# Supplementary material for: Crystal structure of rac-(3a’R,9a’R)-3a’-(indol-3-yl)-1′,2′,3′,3a’,4′,9a’-hexa­hydro­spiro­[cyclo­pentane-1,9′-penta­leno[1,2-b]indole] p-xylene hemisolvate
Source: Acta Crystallogr E Crystallogr Commun. 2015 Apr 18;71(Pt 5):516–9. doi: 10.1107/S2056989015007422 (PMC4420065; doi:10.1107/S2056989015007422)
Supplement: Supplementary file 1 [file e-71-00516-sup1.cif]

##############################################################################
#                                                                            #
# This CIF contains the data in a paper accepted for publication in          #
# Acta Crystallographica Section E. It conforms to the requirements of       #
# Notes for Authors for Acta Crystallographica Section E, and has been       #
# peer reviewed under the auspices of the IUCr Commission on Journals.       #
#                                                                            #
# Full details of the Crystallographic Information File format               #
# are given in the paper "The Crystallographic Information File (CIF):       #
# a New Standard Archive File for Crystallography" by S. R. Hall, F. H.      #
# Allen and I. D. Brown [Acta Cryst. (1991), A47, 655-685].                  #
#                                                                            #
# The current version of the core CIF dictionary is obtainable from          #
# ftp://ftp.iucr.org/pub/cif_core.dic.                                       #
#                                                                            #
# Software is freely available for graphical display of the structure(s)     #
# in this CIF. For information consult the CIF software page                 #
# http://www.iucr.org/resources/cif/software.                                #
#                                                                            #
# This file may be used for bona fide research purposes within the           #
# scientific community so long as proper attribution is given to the journal # 
# article from which it was obtained.                                        #
#                                                                            #
##############################################################################
data_I
_database_code_depnum_ccdc_archive 'CCDC 1059822'
_audit_creation_method     SHELXL-2014/6
_chemical_name_systematic
;
<i>rac</i>-(3a'<i>R</i>,9a'<i>R</i>)-3a'-(Indol-3-yl)-1',2',3',3a',4',9a'-\
hexahydrospiro[cyclopentane-1,9'-pentaleno[1,2-<i>b</i>]indole]
<i>p</i>-xylene hemisolvate
;
_chemical_name_common     I
_chemical_formula_moiety     'C26 H26 N2, 0.5(C8 H10)'
_chemical_formula_sum     'C30 H31 N2'
_chemical_formula_iupac     'C26 H26 N2, 0.5C8 H10'
_chemical_formula_weight     419.57
_chemical_melting_point     459
_shelx_space_group_comment
;
The symmetry employed for this shelxl refinement is uniquely defined
by the following loop, which should always be used as a source of
symmetry information in preference to the above space-group names.
They are only intended as comments.
;
_space_group_crystal_system     monoclinic
_space_group_name_H-M_alt     'P 21/c'
_space_group_name_Hall     '-P 2ybc'
loop_
    _space_group_symop_operation_xyz
    'x, y, z'
    '-x, y+1/2, -z+1/2'
    '-x, -y, -z'
    'x, -y-1/2, z-1/2'
_cell_length_a     8.7618(7)
_cell_length_b     29.450(2)
_cell_length_c     9.6569(8)
_cell_angle_alpha     90
_cell_angle_beta     114.7320(10)
_cell_angle_gamma     90
_cell_volume     2263.2(3)
_cell_formula_units_Z     4
_cell_measurement_reflns_used     2946
_cell_measurement_theta_min     2.42
_cell_measurement_theta_max     27.28
_cell_measurement_temperature     173(2)
_exptl_crystal_description     'Block'
_exptl_crystal_colour     'colourless'
_exptl_crystal_size_max     0.350
_exptl_crystal_size_mid     0.210
_exptl_crystal_size_min     0.130
_exptl_crystal_density_diffrn     1.231
_exptl_crystal_density_meas     ?
_exptl_crystal_density_method     ?
_exptl_crystal_F_000     900
_exptl_absorpt_coefficient_mu     0.071
_exptl_absorpt_correction_type     multi-scan
_exptl_absorpt_process_details
;
(SADABS; Sheldrick, 1996)
;
_shelx_estimated_absorpt_T_min     0.975
_shelx_estimated_absorpt_T_max     0.991
_exptl_absorpt_correction_T_min     0.7000
_exptl_absorpt_correction_T_max     0.7456
_diffrn_ambient_temperature     173(2)
_diffrn_radiation_type     MoK\a
_diffrn_radiation_wavelength     0.71073
_diffrn_measurement_device_type     'Bruker APEXII CCD'
_diffrn_measurement_method     '\f and \w scans'
_diffrn_detector_area_resol_mean     ?
_diffrn_reflns_number     25883
_diffrn_reflns_av_R_equivalents     0.0323
_diffrn_reflns_theta_min     2.423
_diffrn_reflns_theta_max     27.483
_diffrn_reflns_theta_full     25.242
_diffrn_measured_fraction_theta_max     0.997
_diffrn_measured_fraction_theta_full     1.000
_diffrn_reflns_limit_h_min     -11
_diffrn_reflns_limit_h_max     11
_diffrn_reflns_limit_k_min     -38
_diffrn_reflns_limit_k_max     38
_diffrn_reflns_limit_l_min     -12
_diffrn_reflns_limit_l_max     12
_refine_special_details     ?
_reflns_number_total     5184
_reflns_number_gt     4102
_reflns_threshold_expression     I>2\s(I)
_refine_ls_structure_factor_coef     Fsqd
_refine_ls_matrix_type     full
_refine_ls_R_factor_all     0.0621
_refine_ls_R_factor_gt     0.0478
_refine_ls_wR_factor_gt     0.1164
_refine_ls_wR_factor_ref     0.1261
_refine_ls_goodness_of_fit_ref     1.058
_refine_ls_restrained_S_all     1.040
_refine_ls_number_reflns     5184
_refine_ls_number_parameters     294
_refine_ls_number_restraints     321
_refine_ls_hydrogen_treatment     constr
_refine_ls_weighting_scheme     calc
_refine_ls_weighting_details
              'w=1/[\s^2^(Fo^2^)+(0.0542P)^2^+0.8656P] where P=(Fo^2^+2Fc^2^)/3'
_atom_sites_solution_hydrogens     geom
_atom_sites_solution_primary     ?
_atom_sites_solution_secondary     ?
_refine_ls_shift/su_max     0.000
_refine_ls_shift/su_mean     0.000
_refine_diff_density_max     0.508
_refine_diff_density_min     -0.371
_refine_ls_extinction_method     none
_refine_ls_extinction_coef     .
loop_
    _atom_type_symbol
    _atom_type_description
    _atom_type_scat_dispersion_real
    _atom_type_scat_dispersion_imag
    _atom_type_scat_source
    'C' 'C' 0.0033 0.0016
                         'International Tables Vol C Tables 4.2.6.8 and 6.1.1.4'
    'H' 'H' 0.0000 0.0000
                         'International Tables Vol C Tables 4.2.6.8 and 6.1.1.4'
    'N' 'N' 0.0061 0.0033
                         'International Tables Vol C Tables 4.2.6.8 and 6.1.1.4'
_computing_data_collection
;
APEX2 (Bruker, 2007)
;
_computing_cell_refinement
;
SAINT (Bruker, 2007)
;
_computing_data_reduction
;
SAINT (Bruker, 2007)
;
_computing_structure_solution
;
SHELXS97 (Sheldrick, 2008)
;
_computing_structure_refinement
;
SHELXL2014 (Sheldrick, 2015)
;
_computing_molecular_graphics
;
Mercury (Macrae <i>et al.</i>, 2008)
;
_computing_publication_material
;
SHELXL2014 (Sheldrick, 2015), enCIFer (Allen <i>et al.</i>,
2004), and publCIF (Westrip, 2010)
;
loop_
    _atom_site_type_symbol
    _atom_site_label
    _atom_site_fract_x
    _atom_site_fract_y
    _atom_site_fract_z
    _atom_site_U_iso_or_equiv
    _atom_site_adp_type
    _atom_site_calc_flag
    _atom_site_occupancy
    _atom_site_disorder_assembly
    _atom_site_disorder_group
    C C1 0.44662(19) 0.09927(5) 0.06623(16) 0.0282(3) Uani d 1 . .
    H H1 0.3383 0.1017 0.0771 0.034 Uiso calc 1 A 1
    C C2 0.5227(3) 0.05186(5) 0.1165(2) 0.0462(4) Uani d 0.819(4) B 1
    H H2A 0.5987 0.0441 0.0678 0.055 Uiso calc 0.819(4) B 1
    H H2B 0.4328 0.0287 0.0876 0.055 Uiso calc 0.819(4) B 1
    C C2' 0.5227(3) 0.05186(5) 0.1165(2) 0.0462(4) Uani d 0.181(4) B 2
    H H2C 0.5252 0.0353 0.0284 0.055 Uiso calc 0.181(4) B 2
    H H2D 0.4529 0.0343 0.1561 0.055 Uiso calc 0.181(4) B 2
    C C3 0.6179(3) 0.05373(7) 0.2856(2) 0.0428(5) Uani d 0.819(4) B 1
    H H3A 0.7056 0.0299 0.3217 0.051 Uiso calc 0.819(4) B 1
    H H3B 0.5417 0.0496 0.3367 0.051 Uiso calc 0.819(4) B 1
    C C3' 0.6949(6) 0.0567(2) 0.2367(9) 0.0428(5) Uani d 0.181(4) B 2
    H H3C 0.7774 0.0576 0.1913 0.051 Uiso calc 0.181(4) B 2
    H H3D 0.7229 0.0309 0.3089 0.051 Uiso calc 0.181(4) B 2
    C C4 0.6968(2) 0.10088(5) 0.31725(17) 0.0335(3) Uani d 0.819(4) B 1
    H H4A 0.8117 0.0998 0.3215 0.040 Uiso calc 0.819(4) B 1
    H H4B 0.7039 0.1125 0.4160 0.040 Uiso calc 0.819(4) B 1
    C C4' 0.6968(2) 0.10088(5) 0.31725(17) 0.0335(3) Uani d 0.181(4) B 2
    H H4C 0.8122 0.1133 0.3680 0.040 Uiso calc 0.181(4) B 2
    H H4D 0.6504 0.0968 0.3939 0.040 Uiso calc 0.181(4) B 2
    C C5 0.58207(17) 0.13233(5) 0.18429(15) 0.0261(3) Uani d 1 . .
    C C6 0.66437(17) 0.14891(5) 0.08495(16) 0.0262(3) Uani d 1 . .
    N N7 0.80742(15) 0.17360(4) 0.11129(13) 0.0292(3) Uani d 1 . .
    H H7 0.8814 0.1831 0.2005 0.035 Uiso calc 1 . .
    C C8 0.81381(17) 0.18073(5) -0.02801(16) 0.0260(3) Uani d 1 . .
    C C9 0.93197(17) 0.20408(5) -0.06175(17) 0.0292(3) Uani d 1 . .
    H H9 1.0285 0.2173 0.0165 0.035 Uiso calc 1 . .
    C C10 0.90408(18) 0.20741(5) -0.21329(17) 0.0299(3) Uani d 1 . .
    H H10 0.9825 0.2234 -0.2395 0.036 Uiso calc 1 . .
    C C11 0.76282(18) 0.18777(5) -0.32891(16) 0.0284(3) Uani d 1 . .
    H H11 0.7467 0.1908 -0.4321 0.034 Uiso calc 1 . .
    C C12 0.64618(17) 0.16398(5) -0.29538(16) 0.0253(3) Uani d 1 . .
    H H12 0.5512 0.1505 -0.3746 0.030 Uiso calc 1 . .
    C C13 0.67016(16) 0.16009(4) -0.14320(15) 0.0230(3) Uani d 1 . .
    C C14 0.57911(17) 0.13989(5) -0.06520(15) 0.0240(3) Uani d 1 . .
    C C15 0.41925(17) 0.11434(4) -0.09859(15) 0.0241(3) Uani d 1 . .
    C C16 0.26029(17) 0.14373(5) -0.17142(17) 0.0297(3) Uani d 1 . .
    H H16A 0.2674 0.1639 -0.2506 0.036 Uiso calc 1 . .
    H H16B 0.2454 0.1627 -0.0934 0.036 Uiso calc 1 . .
    C C17 0.11381(19) 0.11002(5) -0.2425(2) 0.0371(4) Uani d 1 . .
    H H17A 0.0327 0.1209 -0.3435 0.044 Uiso calc 1 . .
    H H17B 0.0542 0.1062 -0.1759 0.044 Uiso calc 1 . .
    C C18 0.1935(2) 0.06478(5) -0.2582(2) 0.0382(4) Uani d 1 . .
    H H18A 0.1389 0.0533 -0.3642 0.046 Uiso calc 1 . .
    H H18B 0.1822 0.0416 -0.1889 0.046 Uiso calc 1 . .
    C C19 0.37848(18) 0.07557(5) -0.21480(16) 0.0282(3) Uani d 1 . .
    H H19A 0.3959 0.0853 -0.3053 0.034 Uiso calc 1 . .
    H H19B 0.4499 0.0487 -0.1689 0.034 Uiso calc 1 . .
    N N20 0.46954(16) 0.24080(4) 0.31417(15) 0.0329(3) Uani d 1 . .
    H H20 0.4794 0.2703 0.3303 0.039 Uiso calc 1 . .
    C C21 0.55349(19) 0.21573(5) 0.24806(17) 0.0308(3) Uani d 1 . .
    H H21 0.6315 0.2278 0.2129 0.037 Uiso calc 1 . .
    C C22 0.50921(17) 0.17099(5) 0.23994(15) 0.0250(3) Uani d 1 . .
    C C23 0.38834(17) 0.16807(5) 0.30492(15) 0.0245(3) Uani d 1 . .
    C C24 0.29604(18) 0.13280(5) 0.33118(16) 0.0281(3) Uani d 1 . .
    H H24 0.3062 0.1026 0.3015 0.034 Uiso calc 1 . .
    C C25 0.19025(18) 0.14242(5) 0.40062(17) 0.0320(3) Uani d 1 . .
    H H25 0.1275 0.1186 0.4183 0.038 Uiso calc 1 . .
    C C26 0.17390(19) 0.18680(6) 0.44541(17) 0.0335(3) Uani d 1 . .
    H H26 0.0999 0.1925 0.4925 0.040 Uiso calc 1 . .
    C C27 0.26304(18) 0.22218(5) 0.42229(17) 0.0321(3) Uani d 1 . .
    H H27 0.2531 0.2522 0.4540 0.039 Uiso calc 1 . .
    C C28 0.36823(18) 0.21257(5) 0.35091(16) 0.0277(3) Uani d 1 . .
    C C29 0.9782(3) -0.02919(8) 0.8839(3) 0.0599(5) Uani d 1 . .
    H H29 0.9643 -0.0498 0.8039 0.072 Uiso calc 1 . .
    C C30 0.8857(3) 0.01069(8) 0.8504(3) 0.0570(5) Uani d 1 . .
    C C31 0.9101(3) 0.03952(7) 0.9693(3) 0.0593(6) Uani d 1 . .
    H H31 0.8488 0.0672 0.9502 0.071 Uiso calc 1 . .
    C C32 0.7658(3) 0.02275(12) 0.6900(3) 0.0962(10) Uani d 1 . .
    H H32A 0.7930 0.0530 0.6647 0.144 Uiso calc 1 . .
    H H32B 0.6505 0.0226 0.6819 0.144 Uiso calc 1 . .
    H H32C 0.7760 0.0004 0.6190 0.144 Uiso calc 1 . .
loop_
    _atom_site_aniso_label
    _atom_site_aniso_U_11
    _atom_site_aniso_U_22
    _atom_site_aniso_U_33
    _atom_site_aniso_U_12
    _atom_site_aniso_U_13
    _atom_site_aniso_U_23
    C1 0.0335(8) 0.0263(7) 0.0256(7) -0.0062(6) 0.0131(6) -0.0011(5)
    C2 0.0684(12) 0.0257(8) 0.0365(9) -0.0030(8) 0.0141(8) 0.0047(7)
    C3 0.0532(13) 0.0311(10) 0.0395(11) 0.0073(9) 0.0150(9) 0.0062(8)
    C4 0.0364(8) 0.0354(8) 0.0275(7) 0.0046(6) 0.0121(6) 0.0042(6)
    C2' 0.0684(12) 0.0257(8) 0.0365(9) -0.0030(8) 0.0141(8) 0.0047(7)
    C3' 0.0532(13) 0.0311(10) 0.0395(11) 0.0073(9) 0.0150(9) 0.0062(8)
    C4' 0.0364(8) 0.0354(8) 0.0275(7) 0.0046(6) 0.0121(6) 0.0042(6)
    C5 0.0276(7) 0.0277(7) 0.0219(6) -0.0033(5) 0.0092(5) 0.0003(5)
    C6 0.0244(7) 0.0276(7) 0.0253(7) -0.0020(5) 0.0090(5) -0.0002(5)
    N7 0.0248(6) 0.0383(7) 0.0209(6) -0.0074(5) 0.0061(5) -0.0033(5)
    C8 0.0235(7) 0.0280(7) 0.0244(7) 0.0007(5) 0.0081(5) 0.0002(5)
    C9 0.0217(7) 0.0335(8) 0.0307(7) -0.0033(6) 0.0091(6) -0.0021(6)
    C10 0.0257(7) 0.0316(7) 0.0353(8) 0.0004(6) 0.0157(6) 0.0027(6)
    C11 0.0299(7) 0.0309(7) 0.0257(7) 0.0032(6) 0.0128(6) 0.0024(6)
    C12 0.0239(7) 0.0261(7) 0.0241(7) 0.0009(5) 0.0083(5) -0.0008(5)
    C13 0.0208(6) 0.0216(6) 0.0255(7) 0.0018(5) 0.0086(5) 0.0001(5)
    C14 0.0243(7) 0.0229(6) 0.0238(7) 0.0006(5) 0.0089(5) 0.0003(5)
    C15 0.0254(7) 0.0220(6) 0.0242(6) -0.0022(5) 0.0097(5) -0.0013(5)
    C16 0.0270(7) 0.0252(7) 0.0352(8) -0.0001(5) 0.0114(6) 0.0004(6)
    C17 0.0257(8) 0.0368(8) 0.0448(9) -0.0045(6) 0.0110(7) -0.0022(7)
    C18 0.0337(8) 0.0326(8) 0.0446(9) -0.0087(6) 0.0127(7) -0.0072(7)
    C19 0.0308(7) 0.0252(7) 0.0276(7) -0.0037(6) 0.0111(6) -0.0037(5)
    N20 0.0377(7) 0.0210(6) 0.0374(7) -0.0013(5) 0.0132(6) 0.0010(5)
    C21 0.0318(8) 0.0288(7) 0.0303(7) -0.0030(6) 0.0115(6) 0.0036(6)
    C22 0.0263(7) 0.0263(7) 0.0200(6) -0.0027(5) 0.0073(5) 0.0017(5)
    C23 0.0245(7) 0.0257(7) 0.0192(6) -0.0004(5) 0.0050(5) 0.0011(5)
    C24 0.0282(7) 0.0281(7) 0.0259(7) -0.0031(6) 0.0092(6) -0.0014(5)
    C25 0.0270(7) 0.0387(8) 0.0289(7) -0.0028(6) 0.0104(6) 0.0026(6)
    C26 0.0261(7) 0.0452(9) 0.0266(7) 0.0063(6) 0.0086(6) 0.0002(6)
    C27 0.0298(7) 0.0322(8) 0.0280(7) 0.0076(6) 0.0058(6) -0.0014(6)
    C28 0.0269(7) 0.0259(7) 0.0243(7) 0.0014(5) 0.0046(6) 0.0018(5)
    C29 0.0650(13) 0.0548(12) 0.0731(15) -0.0183(10) 0.0420(12) -0.0085(10)
    C30 0.0449(11) 0.0646(13) 0.0655(13) -0.0117(9) 0.0270(10) 0.0147(10)
    C31 0.0563(12) 0.0447(11) 0.0901(16) 0.0027(9) 0.0436(12) 0.0157(11)
    C32 0.0633(15) 0.139(3) 0.0742(17) -0.0256(16) 0.0172(13) 0.0335(17)
_geom_special_details
;
All e.s.d.'s (except the e.s.d. in the dihedral angle between two l.s. planes)
are estimated using the full covariance matrix. The cell e.s.d.'s are taken
into account individually in the estimation of e.s.d.'s in distances, angles
and torsion angles; correlations between e.s.d.'s in cell parameters are only
used when they are defined by crystal symmetry. An approximate (isotropic)
treatment of cell e.s.d.'s is used for estimating e.s.d.'s involving l.s.
planes.
;
loop_
    _geom_bond_atom_site_label_1
    _geom_bond_atom_site_label_2
    _geom_bond_site_symmetry_2
    _geom_bond_distance
    _geom_bond_publ_flag
    C1 C2' . 1.536(2) ?
    C1 C2 . 1.536(2) ?
    C1 C5 . 1.5886(19) ?
    C1 C15 . 1.5711(19) ?
    C1 H1 . 1.0000 ?
    C2 C3 . 1.492(3) ?
    C2 H2A . 0.9900 ?
    C2 H2B . 0.9900 ?
    C2' C3' . 1.476(4) ?
    C2' H2C . 0.9900 ?
    C2' H2D . 0.9900 ?
    C3 C4 . 1.524(2) ?
    C3 H3A . 0.9900 ?
    C3 H3B . 0.9900 ?
    C3' C4' . 1.513(4) ?
    C3' H3C . 0.9900 ?
    C3' H3D . 0.9900 ?
    C4 C5 . 1.561(2) ?
    C4 H4A . 0.9900 ?
    C4 H4B . 0.9900 ?
    C4' C5 . 1.561(2) ?
    C4' H4C . 0.9900 ?
    C4' H4D . 0.9900 ?
    C5 C6 . 1.5025(19) ?
    C5 C22 . 1.510(2) ?
    C6 N7 . 1.3775(18) ?
    C6 C14 . 1.3509(19) ?
    N7 C8 . 1.3856(18) ?
    N7 H7 . 0.8800 ?
    C8 C9 . 1.390(2) ?
    C8 C13 . 1.4211(19) ?
    C9 C10 . 1.383(2) ?
    C9 H9 . 0.9500 ?
    C10 C11 . 1.399(2) ?
    C10 H10 . 0.9500 ?
    C11 C12 . 1.385(2) ?
    C11 H11 . 0.9500 ?
    C12 C13 . 1.3995(19) ?
    C12 H12 . 0.9500 ?
    C13 C14 . 1.4356(19) ?
    C14 C15 . 1.5013(18) ?
    C15 C16 . 1.5376(19) ?
    C15 C19 . 1.5347(19) ?
    C16 C17 . 1.539(2) ?
    C16 H16A . 0.9900 ?
    C16 H16B . 0.9900 ?
    C17 C18 . 1.541(2) ?
    C17 H17A . 0.9900 ?
    C17 H17B . 0.9900 ?
    C18 C19 . 1.528(2) ?
    C18 H18A . 0.9900 ?
    C18 H18B . 0.9900 ?
    C19 H19A . 0.9900 ?
    C19 H19B . 0.9900 ?
    N20 C21 . 1.374(2) ?
    N20 C28 . 1.3670(19) ?
    N20 H20 . 0.8800 ?
    C21 C22 . 1.366(2) ?
    C21 H21 . 0.9500 ?
    C22 C23 . 1.4418(19) ?
    C23 C24 . 1.4032(19) ?
    C23 C28 . 1.4182(19) ?
    C24 C25 . 1.382(2) ?
    C24 H24 . 0.9500 ?
    C25 C26 . 1.403(2) ?
    C25 H25 . 0.9500 ?
    C26 C27 . 1.375(2) ?
    C26 H26 . 0.9500 ?
    C27 C28 . 1.392(2) ?
    C27 H27 . 0.9500 ?
    C29 C30 . 1.386(3) ?
    C29 C31 3_757 1.378(3) ?
    C29 H29 . 0.9500 ?
    C30 C31 . 1.372(3) ?
    C30 C32 . 1.505(3) ?
    C31 C29 3_757 1.378(3) ?
    C31 H31 . 0.9500 ?
    C32 H32A . 0.9800 ?
    C32 H32B . 0.9800 ?
    C32 H32C . 0.9800 ?
loop_
    _geom_angle_atom_site_label_1
    _geom_angle_atom_site_label_2
    _geom_angle_atom_site_label_3
    _geom_angle_site_symmetry_1
    _geom_angle_site_symmetry_3
    _geom_angle
    _geom_angle_publ_flag
    C2 C1 C15 . . 116.07(12) ?
    C2 C1 C5 . . 103.60(12) ?
    C2' C1 C5 . . 103.60(12) ?
    C2' C1 C15 . . 116.07(12) ?
    C5 C1 C15 . . 107.79(11) ?
    C2 C1 H1 . . 109.7 ?
    C5 C1 H1 . . 109.7 ?
    C15 C1 H1 . . 109.7 ?
    C1 C2 C3 . . 106.41(14) ?
    C1 C2 H2A . . 110.4 ?
    C1 C2 H2B . . 110.4 ?
    C3 C2 H2A . . 110.4 ?
    C3 C2 H2B . . 110.4 ?
    H2A C2 H2B . . 108.6 ?
    C1 C2' C3' . . 109.1(3) ?
    C1 C2' H2C . . 109.9 ?
    C1 C2' H2D . . 109.9 ?
    C3' C2' H2C . . 109.9 ?
    C3' C2' H2D . . 109.9 ?
    H2C C2' H2D . . 108.3 ?
    C2 C3 C4 . . 104.62(15) ?
    C2 C3 H3A . . 110.8 ?
    C2 C3 H3B . . 110.8 ?
    C4 C3 H3A . . 110.8 ?
    C4 C3 H3B . . 110.8 ?
    H3A C3 H3B . . 108.9 ?
    C2' C3' C4' . . 105.9(2) ?
    C2' C3' H3C . . 110.5 ?
    C2' C3' H3D . . 110.5 ?
    C4' C3' H3C . . 110.5 ?
    C4' C3' H3D . . 110.5 ?
    H3C C3' H3D . . 108.7 ?
    C3 C4 C5 . . 107.06(13) ?
    C3 C4 H4A . . 110.3 ?
    C3 C4 H4B . . 110.3 ?
    C5 C4 H4A . . 110.3 ?
    C5 C4 H4B . . 110.3 ?
    H4A C4 H4B . . 108.6 ?
    C3' C4' C5 . . 102.9(3) ?
    C3' C4' H4C . . 111.2 ?
    C3' C4' H4D . . 111.2 ?
    C5 C4' H4C . . 111.2 ?
    C5 C4' H4D . . 111.2 ?
    H4C C4' H4D . . 109.1 ?
    C1 C5 C4 . . 104.92(11) ?
    C1 C5 C4' . . 104.92(11) ?
    C1 C5 C6 . . 98.91(11) ?
    C1 C5 C22 . . 114.67(11) ?
    C4 C5 C6 . . 113.69(12) ?
    C4' C5 C6 . . 113.69(12) ?
    C4 C5 C22 . . 112.17(11) ?
    C4' C5 C22 . . 112.17(11) ?
    C6 C5 C22 . . 111.68(11) ?
    C5 C6 N7 . . 134.14(12) ?
    C5 C6 C14 . . 115.07(12) ?
    N7 C6 C14 . . 110.72(12) ?
    C6 N7 C8 . . 107.70(11) ?
    C6 N7 H7 . . 126.2 ?
    C8 N7 H7 . . 126.2 ?
    N7 C8 C9 . . 129.71(13) ?
    N7 C8 C13 . . 108.23(12) ?
    C9 C8 C13 . . 122.05(13) ?
    C8 C9 C10 . . 117.64(13) ?
    C8 C9 H9 . . 121.2 ?
    C10 C9 H9 . . 121.2 ?
    C9 C10 C11 . . 121.40(13) ?
    C9 C10 H10 . . 119.3 ?
    C11 C10 H10 . . 119.3 ?
    C10 C11 C12 . . 121.05(13) ?
    C10 C11 H11 . . 119.5 ?
    C12 C11 H11 . . 119.5 ?
    C11 C12 C13 . . 119.06(13) ?
    C11 C12 H12 . . 120.5 ?
    C13 C12 H12 . . 120.5 ?
    C8 C13 C12 . . 118.80(12) ?
    C8 C13 C14 . . 105.74(12) ?
    C12 C13 C14 . . 135.45(13) ?
    C6 C14 C13 . . 107.61(12) ?
    C6 C14 C15 . . 112.11(12) ?
    C13 C14 C15 . . 140.21(12) ?
    C1 C15 C14 . . 100.99(11) ?
    C1 C15 C16 . . 110.34(11) ?
    C1 C15 C19 . . 114.89(11) ?
    C14 C15 C16 . . 113.66(11) ?
    C14 C15 C19 . . 116.15(11) ?
    C16 C15 C19 . . 101.26(11) ?
    C15 C16 C17 . . 105.53(11) ?
    C15 C16 H16A . . 110.6 ?
    C17 C16 H16A . . 110.6 ?
    C15 C16 H16B . . 110.6 ?
    C17 C16 H16B . . 110.6 ?
    H16A C16 H16B . . 108.8 ?
    C16 C17 C18 . . 105.90(12) ?
    C16 C17 H17A . . 110.6 ?
    C16 C17 H17B . . 110.6 ?
    C18 C17 H17A . . 110.6 ?
    C18 C17 H17B . . 110.6 ?
    H17A C17 H17B . . 108.7 ?
    C17 C18 C19 . . 105.40(12) ?
    C17 C18 H18A . . 110.7 ?
    C17 C18 H18B . . 110.7 ?
    C19 C18 H18A . . 110.7 ?
    C19 C18 H18B . . 110.7 ?
    H18A C18 H18B . . 108.8 ?
    C15 C19 C18 . . 104.54(12) ?
    C15 C19 H19A . . 110.8 ?
    C15 C19 H19B . . 110.8 ?
    C18 C19 H19A . . 110.8 ?
    C18 C19 H19B . . 110.8 ?
    H19A C19 H19B . . 108.9 ?
    C21 N20 C28 . . 109.01(12) ?
    C21 N20 H20 . . 125.5 ?
    C28 N20 H20 . . 125.5 ?
    N20 C21 C22 . . 110.53(13) ?
    N20 C21 H21 . . 124.7 ?
    C22 C21 H21 . . 124.7 ?
    C5 C22 C21 . . 126.53(13) ?
    C5 C22 C23 . . 127.37(12) ?
    C21 C22 C23 . . 105.97(13) ?
    C22 C23 C24 . . 134.96(13) ?
    C22 C23 C28 . . 106.94(12) ?
    C24 C23 C28 . . 118.10(13) ?
    C23 C24 C25 . . 119.36(14) ?
    C23 C24 H24 . . 120.3 ?
    C25 C24 H24 . . 120.3 ?
    C24 C25 C26 . . 121.09(14) ?
    C24 C25 H25 . . 119.5 ?
    C26 C25 H25 . . 119.5 ?
    C25 C26 C27 . . 121.17(14) ?
    C25 C26 H26 . . 119.4 ?
    C27 C26 H26 . . 119.4 ?
    C26 C27 C28 . . 117.73(14) ?
    C26 C27 H27 . . 121.1 ?
    C28 C27 H27 . . 121.1 ?
    N20 C28 C23 . . 107.55(12) ?
    N20 C28 C27 . . 129.90(14) ?
    C23 C28 C27 . . 122.54(13) ?
    C30 C29 C31 3_757 . 121.5(2) ?
    C30 C29 H29 . . 119.3 ?
    C31 C29 H29 3_757 . 119.3 ?
    C29 C30 C31 . . 117.2(2) ?
    C29 C30 C32 . . 121.9(2) ?
    C31 C30 C32 . . 120.9(2) ?
    C29 C31 C30 . 3_757 121.3(2) ?
    C29 C31 H31 3_757 . 119.3 ?
    C30 C31 H31 . . 119.3 ?
    C30 C32 H32A . . 109.5 ?
    C30 C32 H32B . . 109.5 ?
    C30 C32 H32C . . 109.5 ?
    H32A C32 H32B . . 109.5 ?
    H32A C32 H32C . . 109.5 ?
    H32B C32 H32C . . 109.5 ?
loop_
    _geom_torsion_atom_site_label_1
    _geom_torsion_atom_site_label_2
    _geom_torsion_atom_site_label_3
    _geom_torsion_atom_site_label_4
    _geom_torsion_site_symmetry_1
    _geom_torsion_site_symmetry_2
    _geom_torsion_site_symmetry_3
    _geom_torsion_site_symmetry_4
    _geom_torsion
    _geom_torsion_publ_flag
    C5 C1 C2 C3 . . . . 32.92(18) ?
    C15 C1 C2 C3 . . . . 150.85(15) ?
    C5 C1 C2' C3' . . . . -7.4(4) ?
    C15 C1 C2' C3' . . . . 110.5(4) ?
    C2 C1 C5 C4 . . . . -15.51(15) ?
    C2 C1 C5 C6 . . . . 102.06(13) ?
    C2 C1 C5 C22 . . . . -139.03(13) ?
    C2' C1 C5 C4' . . . . -15.51(15) ?
    C2' C1 C5 C6 . . . . 102.06(13) ?
    C2' C1 C5 C22 . . . . -139.03(13) ?
    C15 C1 C5 C4 . . . . -139.04(12) ?
    C15 C1 C5 C4' . . . . -139.04(12) ?
    C15 C1 C5 C6 . . . . -21.48(14) ?
    C15 C1 C5 C22 . . . . 97.44(13) ?
    C2 C1 C15 C14 . . . . -94.01(15) ?
    C2 C1 C15 C16 . . . . 145.46(14) ?
    C2 C1 C15 C19 . . . . 31.79(18) ?
    C2' C1 C15 C14 . . . . -94.01(15) ?
    C2' C1 C15 C16 . . . . 145.46(14) ?
    C2' C1 C15 C19 . . . . 31.79(18) ?
    C5 C1 C15 C14 . . . . 21.58(14) ?
    C5 C1 C15 C16 . . . . -98.95(13) ?
    C5 C1 C15 C19 . . . . 147.39(12) ?
    C1 C2 C3 C4 . . . . -37.5(2) ?
    C1 C2' C3' C4' . . . . 28.4(7) ?
    C2 C3 C4 C5 . . . . 26.9(2) ?
    C2' C3' C4' C5 . . . . -37.3(6) ?
    C3 C4 C5 C1 . . . . -6.50(17) ?
    C3 C4 C5 C6 . . . . -113.49(15) ?
    C3 C4 C5 C22 . . . . 118.60(15) ?
    C3' C4' C5 C1 . . . . 32.1(4) ?
    C3' C4' C5 C6 . . . . -74.9(4) ?
    C3' C4' C5 C22 . . . . 157.2(4) ?
    C1 C5 C6 N7 . . . . -169.36(16) ?
    C1 C5 C6 C14 . . . . 14.02(15) ?
    C4 C5 C6 N7 . . . . -58.7(2) ?
    C4 C5 C6 C14 . . . . 124.72(14) ?
    C4' C5 C6 N7 . . . . -58.7(2) ?
    C4' C5 C6 C14 . . . . 124.72(14) ?
    C22 C5 C6 N7 . . . . 69.5(2) ?
    C22 C5 C6 C14 . . . . -107.11(14) ?
    C1 C5 C22 C21 . . . . -132.41(15) ?
    C1 C5 C22 C23 . . . . 52.30(18) ?
    C4 C5 C22 C21 . . . . 108.04(16) ?
    C4 C5 C22 C23 . . . . -67.25(18) ?
    C4' C5 C22 C21 . . . . 108.04(16) ?
    C4' C5 C22 C23 . . . . -67.25(18) ?
    C6 C5 C22 C21 . . . . -20.9(2) ?
    C6 C5 C22 C23 . . . . 163.78(13) ?
    C5 C6 N7 C8 . . . . -176.63(15) ?
    C14 C6 N7 C8 . . . . 0.10(16) ?
    C5 C6 C14 C13 . . . . 176.90(11) ?
    C5 C6 C14 C15 . . . . -0.66(17) ?
    N7 C6 C14 C13 . . . . -0.51(16) ?
    N7 C6 C14 C15 . . . . -178.07(12) ?
    C6 N7 C8 C9 . . . . 179.23(15) ?
    C6 N7 C8 C13 . . . . 0.36(16) ?
    N7 C8 C9 C10 . . . . -177.64(14) ?
    C13 C8 C9 C10 . . . . 1.1(2) ?
    N7 C8 C13 C12 . . . . 178.11(12) ?
    N7 C8 C13 C14 . . . . -0.65(15) ?
    C9 C8 C13 C12 . . . . -0.9(2) ?
    C9 C8 C13 C14 . . . . -179.63(13) ?
    C8 C9 C10 C11 . . . . -0.5(2) ?
    C9 C10 C11 C12 . . . . -0.4(2) ?
    C10 C11 C12 C13 . . . . 0.6(2) ?
    C11 C12 C13 C8 . . . . 0.0(2) ?
    C11 C12 C13 C14 . . . . 178.27(14) ?
    C8 C13 C14 C6 . . . . 0.70(15) ?
    C8 C13 C14 C15 . . . . 177.17(16) ?
    C12 C13 C14 C6 . . . . -177.75(15) ?
    C12 C13 C14 C15 . . . . -1.3(3) ?
    C6 C14 C15 C1 . . . . -13.29(15) ?
    C6 C14 C15 C16 . . . . 104.85(14) ?
    C6 C14 C15 C19 . . . . -138.25(13) ?
    C13 C14 C15 C1 . . . . 170.34(16) ?
    C13 C14 C15 C16 . . . . -71.5(2) ?
    C13 C14 C15 C19 . . . . 45.4(2) ?
    C1 C15 C16 C17 . . . . -85.04(14) ?
    C14 C15 C16 C17 . . . . 162.36(12) ?
    C19 C15 C16 C17 . . . . 37.06(14) ?
    C1 C15 C19 C18 . . . . 77.39(15) ?
    C14 C15 C19 C18 . . . . -165.10(12) ?
    C16 C15 C19 C18 . . . . -41.49(14) ?
    C15 C16 C17 C18 . . . . -18.99(16) ?
    C16 C17 C18 C19 . . . . -6.91(17) ?
    C17 C18 C19 C15 . . . . 30.33(16) ?
    C28 N20 C21 C22 . . . . 0.09(17) ?
    C21 N20 C28 C23 . . . . -0.48(16) ?
    C21 N20 C28 C27 . . . . 178.45(15) ?
    N20 C21 C22 C5 . . . . -175.78(13) ?
    N20 C21 C22 C23 . . . . 0.33(16) ?
    C5 C22 C23 C24 . . . . -3.6(3) ?
    C5 C22 C23 C28 . . . . 175.45(13) ?
    C21 C22 C23 C24 . . . . -179.71(15) ?
    C21 C22 C23 C28 . . . . -0.61(15) ?
    C22 C23 C24 C25 . . . . 178.81(15) ?
    C28 C23 C24 C25 . . . . -0.2(2) ?
    C22 C23 C28 N20 . . . . 0.67(15) ?
    C22 C23 C28 C27 . . . . -178.36(13) ?
    C24 C23 C28 N20 . . . . 179.96(12) ?
    C24 C23 C28 C27 . . . . 0.9(2) ?
    C23 C24 C25 C26 . . . . -0.1(2) ?
    C24 C25 C26 C27 . . . . -0.3(2) ?
    C25 C26 C27 C28 . . . . 0.9(2) ?
    C26 C27 C28 N20 . . . . 179.94(14) ?
    C26 C27 C28 C23 . . . . -1.3(2) ?
    C31 C29 C30 C31 3_757 . . . 0.1(3) ?
    C31 C29 C30 C32 3_757 . . . 178.78(19) ?
    C29 C30 C31 C29 . . . 3_757 -0.1(3) ?
    C32 C30 C31 C29 . . . 3_757 -178.80(19) ?
loop_
    _geom_hbond_atom_site_label_d
    _geom_hbond_atom_site_label_h
    _geom_hbond_atom_site_label_a
    _geom_hbond_site_symmetry_a
    _geom_hbond_distance_dh
    _geom_hbond_distance_ha
    _geom_hbond_distance_da
    _geom_hbond_angle_dha
    _geom_hbond_publ_flag
    N7 H7 C26 1_655 0.880 2.66 3.493(2) 157 y
    C11 H11 '<i>Cg</i>1' 1_554 0.950 2.82 3.5419(16) 133 y
    C12 H12 '<i>Cg</i>2' 1_554 0.950 2.70 3.4652(16) 138 y
    N20 H20 '<i>Cg</i>3' 4_555 0.880 2.82 3.5654(14) 144 y
    C21 H21 '<i>Cg</i>4' 4_555 0.950 2.92 3.4970(17) 120 y
_shelx_hkl_file
;
   1   0   0  323.88    5.51
  -1   0   0  324.98    5.62
   1   0   0  329.06    5.60
  -1   0   0  305.29    5.43
  -2   0   0   25.29    0.55
   2   0   0   25.03    0.50
  -2   0   0   24.81    0.51
   2   0   0   24.26    0.54
  -3   0   0   16.33    0.40
  -3   0   0   15.41    0.44
   3   0   0   15.94    0.44
   3   0   0   16.57    0.39
   4   0   0    9.69    0.30
  -4   0   0    8.92    0.31
  -4   0   0    9.63    0.36
   4   0   0    9.52    0.36
  -5   0   0    3.75    0.21
   5   0   0    4.02    0.20
  -5   0   0    3.40    0.23
   5   0   0    3.60    0.24
   6   0   0    1.76    0.15
   6   0   0    1.64    0.19
  -6   0   0    1.35    0.18
  -6   0   0    1.29    0.15
   7   0   0    3.58    0.30
  -7   0   0    3.47    0.29
   8   0   0    2.85    0.30
  -8   0   0    2.67    0.28
   9   0   0    0.06    0.12
  -9   0   0    0.12    0.14
  10   0   0    1.40    0.30
 -10   0   0    2.14    0.31
  -1  -1   0    4.91    0.13
   1  -1   0    4.51    0.13
   1  -1   0    5.07    0.14
  -1  -1   0    4.87    0.14
  -1   1   0    4.94    0.14
   1   1   0    4.83    0.12
  -1   1   0    4.74    0.11
   1   1   0    4.85    0.14
  -2  -1   0    0.93    0.08
   2  -1   0    0.99    0.07
   2  -1   0    0.83    0.08
  -2  -1   0    0.87    0.08
  -2   1   0    0.83    0.06
   2   1   0    0.90    0.06
   2   1   0    0.92    0.08
  -3  -1   0   13.09    0.38
   3  -1   0   12.56    0.33
   3  -1   0   12.76    0.39
  -3  -1   0   12.73    0.36
  -3   1   0   12.96    0.33
  -3   1   0   13.27    0.39
   3   1   0   12.91    0.39
   3   1   0   12.91    0.32
   4  -1   0    6.15    0.28
  -4  -1   0    6.16    0.27
  -4  -1   0    6.26    0.25
   4  -1   0    6.10    0.23
   4   1   0    5.84    0.28
   4   1   0    6.56    0.23
  -4   1   0    6.52    0.29
  -4   1   0    5.87    0.23
  -5  -1   0    0.16    0.08
   5  -1   0    0.32    0.08
   5  -1   0    0.23    0.10
  -5  -1   0    0.14    0.07
  -5   1   0    0.39    0.11
   5   1   0    0.24    0.09
   5   1   0    0.25    0.07
  -5   1   0    0.15    0.07
  -6  -1   0    0.92    0.14
   6  -1   0    1.18    0.13
   6  -1   0    1.23    0.17
  -6  -1   0    0.78    0.16
   6   1   0    1.01    0.12
  -6   1   0    1.07    0.16
  -6   1   0    1.08    0.14
   6   1   0    0.92    0.18
  -7  -1   0    4.76    0.30
   7  -1   0    4.46    0.34
  -7  -1   0    5.13    0.34
  -7   1   0    4.96    0.34
   7   1   0    5.03    0.35
  -8  -1   0   10.24    0.53
   8  -1   0   10.52    0.55
   8   1   0   10.07    0.54
  -8   1   0   10.19    0.54
  -9  -1   0    4.18    0.38
   9  -1   0    4.38    0.39
  -9   1   0    4.35    0.38
   9   1   0    4.49    0.40
  10  -1   0    3.88    0.40
 -10  -1   0    4.67    0.43
  10   1   0    3.23    0.38
 -10   1   0    3.82    0.39
  -1  -2   0   58.99    1.07
  -1  -2   0   62.09    1.08
   1  -2   0   62.37    1.09
  -1   2   0   61.88    1.10
   1   2   0   61.26    1.05
   1   2   0   62.34    1.11
  -1   2   0   60.24    1.10
   2  -2   0    9.39    0.28
   2  -2   0    9.53    0.26
  -2  -2   0    9.79    0.27
  -2  -2   0   10.12    0.28
  -2   2   0    9.92    0.23
  -2   2   0    9.76    0.29
   2   2   0    9.50    0.28
   2   2   0   10.10    0.23
   3  -2   0    3.94    0.17
  -3  -2   0    4.03    0.19
  -3  -2   0    3.94    0.19
   3  -2   0    3.96    0.20
   3   2   0    4.01    0.15
   3   2   0    3.95    0.20
  -3   2   0    3.67    0.19
  -3   2   0    3.88    0.15
   4  -2   0    4.32    0.20
   4  -2   0    4.80    0.25
  -4  -2   0    4.75    0.23
  -4  -2   0    4.56    0.23
   4   2   0    4.80    0.25
   4   2   0    4.83    0.19
  -4   2   0    4.51    0.19
  -4   2   0    4.62    0.25
  -5  -2   0    0.05    0.06
   5  -2   0    0.00    0.05
  -5  -2   0   -0.02    0.06
   5  -2   0   -0.08    0.05
   5   2   0   -0.02    0.04
   5   2   0   -0.05    0.05
  -5   2   0   -0.02    0.06
  -5   2   0    0.07    0.06
   6  -2   0    0.13    0.09
   6  -2   0    0.11    0.07
  -6  -2   0    0.03    0.08
  -6  -2   0    0.20    0.09
   6   2   0   -0.01    0.08
  -6   2   0    0.03    0.08
  -6   2   0    0.23    0.09
  -7  -2   0    3.42    0.26
   7  -2   0    3.51    0.30
  -7  -2   0    2.95    0.27
  -7   2   0    3.16    0.28
   7   2   0    3.48    0.30
   8  -2   0    1.03    0.22
  -8  -2   0    0.60    0.19
  -8   2   0    0.79    0.20
   8   2   0    1.27    0.21
   9  -2   0    0.78    0.23
  -9  -2   0    0.84    0.22
  -9   2   0    0.53    0.18
   9   2   0    0.90    0.23
  10  -2   0    0.90    0.25
 -10  -2   0    0.73    0.23
  10   2   0    0.98    0.27
 -10   2   0    0.59    0.21
   0  -3   0   -0.19    0.02
   0  -3   0   -0.22    0.02
   0   3   0   -0.21    0.02
   0   3   0   -0.21    0.03
  -1  -3   0    3.86    0.12
  -1  -3   0    3.94    0.14
   1  -3   0    3.95    0.14
   1   3   0    3.71    0.11
   1   3   0    3.64    0.14
  -1   3   0    3.61    0.13
  -1   3   0    3.72    0.13
   2  -3   0   73.24    1.35
  -2  -3   0   73.04    1.35
  -2  -3   0   74.43    1.35
   2   3   0   73.30    1.39
   2   3   0   74.39    1.29
  -2   3   0   74.46    1.26
  -2   3   0   74.55    1.38
   3  -3   0   16.55    0.41
  -3  -3   0   15.00    0.42
  -3  -3   0   15.31    0.42
   3  -3   0   15.51    0.44
   3   3   0   16.85    0.37
  -3   3   0   15.38    0.36
   3   3   0   16.34    0.46
  -3   3   0   16.29    0.46
  -4  -3   0    5.92    0.27
   4  -3   0    5.64    0.28
   4  -3   0    6.02    0.24
  -4  -3   0    5.43    0.25
   4   3   0    6.68    0.30
   4   3   0    6.28    0.22
  -4   3   0    5.66    0.21
  -4   3   0    6.00    0.28
  -5  -3   0    1.69    0.16
  -5  -3   0    1.74    0.16
   5  -3   0    1.76    0.18
   5  -3   0    1.67    0.14
  -5   3   0    1.57    0.17
   5   3   0    1.72    0.13
   5   3   0    1.68    0.17
  -5   3   0    1.55    0.13
   6  -3   0    0.69    0.15
  -6  -3   0    1.09    0.16
  -6  -3   0    0.92    0.15
   6  -3   0    1.09    0.13
  -6   3   0    0.98    0.18
   6   3   0    0.88    0.17
  -7  -3   0    0.05    0.10
  -7  -3   0   -0.04    0.08
   7  -3   0   -0.06    0.08
  -7   3   0    0.05    0.10
   7   3   0    0.03    0.09
   8  -3   0   -0.14    0.08
  -8  -3   0   -0.02    0.10
   8   3   0   -0.07    0.09
  -8   3   0    0.20    0.13
   9  -3   0    1.88    0.27
  -9  -3   0    2.51    0.31
   9   3   0    2.01    0.30
  -9   3   0    2.47    0.31
 -10  -3   0    0.00    0.13
  10  -3   0    0.09    0.15
  10   3   0    0.13    0.18
 -10   3   0   -0.10    0.15
   0  -4   0  190.67    3.47
   0  -4   0  196.95    3.43
   0   4   0  206.23    3.40
   0   4   0  204.98    3.46
   1  -4   0  191.72    3.28
  -1  -4   0  192.51    3.25
  -1  -4   0  188.39    3.22
   1   4   0  194.17    3.31
  -1   4   0  195.06    3.30
  -1   4   0  191.43    3.27
   1   4   0  192.57    3.31
  -2  -4   0   81.24    1.51
  -2  -4   0   81.73    1.49
   2  -4   0   85.72    1.53
   2   4   0   84.91    1.45
  -2   4   0   81.26    1.54
  -2   4   0   82.61    1.54
   2   4   0   82.97    1.55
  -2   4   0   84.47    1.39
  -3  -4   0   20.61    0.53
   3  -4   0   21.08    0.52
   3  -4   0   21.50    0.55
  -3  -4   0   21.19    0.52
   3   4   0   21.89    0.46
   3   4   0   20.81    0.55
  -3   4   0   20.70    0.43
  -3   4   0   20.67    0.55
   4  -4   0   21.38    0.55
  -4  -4   0   21.40    0.58
   4  -4   0   22.17    0.61
  -4  -4   0   21.71    0.58
  -4   4   0   21.81    0.49
   4   4   0   21.39    0.61
  -4   4   0   21.50    0.62
   4   4   0   22.64    0.50
  -5  -4   0    6.94    0.32
  -5  -4   0    7.24    0.33
   5  -4   0    6.76    0.29
   5   4   0    7.66    0.26
   5   4   0    6.62    0.34
  -5   4   0    6.70    0.34
  -5   4   0    7.57    0.26
   6  -4   0    0.64    0.15
  -6  -4   0    0.84    0.16
  -6  -4   0    0.61    0.14
   6  -4   0    0.55    0.12
  -6   4   0    0.57    0.14
   6   4   0    0.75    0.16
   7  -4   0    5.74    0.37
  -7  -4   0    6.56    0.38
  -7  -4   0    6.45    0.35
   7   4   0    5.78    0.38
  -7   4   0    5.48    0.37
   8  -4   0    6.25    0.43
  -8  -4   0    6.41    0.41
  -8   4   0    6.62    0.45
   8   4   0    7.45    0.47
   9  -4   0   -0.04    0.11
  -9  -4   0   -0.05    0.09
  -9   4   0    0.07    0.13
   9   4   0   -0.05    0.10
  10  -4   0    2.09    0.36
 -10  -4   0    1.91    0.30
 -10   4   0    1.84    0.29
  10   4   0    1.38    0.30
   0  -5   0   -0.02    0.02
   0  -5   0   -0.05    0.02
   0   5   0    0.03    0.03
   0   5   0   -0.02    0.02
   1  -5   0    7.03    0.22
  -1  -5   0    6.95    0.21
  -1  -5   0    6.92    0.17
   1   5   0    6.81    0.21
  -1   5   0    6.97    0.21
   1   5   0    7.25    0.19
  -1   5   0    6.96    0.21
  -2  -5   0   76.50    1.42
   2  -5   0   75.90    1.43
  -2  -5   0   75.95    1.38
  -2   5   0   76.64    1.44
   2   5   0   75.43    1.45
  -2   5   0   74.93    1.44
   2   5   0   78.05    1.35
  -3  -5   0    2.10    0.15
   3  -5   0    1.77    0.14
  -3  -5   0    1.98    0.13
   3  -5   0    2.06    0.14
   3   5   0    1.94    0.10
   3   5   0    1.89    0.15
  -3   5   0    1.58    0.14
  -3   5   0    2.05    0.09
   4  -5   0    9.59    0.36
   4  -5   0    8.21    0.31
  -4  -5   0    8.39    0.34
  -4  -5   0    8.54    0.32
   4   5   0    8.98    0.27
  -4   5   0    9.16    0.37
  -4   5   0    8.55    0.25
   4   5   0    8.12    0.35
   5  -5   0    3.20    0.23
  -5  -5   0    3.32    0.22
   5  -5   0    3.56    0.21
  -5  -5   0    3.24    0.23
   5   5   0    3.08    0.16
  -5   5   0    3.58    0.25
   5   5   0    3.47    0.25
  -5   5   0    3.17    0.16
  -6  -5   0    5.13    0.30
   6  -5   0    3.88    0.29
   6  -5   0    4.61    0.26
  -6  -5   0    4.86    0.29
   6   5   0    4.73    0.32
  -6   5   0    4.65    0.31
   7  -5   0   11.05    0.53
  -7  -5   0   11.05    0.51
  -7  -5   0   12.32    0.51
  -7   5   0   12.17    0.56
   7   5   0   12.18    0.56
  -8  -5   0    2.56    0.26
  -8  -5   0    2.36    0.27
   8  -5   0    2.46    0.28
   8   5   0    2.75    0.30
  -8   5   0    2.50    0.28
   9  -5   0    0.01    0.12
  -9  -5   0    0.16    0.13
  -9   5   0    0.18    0.15
   9   5   0    0.32    0.18
  10  -5   0    1.14    0.29
 -10  -5   0    0.58    0.20
  10   5   0    1.02    0.28
 -10   5   0    0.23    0.16
   0  -6   0  222.99    3.80
   0  -6   0  224.55    3.70
   0   6   0  223.24    3.84
   0   6   0  223.57    3.81
   1  -6   0   39.85    0.82
   1  -6   0   41.96    0.70
  -1  -6   0   40.74    0.80
  -1   6   0   42.15    0.82
  -1   6   0   41.27    0.79
   1   6   0   39.30    0.82
   1   6   0   40.69    0.78
  -2  -6   0  118.59    2.11
  -2  -6   0  120.46    2.07
   2  -6   0  118.35    2.14
  -2   6   0  114.26    2.14
   2   6   0  116.05    2.16
  -2   6   0  118.26    2.14
   2   6   0  120.52    2.05
  -3  -6   0    0.43    0.10
   3  -6   0    0.52    0.09
  -3  -6   0    0.62    0.08
  -3   6   0    0.40    0.09
   3   6   0    0.42    0.09
   3   6   0    0.53    0.06
  -3   6   0    0.49    0.04
  -3   6   0    0.32    0.08
  -4  -6   0    0.96    0.11
  -4  -6   0    1.13    0.14
   4  -6   0    0.93    0.11
   4  -6   0    0.86    0.12
   4   6   0    0.96    0.13
  -4   6   0    0.95    0.07
  -4   6   0    1.11    0.13
   4   6   0    1.05    0.09
  -5  -6   0    5.71    0.30
   5  -6   0    5.67    0.28
   5  -6   0    5.61    0.31
  -5  -6   0    6.31    0.30
  -5   6   0    5.58    0.31
   5   6   0    5.91    0.32
   5   6   0    5.65    0.22
  -6  -6   0    4.78    0.29
   6  -6   0    4.64    0.31
  -6  -6   0    5.26    0.31
   6  -6   0    5.43    0.29
   6   6   0    5.42    0.34
  -6   6   0    4.55    0.31
  -7  -6   0    7.21    0.39
  -7  -6   0    6.91    0.39
   7  -6   0    8.31    0.45
   7   6   0    7.12    0.43
  -7   6   0    7.11    0.43
  -8  -6   0    0.23    0.14
  -8  -6   0    0.32    0.13
   8  -6   0    0.14    0.14
  -8   6   0    0.12    0.11
   8   6   0    0.12    0.13
  -9  -6   0    0.01    0.10
   9  -6   0    0.04    0.14
  -9   6   0   -0.26    0.08
   9   6   0    0.20    0.14
  10  -6   0    0.09    0.18
 -10   6   0    0.08    0.16
  10   6   0    0.25    0.20
   0  -7   0    0.02    0.03
   0  -7   0    0.00    0.03
   0   7   0    0.04    0.03
   0   7   0    0.02    0.03
  -1  -7   0  294.81    5.04
   1  -7   0  302.56    5.03
   1  -7   0  297.68    5.14
   1   7   0  297.24    5.17
   1   7   0  311.91    5.19
   1   7   0  306.08    5.19
  -1   7   0  303.24    5.18
  -1   7   0  302.85    5.11
  -2  -7   0    0.72    0.07
   2  -7   0    0.76    0.10
  -2  -7   0    0.89    0.11
   2   7   0    0.76    0.07
  -2   7   0    0.65    0.09
   2   7   0    0.67    0.09
  -2   7   0    0.86    0.10
  -3  -7   0   18.52    0.47
   3  -7   0   19.22    0.53
  -3  -7   0   19.31    0.53
   3   7   0   19.40    0.44
  -3   7   0   19.83    0.35
  -3   7   0   19.37    0.53
  -3   7   0   18.70    0.54
   3   7   0   19.03    0.54
   4  -7   0    2.44    0.19
  -4  -7   0    2.36    0.16
  -4  -7   0    2.67    0.20
   4  -7   0    2.78    0.19
  -4   7   0    2.26    0.19
   4   7   0    2.80    0.20
   4   7   0    2.96    0.14
  -4   7   0    2.77    0.11
   5  -7   0    6.29    0.33
  -5  -7   0    6.05    0.32
   5  -7   0    6.29    0.30
  -5  -7   0    5.66    0.28
  -5   7   0    5.82    0.33
   5   7   0    5.66    0.22
   5   7   0    5.97    0.33
  -6  -7   0    2.68    0.22
  -6  -7   0    2.63    0.24
   6  -7   0    3.15    0.23
   6  -7   0    3.36    0.27
  -6   7   0    3.08    0.26
   6   7   0    3.67    0.28
  -7  -7   0    0.07    0.09
  -7  -7   0    0.02    0.10
   7  -7   0    0.46    0.15
   7  -7   0    0.05    0.10
   7   7   0    0.33    0.14
  -7   7   0    0.07    0.11
  -8  -7   0   15.72    0.65
   8  -7   0   16.48    0.70
  -8  -7   0   15.85    0.65
   8   7   0   16.24    0.71
  -8   7   0   16.77    0.73
  -9  -7   0    0.09    0.13
   9  -7   0    0.16    0.15
  -9   7   0    0.53    0.20
   9   7   0    0.16    0.15
  10  -7   0    0.04    0.16
  10   7   0   -0.15    0.11
 -10   7   0   -0.08    0.14
   0  -8   0   45.34    0.86
   0  -8   0   46.48    0.91
   0   8   0   45.98    0.84
   0   8   0   45.56    0.92
  -1  -8   0   22.59    0.53
   1  -8   0   23.42    0.44
   1  -8   0   23.07    0.55
   1   8   0   23.45    0.46
  -1   8   0   22.68    0.51
  -1   8   0   22.49    0.54
   1   8   0   23.77    0.55
  -2  -8   0   10.67    0.35
  -2  -8   0   11.23    0.28
   2  -8   0   10.50    0.35
   2   8   0   10.62    0.35
   2   8   0   10.72    0.29
  -2   8   0   10.99    0.35
  -2   8   0   11.04    0.34
  -3  -8   0   19.23    0.48
  -3  -8   0   20.29    0.56
   3  -8   0   19.51    0.54
  -3   8   0   19.91    0.55
   3   8   0   19.70    0.45
  -3   8   0   18.49    0.54
   3   8   0   19.22    0.55
   4  -8   0    1.91    0.17
  -4  -8   0    1.89    0.17
  -4  -8   0    1.99    0.15
   4   8   0    1.88    0.12
   4   8   0    1.88    0.17
  -4   8   0    2.03    0.08
  -4   8   0    1.75    0.17
   5  -8   0   16.36    0.56
   5  -8   0   16.02    0.52
  -5  -8   0   14.61    0.53
  -5  -8   0   15.75    0.50
   5   8   0   15.44    0.41
  -5   8   0   15.04    0.56
   5   8   0   15.61    0.57
   6  -8   0   11.20    0.44
  -6  -8   0   10.50    0.47
   6  -8   0   10.53    0.48
  -6  -8   0   10.63    0.44
  -6   8   0   11.08    0.50
   6   8   0   10.40    0.49
   7  -8   0   32.74    0.91
  -7  -8   0   30.97    0.91
  -7  -8   0   31.75    0.95
   7  -8   0   33.03    1.01
  -7   8   0   31.41    1.00
   7   8   0   33.39    1.02
  -8  -8   0    0.23    0.14
  -8  -8   0    0.21    0.13
   8  -8   0    0.32    0.16
   8   8   0    0.16    0.13
  -8   8   0    0.22    0.14
   9  -8   0    3.13    0.35
  -9  -8   0    4.05    0.40
  -9   8   0    4.07    0.39
   9   8   0    3.68    0.37
  10  -8   0   -0.07    0.16
  10   8   0   -0.07    0.15
 -10   8   0   -0.02    0.13
   0  -9   0   -0.05    0.04
   0  -9   0    0.04    0.05
   0   9   0   -0.03    0.04
   0   9   0   -0.02    0.03
   1  -9   0    0.95    0.10
  -1  -9   0    1.31    0.11
  -1  -9   0    1.12    0.10
   1  -9   0    1.31    0.07
  -1   9   0    1.20    0.11
  -1   9   0    1.10    0.09
   1   9   0    0.97    0.10
   1   9   0    1.07    0.07
   2  -9   0   82.46    1.60
  -2  -9   0   82.57    1.58
  -2  -9   0   82.14    1.48
   2   9   0   82.28    1.61
   2   9   0   83.62    1.51
  -2   9   0   82.64    1.58
  -2   9   0   81.72    1.60
  -3  -9   0   68.73    1.30
  -3  -9   0   66.76    1.39
   3  -9   0   67.39    1.39
   3   9   0   67.70    1.41
  -3   9   0   68.68    1.40
  -3   9   0   66.39    1.39
   3   9   0   67.93    1.27
  -4  -9   0    4.43    0.26
  -4  -9   0    4.54    0.22
   4  -9   0    4.97    0.26
   4   9   0    4.37    0.27
  -4   9   0    4.53    0.26
   4   9   0    4.48    0.19
  -4   9   0    4.71    0.27
   5  -9   0   25.31    0.71
  -5  -9   0   25.02    0.68
   5  -9   0   24.89    0.75
  -5  -9   0   25.77    0.75
   5   9   0   24.58    0.76
  -5   9   0   24.57    0.76
   6  -9   0    1.52    0.19
  -6  -9   0    1.61    0.20
   6  -9   0    1.64    0.19
  -6  -9   0    1.59    0.18
   6   9   0    1.54    0.21
  -6   9   0    1.43    0.21
   7  -9   0    2.34    0.26
   7  -9   0    2.17    0.22
  -7  -9   0    2.34    0.25
  -7  -9   0    2.29    0.23
   7   9   0    2.34    0.26
  -7   9   0    2.74    0.28
  -8  -9   0    0.10    0.12
  -8  -9   0    0.09    0.12
   8  -9   0    0.05    0.13
  -8   9   0   -0.09    0.10
   8   9   0   -0.05    0.12
   9  -9   0    0.11    0.14
   9   9   0   -0.05    0.15
  -9   9   0    0.15    0.15
  10  -9   0    1.86    0.36
  10   9   0    1.94    0.36
   0 -10   0   31.16    0.65
   0 -10   0   31.24    0.70
   0  10   0   30.54    0.61
   0  10   0   30.37    0.70
  -1 -10   0  133.92    2.41
   1 -10   0  134.18    2.28
   1 -10   0  138.86    2.47
  -1 -10   0  132.13    2.39
  -1  10   0  131.84    2.46
   1  10   0  138.77    2.32
  -1  10   0  135.35    2.39
   1  10   0  135.53    2.47
  -2 -10   0    0.12    0.07
   2 -10   0    0.08    0.06
   2  10   0    0.06    0.06
  -2  10   0    0.11    0.06
  -2  10   0    0.11    0.06
   2  10   0    0.07    0.05
  -3 -10   0    3.67    0.23
  -3 -10   0    3.70    0.17
   3 -10   0    3.81    0.22
  -3  10   0    3.55    0.22
   3  10   0    3.54    0.17
   3  10   0    3.59    0.22
  -3  10   0    4.01    0.23
  -4 -10   0    6.37    0.32
  -4 -10   0    6.94    0.27
   4 -10   0    6.49    0.31
  -4  10   0    6.44    0.32
   4  10   0    5.84    0.32
  -4  10   0    7.02    0.33
   4  10   0    6.20    0.23
   5 -10   0    2.61    0.22
  -5 -10   0    2.48    0.19
  -5 -10   0    2.95    0.24
   5 -10   0    2.79    0.24
  -5  10   0    2.45    0.22
   5  10   0    2.47    0.22
   6 -10   0   11.62    0.47
  -6 -10   0   11.93    0.51
   6 -10   0   11.86    0.52
  -6 -10   0   11.11    0.45
   6  10   0   11.31    0.52
  -6  10   0   11.53    0.52
  -7 -10   0    0.99    0.19
  -7 -10   0    0.80    0.20
   7 -10   0    0.86    0.19
   7 -10   0    1.12    0.20
   7  10   0    0.94    0.21
  -7  10   0    1.02    0.21
  -8 -10   0   -0.08    0.11
   8 -10   0    0.11    0.14
  -8  10   0   -0.08    0.10
   8  10   0   -0.02    0.12
  -9 -10   0    0.22    0.14
   9 -10   0    0.12    0.14
  -9  10   0    0.27    0.17
   9  10   0    0.46    0.18
   0 -11   0    0.06    0.05
   0 -11   0    0.13    0.05
   0  11   0    0.12    0.04
   0  11   0    0.01    0.04
  -1 -11   0    0.74    0.09
  -1 -11   0    0.95    0.11
   1 -11   0    1.05    0.12
   1 -11   0    1.11    0.08
  -1  11   0    0.89    0.11
   1  11   0    0.88    0.07
  -1  11   0    1.03    0.09
   2 -11   0   47.97    0.80
  -2 -11   0   46.56    1.02
   2 -11   0   46.62    1.04
   2  11   0   48.03    0.90
  -2  11   0   46.41    1.00
  -2  11   0   44.84    1.02
   2  11   0   47.63    0.96
   2  11   0   47.32    1.04
  -3 -11   0    4.51    0.19
   3 -11   0    4.60    0.25
  -3 -11   0    4.47    0.26
  -3  11   0    4.45    0.24
  -3  11   0    4.54    0.25
   3  11   0    4.52    0.20
   3  11   0    4.61    0.26
  -4 -11   0    2.05    0.15
   4 -11   0    2.01    0.18
  -4 -11   0    1.86    0.19
   4  11   0    1.86    0.18
  -4  11   0    1.83    0.18
   4  11   0    1.90    0.13
  -4  11   0    1.99    0.18
   5 -11   0   19.06    0.64
  -5 -11   0   18.90    0.56
   5 -11   0   19.24    0.62
  -5 -11   0   18.11    0.64
   5  11   0   18.99    0.66
  -5  11   0   20.32    0.67
  -6 -11   0    0.06    0.11
  -6 -11   0    0.03    0.08
   6 -11   0    0.09    0.11
   6 -11   0   -0.01    0.10
   6  11   0    0.14    0.10
  -6  11   0    0.20    0.11
  -7 -11   0    3.99    0.33
  -7 -11   0    4.79    0.32
   7 -11   0    5.49    0.38
   7 -11   0    5.51    0.35
  -7  11   0    4.66    0.36
   7  11   0    5.17    0.38
   8 -11   0    0.00    0.12
  -8 -11   0    0.03    0.12
   8  11   0   -0.02    0.10
  -8  11   0    0.08    0.11
   9 -11   0    0.91    0.25
  -9 -11   0    0.27    0.17
  -9  11   0    0.64    0.22
   9  11   0    0.74    0.22
   0 -12   0   23.92    0.61
   0 -12   0   23.75    0.55
   0  12   0   23.75    0.61
   0  12   0   24.00    0.52
  -1 -12   0   28.94    0.69
  -1 -12   0   29.60    0.70
   1 -12   0   30.60    0.61
   1 -12   0   29.26    0.73
   1  12   0   29.89    0.73
   1  12   0   30.70    0.60
  -1  12   0   29.72    0.66
  -1  12   0   30.46    0.73
  -2 -12   0   25.45    0.68
   2 -12   0   26.63    0.69
   2 -12   0   26.96    0.49
   2  12   0   26.22    0.69
   2  12   0   26.61    0.56
  -2  12   0   26.94    0.69
  -2  12   0   26.56    0.66
   3 -12   0    3.22    0.22
  -3 -12   0    3.29    0.16
  -3 -12   0    3.08    0.22
   3  12   0    3.04    0.22
  -3  12   0    3.27    0.22
   3  12   0    3.32    0.18
  -3  12   0    3.20    0.22
  -4 -12   0    0.01    0.08
   4 -12   0    0.07    0.08
  -4 -12   0   -0.06    0.04
  -4  12   0   -0.02    0.05
   4  12   0   -0.03    0.07
  -4  12   0    0.03    0.06
   4  12   0   -0.04    0.04
   5 -12   0    1.33    0.17
  -5 -12   0    1.12    0.13
  -5 -12   0    1.46    0.19
   5  12   0    1.17    0.18
  -5  12   0    0.94    0.18
  -6 -12   0   34.70    0.90
  -6 -12   0   32.69    0.98
   6 -12   0   35.07    0.96
   6 -12   0   34.10    1.00
   6  12   0   34.65    1.03
  -6  12   0   34.57    1.02
   7 -12   0    6.93    0.43
  -7 -12   0    5.45    0.39
   7 -12   0    6.32    0.39
  -7  12   0    6.60    0.43
   7  12   0    6.46    0.43
  -8 -12   0    0.91    0.23
   8 -12   0    1.07    0.24
  -8  12   0    1.20    0.25
   8  12   0    0.94    0.24
   9 -12   0    0.22    0.16
  -9 -12   0    0.09    0.15
   9  12   0   -0.01    0.13
  -9  12   0    0.28    0.17
   0 -13   0    0.04    0.05
   0 -13   0    0.05    0.05
   0  13   0    0.03    0.04
   0  13   0   -0.01    0.05
   1 -13   0   56.45    1.05
  -1 -13   0   55.94    1.16
   1 -13   0   57.46    1.21
  -1 -13   0   55.25    1.16
  -1  13   0   56.98    1.21
   1  13   0   56.41    1.21
  -1  13   0   55.17    1.12
   1  13   0   57.47    1.05
   2 -13   0   27.22    0.72
  -2 -13   0   27.38    0.66
  -2 -13   0   27.56    0.71
   2 -13   0   28.41    0.52
   2  13   0   27.90    0.58
  -2  13   0   27.92    0.72
  -2  13   0   26.83    0.68
   2  13   0   26.16    0.71
   3 -13   0  216.81    3.93
  -3 -13   0  212.37    3.87
  -3 -13   0  219.60    3.74
   3  13   0  212.83    3.96
  -3  13   0  221.12    3.91
   3  13   0  216.64    3.79
  -3  13   0  212.87    3.94
  -4 -13   0    4.81    0.30
   4 -13   0    5.19    0.31
  -4 -13   0    5.36    0.24
  -4  13   0    4.79    0.29
  -4  13   0    5.14    0.30
   4  13   0    4.72    0.29
   4  13   0    4.84    0.22
  -5 -13   0   17.77    0.64
   5 -13   0   18.32    0.63
  -5 -13   0   18.26    0.54
  -5  13   0   16.76    0.62
   5  13   0   16.99    0.64
  -5  13   0   17.56    0.63
   6 -13   0    5.51    0.37
  -6 -13   0    5.81    0.37
   6 -13   0    6.06    0.37
  -6 -13   0    6.50    0.33
   6  13   0    5.99    0.39
  -6  13   0    5.91    0.38
   7 -13   0    1.33    0.21
  -7 -13   0    1.70    0.24
   7 -13   0    1.43    0.25
   7  13   0    1.18    0.24
  -7  13   0    1.51    0.23
  -8 -13   0    0.13    0.14
   8 -13   0    0.00    0.11
  -8  13   0    0.42    0.18
   8  13   0    0.09    0.12
   9 -13   0    0.05    0.15
  -9 -13   0    0.00    0.14
   9  13   0    0.01    0.12
  -9  13   0    0.03    0.12
   0 -14   0    2.80    0.17
   0 -14   0    3.08    0.20
   0  14   0    2.98    0.19
   0  14   0    3.27    0.15
  -1 -14   0    4.36    0.23
   1 -14   0    4.40    0.24
  -1 -14   0    4.22    0.22
   1 -14   0    4.75    0.18
   1  14   0    4.30    0.24
   1  14   0    4.52    0.17
  -1  14   0    4.33    0.20
  -1  14   0    4.99    0.25
   2 -14   0    5.58    0.29
  -2 -14   0    6.52    0.27
  -2 -14   0    6.44    0.30
   2 -14   0    6.56    0.18
   2  14   0    6.24    0.21
  -2  14   0    6.77    0.31
  -2  14   0    6.36    0.28
   2  14   0    6.39    0.31
   3 -14   0   28.39    0.79
  -3 -14   0   28.43    0.78
   3  14   0   27.60    0.78
  -3  14   0   28.02    0.75
   3  14   0   28.21    0.63
  -3  14   0   27.70    0.77
   3  14   0   27.72    0.67
  -4 -14   0    6.23    0.35
  -4 -14   0    6.22    0.26
   4 -14   0    6.40    0.35
  -4  14   0    6.09    0.33
   4  14   0    6.80    0.36
   4  14   0    6.64    0.27
  -4  14   0    6.60    0.34
  -5 -14   0    0.12    0.09
   5 -14   0    0.15    0.11
  -5 -14   0    0.03    0.06
   5  14   0    0.19    0.10
  -5  14   0    0.19    0.11
  -5  14   0    0.09    0.10
   6 -14   0    6.45    0.40
   6 -14   0    6.83    0.38
  -6 -14   0    6.58    0.41
  -6  14   0    6.04    0.39
   6  14   0    5.61    0.38
  -7 -14   0   -0.08    0.09
   7 -14   0    0.08    0.11
   7 -14   0   -0.13    0.10
   7  14   0   -0.01    0.11
  -7  14   0    0.02    0.10
   8 -14   0    0.09    0.13
  -8 -14   0   -0.04    0.12
  -8  14   0    0.00    0.12
   8  14   0    0.00    0.11
   9 -14   0    0.14    0.16
  -9 -14   0    0.10    0.15
  -9  14   0    0.05    0.13
   9  14   0   -0.01    0.14
   0 -15   0    0.05    0.05
   0 -15   0    0.01    0.05
   0  15   0   -0.05    0.05
   0  15   0   -0.02    0.03
  -1 -15   0    3.88    0.22
  -1 -15   0    4.27    0.23
   1 -15   0    3.75    0.23
   1 -15   0    3.97    0.18
  -1  15   0    4.36    0.24
   1  15   0    3.79    0.23
   1  15   0    3.81    0.16
  -1  15   0    3.99    0.20
  -2 -15   0    0.28    0.08
   2 -15   0    0.33    0.05
   2 -15   0    0.10    0.07
  -2 -15   0    0.17    0.08
  -2  15   0    0.10    0.06
   2  15   0    0.14    0.08
   2  15   0    0.21    0.05
  -2  15   0    0.19    0.08
  -3 -15   0   44.21    1.08
   3 -15   0   44.29    1.10
  -3  15   0   45.75    1.09
  -3  15   0   45.49    1.06
   3  15   0   45.41    0.91
   3  15   0   43.61    1.10
  -4 -15   0    0.29    0.08
  -4 -15   0    0.38    0.12
   4 -15   0    0.55    0.14
  -4  15   0    0.17    0.11
   4  15   0    0.39    0.12
   4  15   0    0.35    0.09
  -4  15   0    0.29    0.11
   5 -15   0    0.40    0.13
  -5 -15   0    0.34    0.14
   5  15   0    0.28    0.13
  -5  15   0    0.45    0.14
  -5  15   0    0.88    0.18
  -6 -15   0   13.87    0.60
   6 -15   0   13.16    0.56
   6 -15   0   14.70    0.61
   6  15   0   13.21    0.61
  -6  15   0   14.89    0.63
   7 -15   0    1.56    0.23
  -7 -15   0    1.48    0.27
   7 -15   0    1.38    0.26
   7  15   0    1.04    0.24
  -7  15   0    1.99    0.27
   8 -15   0    1.30    0.26
  -8 -15   0    0.92    0.23
   8  15   0    1.47    0.30
  -8  15   0    0.70    0.21
  -9 -15   0    2.35    0.32
   9 -15   0    1.61    0.32
  -9  15   0    1.60    0.31
   9  15   0    1.85    0.35
   0 -16   0    6.64    0.31
   0 -16   0    6.24    0.26
   0  16   0    6.58    0.31
   0  16   0    5.94    0.22
  -1 -16   0    3.62    0.21
  -1 -16   0    3.12    0.21
   1 -16   0    3.38    0.17
   1 -16   0    2.95    0.21
   1  16   0    3.01    0.14
   1  16   0    3.39    0.23
  -1  16   0    3.40    0.22
  -1  16   0    2.87    0.17
   2 -16   0    2.45    0.20
  -2 -16   0    2.25    0.20
   2 -16   0    2.24    0.11
  -2 -16   0    2.23    0.17
   2  16   0    2.20    0.12
   2  16   0    1.92    0.18
  -2  16   0    2.09    0.16
  -2  16   0    2.18    0.19
   3 -16   0   53.67    1.29
  -3 -16   0   55.72    1.18
  -3 -16   0   52.83    1.26
  -3  16   0   55.14    1.24
   3  16   0   55.28    1.30
  -3  16   0   54.98    1.28
   3  16   0   56.36    1.09
   4 -16   0    0.53    0.14
  -4 -16   0    0.37    0.13
  -4  16   0    0.53    0.14
   4  16   0    0.58    0.11
  -4  16   0    0.98    0.18
   4  16   0    0.61    0.14
   5 -16   0    7.42    0.41
  -5 -16   0    7.65    0.42
  -5  16   0    7.02    0.40
   5  16   0    7.45    0.42
  -5  16   0    7.78    0.41
  -6 -16   0    0.06    0.12
   6 -16   0    0.03    0.11
   6  16   0   -0.08    0.09
  -6  16   0   -0.11    0.07
  -7 -16   0    0.07    0.11
   7 -16   0    0.05    0.11
   7 -16   0    0.09    0.13
  -7  16   0    0.03    0.10
   7  16   0    0.18    0.15
  -8 -16   0    1.05    0.25
   8 -16   0    0.98    0.23
  -8  16   0    0.94    0.24
   8  16   0    0.97    0.24
  -9 -16   0    2.05    0.32
   9 -16   0    1.43    0.32
  -9  16   0    1.71    0.33
   9  16   0    1.85    0.30
   0 -17   0    0.07    0.06
   0 -17   0    0.09    0.07
   0  17   0    0.05    0.04
   0  17   0    0.13    0.08
  -1 -17   0    5.05    0.26
   1 -17   0    4.86    0.29
   1 -17   0    5.01    0.21
  -1 -17   0    4.91    0.26
   1  17   0    5.05    0.19
  -1  17   0    4.24    0.26
   1  17   0    4.90    0.28
  -1  17   0    5.21    0.23
  -2 -17   0    2.43    0.18
   2 -17   0    2.54    0.22
   2 -17   0    2.44    0.12
  -2 -17   0    2.67    0.21
  -2  17   0    2.61    0.19
   2  17   0    2.49    0.13
   2  17   0    2.61    0.21
  -2  17   0    2.33    0.20
  -3 -17   0    1.49    0.15
  -3 -17   0    1.34    0.18
   3 -17   0    1.57    0.19
   3  17   0    1.32    0.17
  -3  17   0    1.68    0.19
  -3  17   0    1.51    0.16
  -4 -17   0    6.93    0.39
   4 -17   0    7.78    0.41
   4  17   0    7.03    0.39
  -4  17   0    7.60    0.39
  -4  17   0    7.10    0.38
  -5 -17   0    8.10    0.44
   5 -17   0    8.09    0.44
  -5  17   0    7.87    0.42
   5  17   0    7.95    0.44
  -5  17   0    7.97    0.43
   6 -17   0   -0.08    0.08
  -6 -17   0    0.10    0.11
   6  17   0    0.04    0.11
  -6  17   0   -0.01    0.10
  -7 -17   0   21.30    0.83
   7 -17   0   18.21    0.77
   7 -17   0   20.29    0.77
  -7  17   0   18.98    0.79
   7  17   0   19.05    0.80
  -8 -17   0    2.54    0.31
   8 -17   0    2.29    0.29
   8 -17   0    1.98    0.28
  -8  17   0    1.97    0.28
   8  17   0    1.73    0.32
   9 -17   0    0.22    0.17
  -9 -17   0    0.01    0.16
   9  17   0    0.19    0.19
  -9  17   0   -0.11    0.12
   0 -18   0   16.66    0.55
   0 -18   0   17.02    0.49
   0  18   0   16.91    0.56
   0  18   0   16.31    0.44
   1 -18   0   19.65    0.64
   1 -18   0   21.52    0.53
  -1 -18   0   20.44    0.62
  -1 -18   0   20.47    0.60
  -1  18   0   18.80    0.62
  -1  18   0   20.48    0.55
   1  18   0   20.64    0.49
   1  18   0   20.31    0.64
  -2 -18   0    3.20    0.22
  -2 -18   0    3.94    0.26
   2 -18   0    3.81    0.27
  -2  18   0    3.52    0.25
  -2  18   0    4.35    0.24
   2  18   0    3.34    0.16
   2  18   0    3.55    0.25
  -3 -18   0   -0.12    0.06
  -3 -18   0    0.05    0.07
   3 -18   0    0.17    0.11
  -3  18   0   -0.03    0.07
   3  18   0    0.02    0.07
  -3  18   0    0.03    0.07
   4 -18   0    5.66    0.36
  -4 -18   0    6.06    0.37
   4  18   0    5.59    0.36
  -4  18   0    5.68    0.34
  -4  18   0    6.22    0.36
   5 -18   0    1.85    0.23
  -5 -18   0    1.53    0.22
  -5  18   0    2.12    0.23
   5  18   0    1.94    0.23
  -5  18   0    1.49    0.21
  -6 -18   0    1.73    0.24
   6 -18   0    1.47    0.23
   6  18   0    2.16    0.28
  -6  18   0    1.85    0.25
  -6  18   0    1.61    0.23
   7 -18   0    1.26    0.24
   7 -18   0    0.92    0.22
  -7 -18   0    0.85    0.21
  -7  18   0    0.96    0.22
   7  18   0    0.85    0.22
  -8 -18   0    1.88    0.30
   8 -18   0    1.25    0.28
   8 -18   0    1.65    0.26
   8  18   0    1.33    0.28
  -8  18   0    1.58    0.30
  -9 -18   0    0.31    0.20
   9 -18   0    0.19    0.17
  -9  18   0    0.25    0.21
   9  18   0   -0.05    0.16
   0 -19   0    0.03    0.06
   0 -19   0    0.15    0.07
   0  19   0    0.19    0.08
   0  19   0    0.18    0.06
  -1 -19   0    0.57    0.12
   1 -19   0    0.70    0.15
  -1 -19   0    0.66    0.13
   1 -19   0    0.64    0.10
  -1  19   0    0.59    0.13
   1  19   0    0.66    0.08
   1  19   0    0.45    0.12
  -1  19   0    0.75    0.11
   2 -19   0    3.83    0.27
  -2 -19   0    3.67    0.24
  -2 -19   0    3.99    0.27
  -2  19   0    3.79    0.23
  -2  19   0    3.72    0.26
   2  19   0    3.49    0.26
  -3 -19   0   10.63    0.47
   3 -19   0    9.58    0.47
  -3 -19   0   10.44    0.41
  -3  19   0   11.75    0.48
   3  19   0   10.01    0.46
  -3  19   0   10.29    0.43
   4 -19   0    6.59    0.39
  -4 -19   0    5.88    0.37
  -4  19   0    6.27    0.37
  -4  19   0    6.39    0.37
   4  19   0    6.40    0.38
   5 -19   0    0.26    0.12
  -5 -19   0    0.22    0.14
  -5  19   0    0.24    0.13
   5  19   0    0.31    0.13
  -5  19   0    0.35    0.13
  -6 -19   0    0.79    0.20
   6 -19   0    0.72    0.20
  -6  19   0    1.09    0.23
   6  19   0    0.47    0.16
  -6  19   0    0.51    0.16
   7 -19   0    7.81    0.49
   7 -19   0    7.53    0.48
  -7 -19   0    7.92    0.51
   7  19   0    9.40    0.56
  -7  19   0    8.22    0.51
   8 -19   0    1.08    0.27
  -8 -19   0    0.83    0.24
   8 -19   0    1.24    0.25
   8  19   0    1.29    0.28
  -8  19   0    1.01    0.24
   0 -20   0    0.90    0.15
   0 -20   0    0.99    0.13
   0  20   0    0.88    0.14
   0  20   0    1.03    0.11
   1 -20   0    0.15    0.10
  -1 -20   0    0.23    0.10
   1 -20   0    0.46    0.09
  -1 -20   0    0.41    0.11
  -1  20   0    0.25    0.08
   1  20   0    0.25    0.10
  -1  20   0    0.41    0.13
  -2 -20   0    1.57    0.17
   2 -20   0    1.99    0.21
  -2 -20   0    2.09    0.21
  -2  20   0    2.24    0.22
  -2  20   0    2.21    0.18
   2  20   0    1.81    0.20
   3 -20   0    0.82    0.19
  -3 -20   0    0.52    0.16
  -3 -20   0    0.67    0.13
  -3  20   0    0.60    0.15
   3  20   0    0.79    0.17
  -3  20   0    0.81    0.15
   4 -20   0    0.91    0.19
  -4 -20   0    0.48    0.17
  -4  20   0    0.60    0.16
  -4  20   0    0.68    0.17
   4  20   0    0.66    0.17
   5 -20   0   13.41    0.61
  -5 -20   0   12.58    0.59
  -5  20   0   13.38    0.59
   5  20   0   11.42    0.57
  -5  20   0   13.26    0.58
   6 -20   0    0.35    0.17
  -6 -20   0    0.41    0.17
  -6  20   0    0.21    0.14
  -6  20   0    0.34    0.14
   6  20   0    0.27    0.15
   7 -20   0    0.10    0.14
  -7 -20   0    0.21    0.15
   7 -20   0    0.17    0.15
  -7  20   0    0.02    0.12
   7  20   0    0.00    0.12
  -8 -20   0    1.10    0.28
   8 -20   0    1.43    0.29
   8 -20   0    1.17    0.27
   8  20   0    1.28    0.29
  -8  20   0    1.20    0.28
   0 -21   0    0.00    0.08
   0 -21   0    0.05    0.07
   0  21   0    0.04    0.07
   0  21   0    0.14    0.06
   1 -21   0    1.38    0.14
   1 -21   0    1.00    0.16
  -1 -21   0    1.26    0.17
  -1 -21   0    1.13    0.16
  -1  21   0    1.17    0.13
   1  21   0    1.26    0.17
  -1  21   0    1.17    0.17
  -2 -21   0    4.48    0.28
   2 -21   0    4.50    0.31
  -2 -21   0    4.44    0.29
  -2  21   0    4.40    0.26
  -2  21   0    4.22    0.29
   2  21   0    4.10    0.30
   3 -21   0    0.63    0.18
  -3 -21   0    0.75    0.17
  -3 -21   0    0.83    0.15
  -3  21   0    0.46    0.12
  -3  21   0    0.60    0.15
   3  21   0    0.50    0.14
   4 -21   0   40.76    1.14
  -4 -21   0   38.91    1.11
  -4  21   0   39.49    1.07
  -4  21   0   39.76    1.11
   4  21   0   38.35    1.12
  -5 -21   0    3.51    0.32
   5 -21   0    3.06    0.30
   5  21   0    3.46    0.33
  -5  21   0    3.48    0.32
  -5  21   0    3.96    0.32
   6 -21   0    0.26    0.16
  -6 -21   0    0.50    0.18
  -6  21   0    0.11    0.12
  -6  21   0    0.11    0.13
   6  21   0    0.36    0.16
   7 -21   0    0.01    0.13
  -7 -21   0   -0.01    0.12
   7 -21   0    0.06    0.13
  -7  21   0   -0.05    0.11
   7  21   0    0.24    0.18
   8 -21   0   -0.01    0.13
   8 -21   0    0.10    0.14
  -8 -21   0   -0.06    0.16
  -8  21   0   -0.12    0.11
   8  21   0    0.01    0.14
   0 -22   0    0.10    0.09
   0 -22   0    0.16    0.09
   0  22   0    0.46    0.13
  -1 -22   0    1.90    0.20
   1 -22   0    2.14    0.22
   1 -22   0    2.26    0.17
  -1 -22   0    1.78    0.19
  -1  22   0    1.75    0.16
   1  22   0    1.91    0.21
  -1  22   0    1.64    0.20
  -2 -22   0    5.03    0.32
  -2 -22   0    4.95    0.31
   2 -22   0    4.71    0.33
   2  22   0    4.91    0.33
  -2  22   0    4.41    0.31
  -2  22   0    4.75    0.27
  -3 -22   0    9.83    0.48
   3 -22   0    9.90    0.50
  -3 -22   0    9.91    0.43
  -3  22   0   10.28    0.44
  -3  22   0    9.23    0.46
   3  22   0    9.37    0.47
  -4 -22   0   10.52    0.52
   4 -22   0   10.01    0.52
  -4  22   0   10.49    0.49
   4  22   0   10.97    0.54
  -4  22   0   11.16    0.52
  -5 -22   0    1.53    0.27
   5 -22   0    1.85    0.26
  -5  22   0    1.66    0.24
  -5  22   0    1.78    0.22
   5  22   0    1.49    0.23
  -6 -22   0    0.10    0.13
   6 -22   0   -0.12    0.09
  -6  22   0    0.02    0.10
  -6  22   0    0.27    0.16
   6  22   0    0.21    0.14
  -7 -22   0    3.69    0.38
   7 -22   0    3.65    0.36
   7 -22   0    3.49    0.36
  -7  22   0    3.89    0.38
   7  22   0    3.79    0.38
  -8 -22   0    0.18    0.18
   8 -22   0    0.34    0.18
   8 -22   0    1.02    0.25
   8  22   0    1.04    0.27
  -8  22   0    0.79    0.23
   0 -23   0    0.04    0.07
   0 -23   0    0.04    0.09
   0  23   0   -0.04    0.07
  -1 -23   0    0.03    0.08
  -1 -23   0    0.15    0.10
   1 -23   0    0.27    0.11
   1  23   0    0.14    0.10
  -1  23   0   -0.03    0.07
  -1  23   0    0.03    0.06
  -2 -23   0   14.09    0.56
   2 -23   0   15.19    0.61
  -2 -23   0   14.55    0.55
  -2  23   0   13.67    0.57
   2  23   0   13.04    0.57
  -2  23   0   14.57    0.51
  -3 -23   0    4.49    0.30
   3 -23   0    5.01    0.36
  -3 -23   0    4.53    0.33
   3  23   0    5.01    0.36
  -3  23   0    5.24    0.35
  -3  23   0    4.33    0.30
   4 -23   0    5.09    0.38
  -4 -23   0    5.56    0.38
  -4  23   0    5.49    0.37
  -4  23   0    5.44    0.36
   4  23   0    5.38    0.39
  -5 -23   0    0.32    0.15
   5 -23   0    0.13    0.12
  -5  23   0    0.35    0.15
  -5  23   0    0.32    0.15
   5  23   0    0.47    0.17
   6 -23   0    1.83    0.27
  -6 -23   0    2.30    0.29
  -6  23   0    1.85    0.26
  -6  23   0    1.76    0.26
   6  23   0    2.12    0.29
   7 -23   0    1.93    0.33
  -7 -23   0    2.02    0.30
  -7  23   0    2.44    0.31
   7  23   0    1.80    0.29
   8 -23   0    2.19    0.33
  -8 -23   0    1.78    0.34
   8 -23   0    1.46    0.29
  -8  23   0    1.37    0.30
   8  23   0    1.46    0.31
   0 -24   0    0.87    0.16
   0 -24   0    1.00    0.19
   0  24   0    0.71    0.16
   1 -24   0    1.28    0.19
  -1 -24   0    1.28    0.18
  -1 -24   0    1.22    0.18
  -1  24   0    0.89    0.19
   1  24   0    1.26    0.22
  -2 -24   0   22.91    0.73
   2 -24   0   20.10    0.75
  -2 -24   0   20.06    0.70
  -2  24   0   20.95    0.65
  -2  24   0   21.64    0.76
   2  24   0   21.28    0.76
   3 -24   0    4.28    0.35
  -3 -24   0    4.10    0.29
  -3 -24   0    4.08    0.32
   3  24   0    3.77    0.32
  -3  24   0    4.41    0.34
  -3  24   0    4.79    0.31
  -4 -24   0    9.43    0.50
   4 -24   0    8.88    0.50
  -4  24   0    8.83    0.48
  -4  24   0    9.13    0.46
   5 -24   0    0.73    0.20
  -5 -24   0    1.46    0.28
   5  24   0    1.18    0.24
  -5  24   0    1.84    0.24
  -5  24   0    1.51    0.23
  -6 -24   0   -0.05    0.10
   6 -24   0   -0.03    0.12
   6  24   0    0.12    0.13
  -6  24   0    0.03    0.12
  -6  24   0    0.02    0.13
  -7 -24   0    4.04    0.40
   7 -24   0    4.91    0.42
   7  24   0    5.00    0.45
  -7  24   0    6.11    0.46
   8 -24   0    1.12    0.26
   8 -24   0    1.01    0.28
  -8  24   0    1.16    0.29
   0 -25   0    0.20    0.12
   0 -25   0    0.29    0.11
   0  25   0    0.10    0.09
   1 -25   0    3.84    0.32
  -1 -25   0    4.32    0.30
  -1 -25   0    3.96    0.30
  -1  25   0    4.85    0.34
   1  25   0    4.62    0.34
  -2 -25   0    6.92    0.39
  -2 -25   0    6.80    0.38
   2 -25   0    5.79    0.39
   2  25   0    5.75    0.38
  -2  25   0    6.15    0.40
  -3 -25   0   13.72    0.60
   3 -25   0   12.30    0.60
  -3 -25   0   12.74    0.53
  -3  25   0   13.81    0.60
   3  25   0   14.19    0.63
  -3  25   0   13.81    0.55
   4 -25   0    5.69    0.41
  -4 -25   0    6.76    0.44
  -4  25   0    5.67    0.40
   4  25   0    5.33    0.40
  -4  25   0    6.41    0.39
   5 -25   0    0.46    0.18
  -5 -25   0    0.73    0.21
   5  25   0    0.61    0.20
  -5  25   0    0.67    0.19
  -5  25   0    0.84    0.20
   6 -25   0    0.23    0.17
  -6 -25   0    0.00    0.12
  -6  25   0    0.10    0.16
  -6  25   0    0.24    0.13
   6  25   0    0.08    0.12
  -7 -25   0    0.06    0.15
   7 -25   0   -0.08    0.14
  -7  25   0   -0.01    0.12
  -7  25   0   -0.13    0.12
   7  25   0   -0.13    0.12
   0 -26   0   19.48    0.63
   0 -26   0   19.06    0.71
   0  26   0   18.48    0.72
  -1 -26   0    9.06    0.44
   1 -26   0    9.07    0.49
  -1 -26   0    8.86    0.46
  -1  26   0    9.13    0.49
   1  26   0    9.03    0.48
  -2 -26   0    1.49    0.21
   2 -26   0    1.56    0.23
  -2 -26   0    1.11    0.21
   2  26   0    0.87    0.20
  -2  26   0    1.25    0.20
   3 -26   0    2.55    0.30
  -3 -26   0    2.41    0.26
  -3 -26   0    2.77    0.26
  -3  26   0    2.29    0.24
  -3  26   0    1.79    0.24
   3  26   0    2.86    0.30
   4 -26   0    0.53    0.18
  -4 -26   0    0.31    0.16
  -4  26   0    0.45    0.14
  -4  26   0    0.48    0.17
   4  26   0    0.63    0.19
  -5 -26   0    0.12    0.13
   5 -26   0    0.11    0.13
  -5  26   0    0.12    0.13
   5  26   0    0.10    0.13
  -5  26   0   -0.09    0.09
   6 -26   0   -0.10    0.13
  -6 -26   0    0.23    0.15
  -6  26   0   -0.03    0.14
  -6  26   0   -0.02    0.11
   6  26   0    0.02    0.14
   7 -26   0   -0.11    0.13
  -7 -26   0    0.18    0.18
  -7  26   0    0.11    0.13
  -7  26   0   -0.07    0.13
   7  26   0    0.10    0.15
   0 -27   0    0.25    0.14
   0  27   0    0.34    0.14
   1 -27   0    2.15    0.26
  -1 -27   0    1.94    0.23
  -1 -27   0    1.96    0.23
  -1  27   0    2.37    0.27
   1  27   0    1.86    0.24
  -2 -27   0    0.13    0.11
  -2 -27   0    0.30    0.14
   2 -27   0    0.25    0.13
  -2  27   0    0.06    0.11
   2  27   0    0.15    0.12
   3 -27   0    0.64    0.19
  -3 -27   0    0.33    0.15
   3  27   0    0.33    0.16
  -3  27   0    0.59    0.18
   4 -27   0    2.41    0.29
  -4 -27   0    2.48    0.30
  -4  27   0    2.53    0.30
   4  27   0    2.55    0.31
  -4  27   0    2.59    0.26
  -5 -27   0    0.79    0.23
   5 -27   0    0.66    0.21
  -5  27   0    0.46    0.17
  -5  27   0    0.47    0.18
   5  27   0    0.79    0.22
  -6 -27   0    0.61    0.23
   6 -27   0    0.69    0.22
  -6  27   0    0.58    0.18
   6  27   0    0.54    0.22
  -6  27   0    0.79    0.22
   7 -27   0   -0.04    0.13
  -7 -27   0   -0.02    0.16
  -7  27   0    0.01    0.11
   7  27   0    0.03    0.15
  -7  27   0   -0.06    0.14
   0 -28   0   14.23    0.62
   0  28   0   14.08    0.64
  -1 -28   0    1.44    0.21
  -1 -28   0    1.79    0.23
   1 -28   0    1.45    0.23
   1  28   0    1.76    0.23
  -1  28   0    1.21    0.24
   2 -28   0    0.69    0.19
  -2 -28   0    1.31    0.24
  -2 -28   0    0.86    0.19
   2  28   0    1.06    0.22
  -2  28   0    1.00    0.22
  -3 -28   0    3.56    0.33
   3 -28   0    3.08    0.32
  -3  28   0    3.03    0.32
   3  28   0    3.35    0.32
  -4 -28   0   -0.12    0.09
   4 -28   0   -0.01    0.11
   4  28   0    0.02    0.12
  -4  28   0    0.04    0.13
  -5 -28   0    1.93    0.28
   5 -28   0    2.00    0.29
   5  28   0    2.22    0.30
  -5  28   0    1.51    0.27
  -5  28   0    2.00    0.28
   6 -28   0    0.99    0.24
  -6 -28   0    1.02    0.26
  -6  28   0    1.91    0.30
   6  28   0    1.33    0.29
  -6  28   0    1.82    0.28
   7 -28   0    1.01    0.29
  -7  28   0    0.48    0.22
  -7  28   0    0.64    0.22
   0 -29   0    0.11    0.11
   0  29   0    0.39    0.15
  -1 -29   0    1.32    0.23
  -1 -29   0    1.05    0.22
   1 -29   0    0.96    0.23
   1  29   0    1.02    0.21
  -1  29   0    1.05    0.24
  -2 -29   0    4.01    0.33
  -2 -29   0    3.62    0.32
   2 -29   0    2.88    0.31
   2  29   0    2.98    0.31
  -2  29   0    3.19    0.32
  -3 -29   0    0.15    0.13
   3 -29   0    0.07    0.15
   3  29   0    0.42    0.16
  -3  29   0    0.44    0.17
  -4 -29   0    1.23    0.26
   4 -29   0    1.23    0.27
   4  29   0    1.49    0.29
  -4  29   0    0.93    0.23
  -5 -29   0    1.88    0.29
   5 -29   0    2.14    0.32
  -5  29   0    1.26    0.28
   5  29   0    1.75    0.32
  -6 -29   0    0.86    0.26
   6 -29   0    0.65    0.23
  -6  29   0    0.94    0.24
  -6  29   0    0.56    0.21
   6  29   0    0.51    0.21
   0 -30   0    0.26    0.15
   0  30   0    0.42    0.17
  -1 -30   0    0.05    0.12
   1 -30   0    0.05    0.12
  -1 -30   0   -0.11    0.10
  -1  30   0    0.16    0.14
   1  30   0    0.04    0.11
  -2 -30   0    0.64    0.18
  -2 -30   0    0.55    0.16
   2 -30   0    0.63    0.20
   2  30   0    0.38    0.17
  -2  30   0    0.62    0.21
   3 -30   0    1.37    0.28
  -3 -30   0    1.63    0.29
   3  30   0    1.17    0.25
  -3  30   0    1.41    0.26
   4 -30   0    0.21    0.16
  -4 -30   0   -0.19    0.11
  -4  30   0   -0.05    0.13
   4  30   0   -0.02    0.11
  -5 -30   0    0.25    0.17
   5 -30   0    0.56    0.21
  -5  30   0    0.53    0.20
   5  30   0    0.38    0.21
  -6 -30   0    0.02    0.17
   6 -30   0   -0.05    0.15
   6  30   0    0.12    0.17
  -6  30   0   -0.05    0.13
   0 -31   0    0.06    0.11
   0  31   0    0.02    0.12
  -1 -31   0    0.24    0.14
   1 -31   0    0.20    0.14
  -1  31   0    0.22    0.16
   1  31   0    0.41    0.16
  -2 -31   0    3.46    0.33
  -2 -31   0    3.37    0.33
   2 -31   0    3.17    0.34
  -2  31   0    3.61    0.35
   2  31   0    3.94    0.36
   3 -31   0    0.99    0.25
  -3 -31   0    0.59    0.19
  -3  31   0    0.29    0.15
   3  31   0    0.88    0.22
   4 -31   0    0.61    0.22
  -4 -31   0    0.62    0.20
   4  31   0    0.50    0.18
  -4  31   0    0.82    0.23
   5 -31   0    0.05    0.14
  -5 -31   0    0.06    0.16
  -5  31   0   -0.02    0.14
   5  31   0    0.16    0.18
  -6  31   0   -0.01    0.16
   0 -32   0    3.82    0.37
   0  32   0    3.91    0.37
   1 -32   0    0.79    0.24
  -1 -32   0    0.75    0.22
   1  32   0    0.52    0.18
  -1  32   0    0.46    0.19
  -2 -32   0    4.03    0.37
   2 -32   0    4.02    0.39
  -2 -32   0    3.77    0.35
  -2  32   0    3.17    0.34
   2  32   0    3.60    0.36
   3 -32   0    0.56    0.21
  -3 -32   0    0.75    0.22
   3  32   0    1.09    0.26
  -3  32   0    1.17    0.27
  -4 -32   0    1.81    0.29
   4 -32   0    1.72    0.34
   4  32   0    2.07    0.30
  -4  32   0    1.41    0.29
  -5 -32   0    0.09    0.16
   5 -32   0    0.38    0.19
  -5  32   0    0.43    0.21
   5  32   0    0.04    0.15
   0 -33   0    0.13    0.14
   0  33   0   -0.02    0.11
   1 -33   0    0.40    0.18
  -1 -33   0    0.53    0.19
   1  33   0    0.13    0.12
  -1  33   0   -0.01    0.12
   2 -33   0    0.86    0.25
  -2 -33   0    0.84    0.22
  -2 -33   0    0.62    0.20
  -2  33   0    0.73    0.23
   2  33   0    1.04    0.25
   3 -33   0    0.00    0.13
  -3 -33   0    0.02    0.14
  -3  33   0    0.04    0.15
   3  33   0    0.27    0.16
   4 -33   0    0.01    0.13
  -4 -33   0    0.69    0.24
   4  33   0    0.28    0.17
  -4  33   0    0.52    0.22
  -5 -33   0   -0.17    0.14
  -5  33   0   -0.21    0.13
   5  33   0    0.00    0.15
   0 -34   0    0.65    0.22
   0  34   0    0.73    0.22
   1 -34   0    3.23    0.36
  -1 -34   0    3.71    0.37
   1  34   0    3.54    0.37
  -1  34   0    2.79    0.33
   2 -34   0    0.80    0.24
  -2  34   0    0.90    0.27
   2  34   0    0.94    0.26
  -3 -34   0    1.74    0.32
   3 -34   0    1.96    0.31
   3  34   0    2.29    0.34
  -3  34   0    1.77    0.29
  -4 -34   0   -0.01    0.16
   4 -34   0    0.17    0.17
   4  34   0    0.23    0.17
  -4  34   0    0.34    0.19
   0 -35   0    0.03    0.15
   0  35   0    0.10    0.15
   1 -35   0    0.56    0.22
  -1 -35   0    0.89    0.23
  -1  35   0    0.52    0.19
   1  35   0    1.18    0.29
   2 -35   0    4.16    0.43
  -2  35   0    4.17    0.41
   2  35   0    3.50    0.39
  -3 -35   0    0.18    0.18
   3 -35   0   -0.02    0.13
  -3  35   0    0.24    0.18
   3  35   0    0.19    0.16
  -4 -35   0    2.46    0.35
  -4  35   0    2.26    0.33
   0 -36   0    1.53    0.30
   0  36   0    1.17    0.28
   1 -36   0    3.06    0.37
  -1 -36   0    3.40    0.36
   1  36   0    3.23    0.38
  -1  36   0    3.05    0.37
   2 -36   0    0.18    0.18
  -2  36   0    0.13    0.16
   2  36   0   -0.06    0.12
  -3 -36   0    0.17    0.17
   3 -36   0    0.22    0.19
  -3  36   0    0.25    0.19
   3  36   0   -0.01    0.16
   0 -37   0    0.18    0.16
   0  37   0    0.12    0.17
  -1 -37   0    3.29    0.38
   1 -37   0    2.77    0.39
   1  37   0    3.35    0.40
  -1  37   0    2.63    0.36
   2 -37   0    0.51    0.24
   2  37   0    0.90    0.26
  -2  37   0    0.77    0.24
   0 -38   0    1.17    0.30
   0  38   0    1.46    0.30
   1 -38   0    1.22    0.30
  -1 -38   0    0.55    0.22
  -1  38   0    1.24    0.29
   1  38   0    0.83    0.25
  10   0  -1    0.06    0.14
 -10   0   1   -0.13    0.12
  -9   0   1    0.14    0.14
   9   0  -1    0.04    0.13
  -8   0   1    0.07    0.11
   8   0  -1    0.01    0.09
  -7   0   1   -0.07    0.07
   7   0  -1   -0.06    0.07
  -7   0   1    0.08    0.08
   7   0  -1   -0.04    0.07
   6   0  -1   -0.01    0.07
  -6   0   1    0.00    0.06
  -6   0   1    0.03    0.07
   6   0  -1   -0.04    0.06
   5   0  -1   -0.04    0.06
  -5   0   1   -0.05    0.05
  -5   0   1    0.04    0.05
   5   0  -1   -0.03    0.05
   4   0  -1    0.00    0.04
  -4   0   1    0.00    0.04
   4   0  -1    0.00    0.04
  -4   0   1    0.03    0.05
   3   0  -1   -0.03    0.03
   3   0  -1    0.01    0.04
  -3   0   1   -0.03    0.04
  -3   0   1    0.02    0.04
   2   0  -1   -0.11    0.04
  -2   0   1   -0.06    0.04
  -2   0   1   -0.19    0.03
   2   0  -1   -0.12    0.03
  -1   0   1   -0.13    0.02
   1   0  -1   -0.12    0.01
   1   0  -1   -0.10    0.02
  -1   0   1   -0.15    0.02
   0   0  -1   -0.50    0.02
   0   0  -1   -0.56    0.02
   0   0   1   -0.49    0.02
   0   0  -1   -0.49    0.03
   1   0   1   -0.05    0.03
  -1   0  -1   -0.08    0.03
   1   0   1   -0.06    0.02
  -1   0  -1   -0.05    0.04
   2   0   1    0.07    0.05
  -2   0  -1   -0.07    0.03
   2   0   1   -0.05    0.02
  -2   0  -1   -0.07    0.03
  -3   0  -1   -0.08    0.04
  -3   0  -1    0.02    0.04
   3   0   1    0.01    0.03
   3   0   1   -0.03    0.05
  -4   0  -1   -0.11    0.04
   4   0   1   -0.04    0.05
  -4   0  -1   -0.04    0.05
   4   0   1   -0.02    0.04
   5   0   1   -0.04    0.04
  -5   0  -1    0.02    0.06
   5   0   1    0.00    0.07
  -5   0  -1   -0.01    0.06
  -6   0  -1    0.20    0.09
   6   0   1   -0.03    0.08
  -6   0  -1    0.03    0.06
   7   0   1   -0.24    0.09
  -7   0  -1   -0.03    0.08
   8   0   1   -0.03    0.10
  -8   0  -1   -0.06    0.09
   9   0   1    0.29    0.18
  -9   0  -1   -0.05    0.11
 -10  -1   1    0.10    0.12
  10  -1  -1    0.03    0.15
  10   1  -1    0.00    0.15
 -10   1   1    0.22    0.17
  -9  -1   1    3.63    0.34
   9  -1  -1    3.80    0.35
   9   1  -1    4.04    0.36
  -9   1   1    3.68    0.35
  -8  -1   1    3.46    0.30
   8  -1  -1    3.19    0.29
  -8   1   1    3.65    0.31
   8   1  -1    3.17    0.29
  -7  -1   1    0.21    0.10
   7  -1  -1    0.14    0.11
   7  -1  -1    0.17    0.09
  -7  -1   1    0.19    0.11
   7   1  -1    0.21    0.11
  -7   1   1    0.27    0.12
  -6  -1   1    2.05    0.18
   6  -1  -1    1.64    0.16
   6  -1  -1    1.97    0.20
  -6  -1   1    1.93    0.19
   6   1  -1    1.70    0.16
  -6   1   1    1.81    0.19
   6   1  -1    2.11    0.20
  -6   1   1    2.09    0.17
   5  -1  -1   -0.08    0.04
   5  -1  -1    0.18    0.08
  -5  -1   1    0.15    0.08
  -5  -1   1    0.08    0.07
  -5   1   1    0.03    0.06
   5   1  -1    0.12    0.08
   5   1  -1    0.08    0.06
  -5   1   1    0.06    0.06
  -4  -1   1    3.62    0.19
   4  -1  -1    3.37    0.18
   4  -1  -1    3.44    0.19
  -4  -1   1    3.73    0.20
   4   1  -1    3.55    0.20
  -4   1   1    3.80    0.21
   4   1  -1    3.51    0.18
  -4   1   1    3.14    0.16
  -3  -1   1   11.66    0.34
   3  -1  -1   11.55    0.33
   3  -1  -1   11.69    0.33
  -3  -1   1   11.71    0.32
  -3   1   1   11.61    0.35
  -3   1   1   11.88    0.31
   3   1  -1   11.34    0.34
   2  -1  -1  304.29    5.02
  -2  -1   1  303.90    5.16
   2  -1  -1  294.05    5.04
   2   1  -1  305.73    5.02
  -2   1   1  291.55    5.05
  -2   1   1  288.55    5.03
   2   1  -1  295.65    5.05
   1  -1  -1   16.54    0.32
   1  -1  -1   15.92    0.34
  -1  -1   1   16.34    0.32
  -1  -1   1   15.81    0.33
   1   1  -1   16.17    0.34
  -1   1   1   16.25    0.34
   1   1  -1   16.47    0.32
   0  -1  -1  235.37    4.04
   0  -1  -1  235.03    4.04
   0  -1  -1  230.13    3.93
   0   1  -1  239.87    4.01
   0   1   1  231.24    4.04
   0   1  -1  239.15    4.07
   0   1  -1  232.53    4.04
   0   1  -1  238.56    3.96
   1  -1   1   -0.03    0.03
   1  -1   1   -0.11    0.04
  -1  -1  -1   -0.05    0.04
  -1  -1  -1    0.02    0.04
   1   1   1   -0.17    0.04
  -1   1  -1   -0.16    0.03
  -1   1  -1   -0.08    0.03
  -2  -1  -1   30.58    0.69
   2  -1   1   32.67    0.62
  -2  -1  -1   32.83    0.67
   2  -1   1   31.38    0.71
   2   1   1   31.77    0.71
   2   1   1   31.77    0.58
  -2   1  -1   31.63    0.70
  -2   1  -1   32.07    0.64
  -3  -1  -1    1.26    0.12
   3  -1   1    1.18    0.09
  -3  -1  -1    0.97    0.10
   3  -1   1    1.06    0.12
  -3   1  -1    1.07    0.09
   3   1   1    1.19    0.08
   3   1   1    1.01    0.12
  -3   1  -1    1.12    0.12
  -4  -1  -1   19.58    0.58
   4  -1   1   20.35    0.48
   4  -1   1   18.94    0.59
  -4  -1  -1   19.53    0.53
  -4   1  -1   19.68    0.51
   4   1   1   20.87    0.46
  -4   1  -1   19.28    0.59
   4   1   1   19.27    0.59
  -5  -1  -1    0.13    0.08
   5  -1   1    0.16    0.06
  -5  -1  -1    0.09    0.07
   5  -1   1    0.26    0.10
   5   1   1    0.20    0.10
   5   1   1    0.14    0.06
  -5   1  -1    0.22    0.08
  -5   1  -1    0.13    0.09
   6  -1   1    2.16    0.22
  -6  -1  -1    2.29    0.20
  -6  -1  -1    2.63    0.24
  -6   1  -1    2.36    0.23
   6   1   1    1.54    0.20
  -6   1  -1    2.28    0.18
   7  -1   1    0.12    0.12
  -7  -1  -1    0.13    0.12
  -7   1  -1    0.36    0.14
   7   1   1    0.26    0.14
  -8  -1  -1    0.13    0.13
   8  -1   1   -0.02    0.10
   8   1   1    0.05    0.12
  -8   1  -1    0.03    0.10
  -9  -1  -1    0.58    0.19
   9  -1   1    0.22    0.15
   9   1   1    0.70    0.23
  -9   1  -1    0.21    0.15
 -10  -2   1   -0.02    0.13
  10  -2  -1    0.39    0.19
 -10   2   1    0.37    0.19
  10   2  -1    0.08    0.16
   9  -2  -1   16.98    0.73
  -9  -2   1   15.37    0.69
  -9   2   1   16.24    0.72
   9   2  -1   16.13    0.73
   8  -2  -1    5.72    0.38
  -8  -2   1    6.08    0.39
  -8   2   1    6.38    0.42
   8   2  -1    5.68    0.39
   7  -2  -1   14.51    0.58
  -7  -2   1   14.42    0.57
  -7  -2   1   13.27    0.50
   7  -2  -1   13.27    0.49
  -7   2   1   14.14    0.57
   7   2  -1   14.13    0.57
  -6  -2   1   29.05    0.78
   6  -2  -1   30.66    0.84
  -6  -2   1   29.99    0.83
   6  -2  -1   32.37    0.79
   6   2  -1   31.44    0.76
  -6   2   1   30.65    0.86
  -6   2   1   29.84    0.74
   6   2  -1   29.96    0.85
   5  -2  -1   16.26    0.48
   5  -2  -1   15.98    0.51
  -5  -2   1   15.84    0.49
  -5  -2   1   16.54    0.51
   5   2  -1   16.23    0.52
   5   2  -1   16.20    0.46
  -5   2   1   16.16    0.45
  -5   2   1   16.27    0.53
  -4  -2   1    1.88    0.14
  -4  -2   1    1.81    0.14
   4  -2  -1    2.13    0.15
   4  -2  -1    1.89    0.14
   4   2  -1    2.23    0.16
  -4   2   1    1.97    0.12
   4   2  -1    1.93    0.13
  -4   2   1    2.25    0.17
   3  -2  -1    1.75    0.12
  -3  -2   1    1.75    0.11
  -3  -2   1    1.94    0.13
   3  -2  -1    1.79    0.12
   3   2  -1    1.88    0.13
  -3   2   1    2.05    0.14
  -3   2   1    1.90    0.11
   3   2  -1    1.90    0.12
   2  -2  -1  109.40    1.90
  -2  -2   1  112.16    1.89
   2  -2  -1  105.26    1.91
  -2  -2   1  108.74    1.88
  -2   2   1  109.89    1.83
   2   2  -1  110.35    1.90
  -2   2   1  106.08    1.92
   2   2  -1  103.15    1.91
  -1  -2   1    0.08    0.02
  -1  -2   1    0.05    0.03
   1  -2  -1    0.02    0.02
   1  -2  -1    0.06    0.02
  -1   2   1    0.08    0.03
   1   2  -1    0.04    0.02
  -1   2   1    0.04    0.02
   1   2  -1    0.12    0.03
   0  -2  -1    9.76    0.20
   0  -2  -1    9.13    0.22
   0   2  -1    9.83    0.21
   0   2   1    9.29    0.22
   0   2  -1    9.35    0.22
   0   2   1    9.44    0.21
   0   2  -1    9.69    0.22
   0   2  -1    9.23    0.21
   1  -2   1  479.69    8.17
  -1  -2  -1  497.49    8.11
  -1  -2  -1  459.36    8.06
  -1   2  -1  463.63    8.20
  -1   2  -1  468.71    7.95
   1   2   1  464.99    8.20
  -1   2  -1  468.16    8.16
   2  -2   1    2.91    0.16
  -2  -2  -1    2.48    0.15
   2  -2   1    2.64    0.12
  -2   2  -1    2.91    0.16
   2   2   1    2.81    0.16
  -2   2  -1    2.97    0.12
   2   2   1    2.84    0.08
  -3  -2  -1    5.03    0.22
   3  -2   1    4.63    0.18
  -3  -2  -1    4.79    0.23
   3  -2   1    4.43    0.23
  -3   2  -1    4.90    0.19
  -3   2  -1    5.11    0.24
   3   2   1    5.11    0.15
   3   2   1    4.55    0.23
  -4  -2  -1   11.07    0.40
  -4  -2  -1   10.68    0.37
   4  -2   1   11.06    0.33
   4  -2   1   10.48    0.41
   4   2   1   11.04    0.29
  -4   2  -1   10.97    0.34
   4   2   1   10.79    0.42
  -4   2  -1   10.82    0.41
  -5  -2  -1   11.07    0.45
   5  -2   1   11.50    0.37
  -5  -2  -1   11.47    0.41
   5  -2   1   11.03    0.46
  -5   2  -1   11.67    0.47
  -5   2  -1   11.16    0.37
   5   2   1   11.31    0.47
  -6  -2  -1    0.92    0.15
   6  -2   1    0.83    0.17
  -6  -2  -1    1.03    0.16
  -6   2  -1    0.76    0.17
   6   2   1    0.80    0.17
   7  -2   1    1.29    0.20
  -7  -2  -1    1.56    0.21
  -7   2  -1    1.23    0.20
   7   2   1    1.51    0.23
  -8  -2  -1    2.05    0.26
   8  -2   1    1.17    0.25
  -8   2  -1    1.92    0.26
   8   2   1    1.25    0.26
   9  -2   1    0.13    0.15
  -9  -2  -1    0.21    0.16
  -9   2  -1    0.08    0.13
   9   2   1    0.11    0.14
 -10  -3   1    1.88    0.29
  10  -3  -1    1.65    0.31
 -10   3   1    1.90    0.29
  10   3  -1    2.53    0.34
   9  -3  -1    0.64    0.19
  -9  -3   1    0.56    0.19
  -9   3   1    0.82    0.21
   9   3  -1    0.69    0.20
   8  -3  -1   11.37    0.55
  -8  -3   1   10.78    0.52
   8   3  -1   10.90    0.55
  -8   3   1   11.49    0.56
  -7  -3   1   -0.05    0.08
  -7  -3   1    0.10    0.09
   7  -3  -1    0.10    0.09
   7  -3  -1   -0.02    0.07
  -7   3   1    0.02    0.08
   7   3  -1   -0.01    0.08
  -6  -3   1    6.29    0.33
   6  -3  -1    6.56    0.31
   6  -3  -1    6.36    0.34
  -6  -3   1    6.64    0.32
  -6   3   1    6.44    0.27
   6   3  -1    5.91    0.33
   6   3  -1    5.79    0.28
  -6   3   1    6.28    0.35
  -5  -3   1    4.70    0.25
  -5  -3   1    5.02    0.26
   5  -3  -1    4.84    0.26
   5  -3  -1    4.53    0.24
   5   3  -1    4.81    0.23
   5   3  -1    5.48    0.28
  -5   3   1    4.64    0.27
  -5   3   1    4.65    0.21
  -4  -3   1    1.68    0.14
   4  -3  -1    1.75    0.14
  -4  -3   1    1.72    0.14
   4  -3  -1    1.47    0.13
  -4   3   1    1.54    0.15
   4   3  -1    1.67    0.12
   4   3  -1    1.37    0.13
  -4   3   1    1.71    0.11
  -3  -3   1    4.33    0.19
  -3  -3   1    4.14    0.18
   3  -3  -1    4.04    0.18
   3  -3  -1    4.11    0.18
  -3   3   1    4.36    0.15
  -3   3   1    4.22    0.20
   3   3  -1    4.09    0.19
   3   3  -1    4.64    0.18
  -2  -3   1   89.03    1.54
  -2  -3   1   87.57    1.56
   2  -3  -1   84.05    1.58
   2   3  -1   88.18    1.56
  -2   3   1   88.51    1.49
   2   3  -1   88.87    1.59
  -2   3   1   87.54    1.59
   1  -3  -1    0.86    0.06
  -1  -3   1    0.55    0.05
   1  -3  -1    0.64    0.05
  -1   3   1    0.64    0.04
   1   3  -1    0.56    0.05
  -1   3   1    0.56    0.05
   1   3  -1    0.50    0.05
   0  -3  -1    0.95    0.06
   0  -3  -1    0.79    0.05
   0   3  -1    0.93    0.06
   0   3  -1    0.90    0.05
   0   3  -1    0.98    0.05
   0   3   1    0.89    0.05
   0   3  -1    0.94    0.06
   0   3   1    0.80    0.06
  -1  -3  -1   96.78    1.73
   1  -3   1   97.60    1.72
  -1   3  -1  100.13    1.64
  -1   3  -1   96.96    1.74
   1   3   1   98.03    1.75
  -1   3  -1   96.71    1.76
   2  -3   1   33.55    0.75
   2  -3   1   34.18    0.69
  -2  -3  -1   33.16    0.72
  -2  -3  -1   33.31    0.72
   2   3   1   33.70    0.75
  -2   3  -1   33.47    0.64
  -2   3  -1   33.55    0.74
   2   3   1   34.03    0.59
  -3  -3  -1    0.66    0.10
   3  -3   1    0.17    0.06
   3  -3   1    0.05    0.06
  -3  -3  -1    0.14    0.07
  -3   3  -1    0.04    0.05
  -3   3  -1    0.06    0.04
   3   3   1   -0.01    0.05
   3   3   1    0.11    0.04
   4  -3   1    5.94    0.24
  -4  -3  -1    5.63    0.27
  -4  -3  -1    5.65    0.28
   4  -3   1    5.52    0.29
   4   3   1    6.06    0.19
   4   3   1    5.87    0.30
  -4   3  -1    5.50    0.22
  -4   3  -1    5.97    0.30
   5  -3   1   23.07    0.72
  -5  -3  -1   24.22    0.71
   5  -3   1   23.25    0.60
  -5  -3  -1   23.10    0.66
   5   3   1   21.89    0.71
  -5   3  -1   23.72    0.73
  -5   3  -1   23.02    0.58
  -6  -3  -1   10.70    0.44
   6  -3   1   11.02    0.50
  -6  -3  -1   10.38    0.47
   6   3   1    9.30    0.47
  -6   3  -1   10.53    0.49
  -7  -3  -1    0.30    0.12
  -7  -3  -1    0.10    0.09
   7  -3   1    0.07    0.12
  -7   3  -1    0.29    0.14
   7   3   1   -0.06    0.08
   8  -3   1    3.24    0.33
  -8  -3  -1    3.37    0.31
  -8   3  -1    3.38    0.33
   8   3   1    2.87    0.31
   9  -3   1    0.52    0.20
  -9  -3  -1    0.84    0.22
  -9   3  -1    0.67    0.20
   9   3   1    0.73    0.22
 -10  -4   1    0.22    0.17
  10  -4  -1    0.29    0.19
 -10   4   1   -0.09    0.12
  10   4  -1   -0.15    0.12
  -9  -4   1   12.08    0.59
   9  -4  -1   11.48    0.61
  -9   4   1   11.47    0.62
   9   4  -1   12.93    0.64
   8  -4  -1    0.77    0.19
  -8  -4   1    0.62    0.16
  -8  -4   1    1.07    0.21
   8   4  -1    0.78    0.20
  -8   4   1    0.69    0.19
   7  -4  -1    7.40    0.36
  -7  -4   1    7.38    0.39
   7  -4  -1    8.64    0.43
  -7  -4   1    7.42    0.38
   7   4  -1    5.52    0.36
  -7   4   1    7.79    0.42
  -6  -4   1   15.11    0.53
   6  -4  -1   14.50    0.53
  -6  -4   1   15.77    0.54
   6  -4  -1   15.24    0.50
   6   4  -1   15.39    0.56
  -6   4   1   14.78    0.45
  -6   4   1   14.73    0.56
   6   4  -1   14.59    0.46
   5  -4  -1    8.78    0.34
  -5  -4   1    8.83    0.35
   5  -4  -1    8.22    0.35
  -5  -4   1    8.72    0.35
   5   4  -1    8.44    0.31
   5   4  -1    8.19    0.36
  -5   4   1    8.28    0.37
  -5   4   1    8.47    0.28
  -4  -4   1   39.91    0.89
   4  -4  -1   39.18    0.89
   4  -4  -1   39.70    0.88
  -4  -4   1   38.45    0.86
  -4   4   1   40.57    0.79
  -4   4   1   38.62    0.92
   4   4  -1   41.31    0.85
   4   4  -1   41.23    0.93
   3  -4  -1   46.49    0.94
   3  -4  -1   45.03    0.95
  -3  -4   1   45.46    0.94
  -3  -4   1   46.19    0.91
  -3   4   1   46.34    0.84
  -3   4   1   46.29    0.97
   3   4  -1   46.82    0.97
   3   4  -1   46.56    0.91
   2  -4  -1    1.44    0.10
  -2  -4   1    1.15    0.10
  -2  -4   1    1.35    0.07
   2   4  -1    1.42    0.10
  -2   4   1    1.39    0.09
  -2   4   1    1.36    0.10
  -2   4   1    1.56    0.07
   2   4  -1    1.39    0.09
  -1  -4   1  112.30    1.90
   1  -4  -1  111.24    1.94
   1  -4  -1  112.81    1.85
  -1   4   1  108.01    1.91
   1   4  -1  111.89    1.93
  -1   4   1  108.18    1.93
   1   4  -1  110.84    1.95
   0  -4   1   28.45    0.53
   0  -4  -1   29.20    0.54
   0  -4  -1   28.66    0.55
   0   4  -1   28.31    0.53
   0   4   1   27.83    0.55
   0   4   1   28.19    0.55
   0   4  -1   27.43    0.57
   0   4  -1   27.51    0.57
  -1  -4  -1  319.90    5.37
  -1  -4  -1  315.70    5.40
  -1  -4  -1  323.72    5.37
   1  -4   1  319.00    5.53
  -1   4  -1  315.57    5.44
  -1   4  -1  305.63    5.37
  -1   4  -1  329.66    5.29
   1   4   1  319.51    5.43
  -2  -4  -1    1.64    0.12
   2  -4   1    1.75    0.12
  -2  -4  -1    1.86    0.13
  -2   4  -1    1.83    0.13
  -2   4  -1    1.99    0.13
   2   4   1    1.78    0.13
  -2   4  -1    1.88    0.08
   2   4   1    1.89    0.06
   3  -4   1   83.98    1.66
  -3  -4  -1   80.00    1.61
  -3  -4  -1   83.45    1.60
   3  -4   1   81.83    1.56
  -3   4  -1   82.01    1.64
   3   4   1   85.65    1.44
   3   4   1   84.03    1.66
  -3   4  -1   85.18    1.48
   4  -4   1    0.63    0.13
  -4  -4  -1    0.56    0.11
   4  -4   1    0.82    0.10
  -4  -4  -1    0.69    0.13
   4   4   1    0.71    0.14
   4   4   1    0.71    0.06
  -4   4  -1    0.55    0.13
  -4   4  -1    0.76    0.08
   5  -4   1   26.25    0.66
  -5  -4  -1   27.17    0.73
   5  -4   1   25.70    0.78
  -5  -4  -1   26.37    0.75
  -5   4  -1   26.18    0.62
   5   4   1   25.81    0.78
  -5   4  -1   25.92    0.78
  -6  -4  -1    1.42    0.18
   6  -4   1    1.21    0.18
  -6  -4  -1    1.25    0.17
  -6   4  -1    1.19    0.19
   6   4   1    0.95    0.19
  -7  -4  -1    7.28    0.42
  -7  -4  -1    7.30    0.39
   7  -4   1    7.54    0.45
  -7   4  -1    7.25    0.45
   7   4   1    7.42    0.44
   8  -4   1    0.19    0.15
  -8  -4  -1    0.07    0.11
   8   4   1    0.16    0.14
  -8   4  -1    0.00    0.11
   9  -4   1    0.00    0.13
  -9  -4  -1    0.36    0.18
  -9   4  -1   -0.15    0.11
   9   4   1   -0.15    0.14
 -10  -5   1    2.21    0.33
  10  -5  -1    2.64    0.34
 -10   5   1    1.74    0.33
  10   5  -1    2.09    0.31
  -9  -5   1    0.12    0.14
   9  -5  -1    0.13    0.14
  -9   5   1    0.08    0.13
   9   5  -1    0.07    0.13
  -8  -5   1    4.05    0.32
  -8  -5   1    4.86    0.33
   8  -5  -1    4.60    0.35
   8   5  -1    4.73    0.37
  -8   5   1    4.48    0.35
  -7  -5   1   31.48    0.90
   7  -5  -1   33.90    0.89
  -7  -5   1   30.76    0.89
   7  -5  -1   31.96    0.94
  -7   5   1   32.44    0.97
   7   5  -1   32.86    0.97
  -6  -5   1   17.29    0.57
  -6  -5   1   17.11    0.56
   6  -5  -1   17.83    0.56
   6  -5  -1   16.78    0.58
   6   5  -1   16.63    0.60
  -6   5   1   15.44    0.59
   6   5  -1   16.91    0.49
  -5  -5   1   17.71    0.53
  -5  -5   1   17.98    0.55
   5  -5  -1   18.08    0.54
   5  -5  -1   17.02    0.55
  -5   5   1   18.09    0.44
   5   5  -1   17.04    0.48
  -5   5   1   17.56    0.58
   5   5  -1   18.22    0.58
  -4  -5   1   11.60    0.39
  -4  -5   1   11.14    0.35
   4  -5  -1   11.87    0.39
   4  -5  -1   11.12    0.38
   4   5  -1   11.28    0.34
  -4   5   1   11.81    0.30
  -4   5   1   11.61    0.41
   4   5  -1   11.63    0.40
   3  -5  -1   33.97    0.76
  -3  -5   1   34.35    0.76
  -3  -5   1   33.50    0.70
   3   5  -1   34.94    0.77
  -3   5   1   34.22    0.63
  -3   5   1   33.18    0.77
   3   5  -1   33.76    0.71
  -2  -5   1    4.93    0.20
   2  -5  -1    4.50    0.19
  -2  -5   1    4.90    0.14
   2  -5  -1    4.74    0.13
   2   5  -1    4.51    0.17
  -2   5   1    4.85    0.19
   2   5  -1    4.63    0.18
  -2   5   1    4.41    0.17
  -1  -5   1  902.42   16.13
   1  -5  -1  946.48   16.52
   1  -5  -1  990.58   15.90
  -1   5   1  941.04   16.47
  -1   5   1 1000.00   16.53
   1   5  -1  961.80   16.65
   1   5  -1  975.66   16.49
   0  -5   1    3.67    0.12
   0  -5  -1    3.73    0.13
   0  -5  -1    3.63    0.14
   0   5   1    3.60    0.13
   0   5  -1    3.76    0.11
   0   5   1    3.60    0.13
   0   5  -1    3.78    0.15
   0   5  -1    3.50    0.14
   1  -5   1   24.02    0.53
  -1  -5  -1   23.74    0.53
  -1  -5  -1   23.88    0.51
  -1  -5  -1   24.72    0.45
  -1   5  -1   22.60    0.54
   1   5   1   23.16    0.53
  -1   5  -1   23.96    0.44
  -1   5  -1   23.21    0.52
  -2  -5  -1    0.27    0.08
  -2  -5  -1    0.33    0.07
   2  -5   1    0.24    0.07
   2   5   1    0.22    0.03
  -2   5  -1    0.33    0.04
  -2   5  -1    0.17    0.06
  -2   5  -1    0.27    0.07
   2   5   1    0.35    0.08
  -3  -5  -1   18.76    0.52
   3  -5   1   18.11    0.53
   3  -5   1   17.77    0.48
  -3  -5  -1   17.65    0.50
  -3   5  -1   18.11    0.40
   3   5   1   18.61    0.54
  -3   5  -1   17.38    0.52
   3   5   1   18.68    0.37
  -4  -5  -1    8.63    0.35
  -4  -5  -1    8.99    0.35
   4  -5   1    8.28    0.37
   4  -5   1    9.11    0.32
   4   5   1    8.85    0.23
  -4   5  -1    8.98    0.38
   4   5   1    8.76    0.38
  -4   5  -1    8.82    0.26
   5  -5   1    1.33    0.17
   5  -5   1    1.21    0.14
  -5  -5  -1    1.52    0.17
  -5  -5  -1    1.14    0.15
   5   5   1    1.14    0.17
  -5   5  -1    0.98    0.16
   6  -5   1    0.01    0.09
  -6  -5  -1    0.10    0.09
  -6  -5  -1    0.12    0.09
  -6   5  -1   -0.02    0.07
   6   5   1    0.06    0.09
  -7  -5  -1    2.86    0.27
  -7  -5  -1    3.11    0.26
   7  -5   1    2.76    0.28
   7   5   1    2.86    0.29
  -7   5  -1    2.62    0.28
   8  -5   1    0.94    0.23
  -8  -5  -1    0.89    0.22
   8   5   1    1.10    0.26
  -8   5  -1    0.92    0.22
  -9  -5  -1    0.28    0.16
   9  -5   1   -0.07    0.11
  -9   5  -1    0.22    0.17
   9   5   1    0.00    0.15
  10  -6  -1   12.42    0.68
 -10   6   1   12.01    0.67
  10   6  -1   11.57    0.66
   9  -6  -1    0.04    0.14
  -9  -6   1    0.15    0.13
   9   6  -1   -0.17    0.09
  -9   6   1   -0.05    0.10
   8  -6  -1    1.81    0.24
  -8  -6   1    1.71    0.22
  -8  -6   1    1.33    0.21
   8   6  -1    1.75    0.25
  -8   6   1    1.90    0.25
   7  -6  -1    0.07    0.10
   7  -6  -1    0.16    0.10
  -7  -6   1   -0.01    0.09
  -7  -6   1    0.17    0.10
  -7   6   1    0.28    0.12
   7   6  -1    0.19    0.11
   6  -6  -1    0.14    0.08
  -6  -6   1    0.00    0.07
  -6  -6   1   -0.01    0.06
   6  -6  -1    0.02    0.07
   6   6  -1    0.03    0.07
   6   6  -1   -0.07    0.05
  -6   6   1    0.07    0.08
  -5  -6   1    6.70    0.32
   5  -6  -1    6.86    0.31
  -5  -6   1    6.48    0.29
   5  -6  -1    6.66    0.31
  -5   6   1    6.48    0.22
   5   6  -1    6.25    0.32
  -5   6   1    6.49    0.33
   5   6  -1    5.96    0.25
  -4  -6   1    0.03    0.07
   4  -6  -1    0.12    0.07
  -4  -6   1    0.11    0.05
   4  -6  -1    0.17    0.08
   4   6  -1    0.17    0.06
  -4   6   1    0.12    0.04
   4   6  -1    0.09    0.06
  -4   6   1    0.22    0.08
  -3  -6   1   27.74    0.66
  -3  -6   1   27.40    0.59
   3  -6  -1   26.35    0.65
  -3   6   1   27.95    0.52
   3   6  -1   27.62    0.66
   3   6  -1   28.01    0.61
  -3   6   1   27.86    0.68
  -2  -6   1  249.83    4.06
  -2  -6   1  237.28    4.11
   2  -6  -1  239.72    4.19
   2  -6  -1  244.60    4.00
   2   6  -1  246.73    4.22
   2   6  -1  239.44    4.14
  -2   6   1  237.66    4.18
  -2   6   1  247.57    4.19
   1  -6  -1   10.08    0.30
   1  -6  -1   10.93    0.25
  -1  -6   1   10.99    0.29
  -1   6   1   10.68    0.29
   1   6  -1   10.86    0.30
   1   6  -1   10.80    0.30
  -1   6   1   11.46    0.28
   0  -6   1    1.23    0.07
   0  -6  -1    1.12    0.08
   0  -6  -1    1.25    0.08
   0   6  -1    1.22    0.09
   0   6  -1    1.12    0.09
   0   6  -1    1.08    0.06
   0   6   1    1.20    0.08
   1  -6   1  167.51    2.99
  -1  -6  -1  171.36    2.96
  -1  -6  -1  176.85    2.90
  -1  -6  -1  173.92    2.96
  -1   6  -1  172.04    3.03
  -1   6  -1  169.40    2.97
   1   6   1  170.63    3.02
   2  -6   1   12.59    0.36
  -2  -6  -1   12.61    0.36
  -2  -6  -1   13.03    0.39
  -2   6  -1   12.74    0.39
   2   6   1   12.57    0.26
  -2   6  -1   12.85    0.26
  -2   6  -1   12.02    0.37
   2   6   1   11.98    0.38
  -3  -6  -1    6.48    0.28
  -3  -6  -1    6.74    0.27
   3  -6   1    6.87    0.27
  -3   6  -1    6.48    0.19
   3   6   1    6.76    0.17
  -3   6  -1    6.87    0.30
   3   6   1    6.56    0.30
   4  -6   1    0.09    0.07
   4  -6   1    0.04    0.06
  -4  -6  -1    0.10    0.07
  -4  -6  -1    0.06    0.07
  -4   6  -1    0.05    0.06
   4   6   1    0.09    0.03
   4   6   1    0.04    0.07
  -4   6  -1    0.10    0.04
  -5  -6  -1    0.08    0.08
  -5  -6  -1   -0.03    0.06
   5  -6   1   -0.01    0.07
   5  -6   1    0.14    0.08
  -5   6  -1   -0.02    0.06
   5   6   1   -0.05    0.06
   6  -6   1    1.14    0.15
   6  -6   1    1.39    0.19
  -6  -6  -1    1.03    0.16
  -6  -6  -1    1.26    0.18
   6   6   1    1.19    0.19
  -6   6  -1    1.49    0.20
  -7  -6  -1    1.41    0.20
   7  -6   1    1.34    0.21
  -7  -6  -1    1.21    0.22
  -7   6  -1    1.34    0.21
   7   6   1    1.05    0.22
  -8  -6  -1    5.43    0.39
   8  -6   1    4.45    0.38
  -8   6  -1    5.12    0.41
   8   6   1    4.20    0.38
  -9  -6  -1   -0.07    0.10
   9  -6   1    0.15    0.15
  -9   6  -1   -0.08    0.13
   9   6   1    0.04    0.15
  10  -7  -1    0.60    0.22
 -10   7   1    0.42    0.20
  10   7  -1    0.41    0.22
  -9  -7   1    0.00    0.11
   9  -7  -1    0.07    0.13
   9   7  -1   -0.07    0.11
  -9   7   1    0.07    0.14
  -8  -7   1    1.75    0.24
   8  -7  -1    1.50    0.22
  -8  -7   1    1.56    0.22
  -8   7   1    1.31    0.25
   8   7  -1    1.62    0.24
  -7  -7   1   13.93    0.56
   7  -7  -1   13.80    0.54
   7  -7  -1   13.98    0.58
  -7  -7   1   14.46    0.54
  -7   7   1   14.41    0.61
   7   7  -1   13.64    0.59
   6  -7  -1    0.10    0.09
  -6  -7   1    0.08    0.07
   6  -7  -1    0.02    0.08
  -6  -7   1    0.07    0.10
  -6   7   1    0.10    0.10
   6   7  -1    0.05    0.06
   6   7  -1    0.15    0.09
   5  -7  -1    6.49    0.31
  -5  -7   1    6.40    0.28
  -5  -7   1    6.29    0.32
   5  -7  -1    6.96    0.32
  -5   7   1    6.02    0.21
   5   7  -1    6.34    0.33
   5   7  -1    6.40    0.26
  -5   7   1    6.14    0.33
  -4  -7   1   16.67    0.45
   4  -7  -1   17.84    0.52
   4  -7  -1   16.83    0.50
  -4  -7   1   17.15    0.52
  -4   7   1   17.60    0.37
   4   7  -1   17.05    0.53
  -4   7   1   17.52    0.54
   4   7  -1   17.73    0.46
  -3  -7   1   26.75    0.56
   3  -7  -1   25.05    0.64
  -3  -7   1   25.64    0.64
   3   7  -1   25.97    0.64
  -3   7   1   25.42    0.65
  -3   7   1   26.38    0.48
  -3   7   1   25.48    0.62
   3   7  -1   25.88    0.59
   2  -7  -1   83.94    1.58
  -2  -7   1   85.90    1.44
   2  -7  -1   85.97    1.41
  -2  -7   1   83.69    1.55
   2   7  -1   80.92    1.53
  -2   7   1   82.14    1.55
  -2   7   1   82.47    1.57
   2   7  -1   83.03    1.58
   1  -7  -1    0.08    0.04
  -1  -7   1    0.13    0.05
   1  -7  -1    0.18    0.07
   1   7  -1    0.10    0.05
   1   7  -1    0.05    0.05
  -1   7   1    0.15    0.05
   0  -7  -1   30.57    0.62
   0  -7  -1   29.24    0.61
   0  -7   1   30.79    0.58
   0   7  -1   29.03    0.65
   0   7   1   29.59    0.61
   0   7  -1   29.46    0.57
   0   7   1   30.45    0.63
   1  -7   1  109.21    2.03
  -1  -7  -1  113.53    1.94
   1  -7   1  115.40    1.87
  -1  -7  -1  111.70    2.00
   1   7   1  111.33    1.98
  -1   7  -1  112.88    2.05
  -1   7  -1  110.74    2.00
   1   7   1  109.70    2.03
   2  -7   1    0.53    0.08
  -2  -7  -1    0.44    0.05
  -2  -7  -1    0.49    0.07
  -2  -7  -1    0.51    0.10
   2   7   1    0.39    0.09
  -2   7  -1    0.45    0.04
  -2   7  -1    0.48    0.10
  -2   7  -1    0.59    0.09
   3  -7   1    2.12    0.16
  -3  -7  -1    2.25    0.17
  -3  -7  -1    2.16    0.15
   3   7   1    2.04    0.09
  -3   7  -1    2.29    0.17
  -3   7  -1    2.27    0.17
   3   7   1    2.10    0.17
  -3   7  -1    1.96    0.09
   4  -7   1    1.52    0.16
  -4  -7  -1    1.31    0.16
  -4  -7  -1    1.60    0.15
   4  -7   1    1.42    0.14
  -4   7  -1    1.63    0.09
  -4   7  -1    1.41    0.16
   4   7   1    1.16    0.15
   4   7   1    1.67    0.09
  -5  -7  -1   12.16    0.46
  -5  -7  -1   11.64    0.47
   5  -7   1   12.36    0.50
   5  -7   1   12.36    0.43
   5   7   1   11.68    0.49
  -5   7  -1   11.12    0.48
   6  -7   1    2.14    0.24
  -6  -7  -1    2.33    0.23
   6  -7   1    2.31    0.20
  -6  -7  -1    2.01    0.22
   6   7   1    2.30    0.24
  -6   7  -1    1.92    0.23
  -7  -7  -1    0.52    0.16
  -7  -7  -1    0.53    0.16
   7  -7   1    0.26    0.14
   7   7   1    0.21    0.13
  -7   7  -1    0.36    0.15
   8  -7   1    0.46    0.19
  -8  -7  -1    0.80    0.20
  -8  -7  -1    0.69    0.18
  -8   7  -1    0.80    0.22
   8   7   1    0.98    0.24
  -9  -7  -1    1.84    0.27
   9  -7   1    2.15    0.31
  -9   7  -1    2.22    0.31
   9   7   1    2.45    0.34
  10  -8  -1   16.16    0.79
 -10   8   1   17.03    0.82
  10   8  -1   16.39    0.79
  -9  -8   1   13.84    0.64
   9  -8  -1   14.53    0.68
  -9   8   1   14.75    0.71
   9   8  -1   13.07    0.66
   8  -8  -1    0.01    0.10
   8  -8  -1   -0.07    0.09
  -8  -8   1   -0.05    0.09
  -8  -8   1   -0.02    0.09
   8   8  -1    0.23    0.15
  -8   8   1    0.04    0.11
   7  -8  -1    1.49    0.21
  -7  -8   1    1.78    0.20
   7  -8  -1    1.74    0.21
  -7  -8   1    2.06    0.23
   7   8  -1    1.77    0.22
  -7   8   1    1.52    0.21
   6  -8  -1    0.77    0.14
   6  -8  -1    0.69    0.15
  -6  -8   1    0.80    0.16
  -6  -8   1    0.66    0.13
   6   8  -1    0.47    0.14
  -6   8   1    0.77    0.17
   6   8  -1    0.64    0.10
  -5  -8   1    0.14    0.06
  -5  -8   1    0.15    0.09
   5  -8  -1    0.17    0.09
   5  -8  -1    0.16    0.09
  -5   8   1    0.14    0.09
   5   8  -1    0.11    0.08
   5   8  -1    0.20    0.07
  -4  -8   1   40.00    0.85
   4  -8  -1   40.90    0.95
  -4  -8   1   41.17    0.95
  -4   8   1   40.32    0.93
  -4   8   1   39.87    0.73
  -4   8   1   40.82    0.97
   4   8  -1   39.69    0.96
   4   8  -1   39.82    0.86
   3  -8  -1    1.58    0.14
  -3  -8   1    1.94    0.15
  -3  -8   1    1.90    0.11
   3   8  -1    1.80    0.13
   3   8  -1    1.95    0.15
  -3   8   1    2.01    0.14
  -3   8   1    1.99    0.16
  -3   8   1    2.13    0.07
  -2  -8   1   35.77    0.63
   2  -8  -1   35.54    0.62
   2  -8  -1   33.85    0.78
  -2  -8   1   34.20    0.75
   2   8  -1   34.58    0.74
   2   8  -1   33.93    0.77
  -2   8   1   34.17    0.74
  -2   8   1   34.06    0.76
  -1  -8   1  153.04    2.59
   1  -8  -1  149.82    2.66
   1  -8  -1  154.21    2.53
  -1   8   1  152.32    2.63
   1   8  -1  150.94    2.68
  -1   8   1  139.28    2.63
   1   8  -1  149.55    2.65
   0  -8   1    1.65    0.12
   0  -8  -1    1.55    0.11
   0  -8   1    1.58    0.09
   0  -8  -1    1.59    0.11
   0   8   1    1.60    0.10
   0   8   1    1.55    0.10
   0   8  -1    1.58    0.08
   0   8  -1    1.59    0.12
  -1  -8  -1    1.14    0.11
  -1  -8  -1    1.26    0.09
   1  -8   1    1.21    0.11
   1  -8   1    1.43    0.07
   1   8   1    1.22    0.09
   1   8   1    1.21    0.11
  -1   8  -1    1.10    0.11
  -1   8  -1    1.18    0.10
  -2  -8  -1   88.00    1.65
  -2  -8  -1   89.94    1.71
   2  -8   1   87.03    1.70
  -2  -8  -1   91.07    1.57
  -2   8  -1   89.89    1.75
  -2   8  -1   90.77    1.71
   2   8   1   90.25    1.74
   3  -8   1   37.12    0.85
  -3  -8  -1   35.23    0.86
  -3  -8  -1   34.74    0.81
   3   8   1   35.99    0.89
  -3   8  -1   36.61    0.65
  -3   8  -1   35.39    0.86
   3   8   1   36.47    0.69
  -3   8  -1   36.00    0.88
  -4  -8  -1    0.75    0.11
  -4  -8  -1    0.82    0.13
   4  -8   1    0.51    0.11
   4  -8   1    0.51    0.12
  -4   8  -1    0.81    0.13
   4   8   1    0.68    0.13
   4   8   1    0.81    0.07
  -5  -8  -1   11.88    0.45
   5  -8   1   10.32    0.46
   5  -8   1   12.59    0.44
  -5  -8  -1   10.45    0.45
  -5   8  -1   10.57    0.47
   5   8   1   11.08    0.48
   6  -8   1    0.53    0.13
   6  -8   1    0.67    0.17
  -6  -8  -1    0.54    0.15
  -6  -8  -1    0.70    0.16
   6   8   1    0.56    0.16
  -6   8  -1    0.79    0.19
  -7  -8  -1   10.14    0.49
   7  -8   1    9.41    0.52
  -7  -8  -1   10.07    0.49
  -7   8  -1   10.42    0.55
   7   8   1   10.55    0.55
  -8  -8  -1    0.18    0.12
  -8  -8  -1    0.48    0.17
   8  -8   1    0.73    0.22
   8   8   1    0.46    0.19
  -8   8  -1    0.38    0.18
  -9  -8  -1    0.28    0.16
   9  -8   1    0.24    0.18
  -9   8  -1    0.60    0.21
   9   8   1    0.54    0.21
  10  -9  -1    5.13    0.45
  10   9  -1    5.72    0.47
 -10   9   1    5.09    0.46
  -9  -9   1    0.20    0.16
   9  -9  -1    0.54    0.18
   9   9  -1    0.26    0.15
  -9   9   1    0.50    0.18
  -8  -9   1    1.57    0.22
   8  -9  -1    1.50    0.23
   8  -9  -1    1.27    0.23
   8   9  -1    1.62    0.24
  -8   9   1    1.23    0.25
   7  -9  -1    2.31    0.23
  -7  -9   1    2.52    0.26
   7  -9  -1    2.59    0.26
  -7  -9   1    2.14    0.22
   7   9  -1    2.60    0.27
  -7   9   1    3.23    0.29
  -6  -9   1    5.32    0.33
   6  -9  -1    4.60    0.30
  -6  -9   1    4.44    0.26
   6  -9  -1    3.85    0.27
   6   9  -1    4.57    0.31
  -6   9   1    4.10    0.30
   5  -9  -1    7.56    0.35
   5  -9  -1    6.72    0.33
  -5  -9   1    7.39    0.30
  -5  -9   1    7.67    0.37
  -5   9   1    8.30    0.39
   5   9  -1    7.89    0.30
   5   9  -1    7.16    0.36
  -4  -9   1   18.70    0.56
   4  -9  -1   18.50    0.55
  -4  -9   1   17.76    0.46
  -4   9   1   17.70    0.35
  -4   9   1   18.42    0.54
  -4   9   1   16.82    0.55
   4   9  -1   17.75    0.56
   4   9  -1   18.42    0.49
  -3  -9   1    9.33    0.35
  -3  -9   1    9.78    0.26
   3  -9  -1    9.36    0.35
  -3   9   1    8.82    0.34
  -3   9   1    9.64    0.33
  -3   9   1    9.59    0.20
   3   9  -1    9.24    0.35
   3   9  -1    9.73    0.31
  -2  -9   1  139.15    2.32
   2  -9  -1  137.05    2.51
  -2  -9   1  134.57    2.45
   2  -9  -1  139.56    2.29
   2   9  -1  137.60    2.52
   2   9  -1  137.89    2.46
  -2   9   1  136.93    2.48
  -2   9   1  137.22    2.48
   1  -9  -1    7.99    0.23
  -1  -9   1    8.29    0.27
   1  -9  -1    7.95    0.28
   1   9  -1    8.20    0.17
   1   9  -1    7.88    0.27
  -1   9   1    7.92    0.26
  -1   9   1    7.84    0.25
   0  -9   1   37.97    0.72
   0  -9  -1   36.33    0.75
   0  -9  -1   35.72    0.75
   0  -9   1   36.84    0.80
   0   9   1   35.28    0.77
   0   9  -1   35.54    0.79
   0   9  -1   36.00    0.69
   0   9   1   36.58    0.73
  -1  -9  -1    4.32    0.21
   1  -9   1    4.38    0.21
  -1  -9  -1    4.40    0.17
   1  -9   1    4.49    0.14
  -1   9  -1    4.52    0.18
   1   9   1    4.30    0.17
  -1   9  -1    4.44    0.21
   1   9   1    4.03    0.20
   2  -9   1    3.65    0.10
  -2  -9  -1    3.60    0.21
  -2  -9  -1    3.58    0.14
  -2  -9  -1    3.76    0.18
   2   9   1    3.60    0.21
  -2   9  -1    3.58    0.20
  -2   9  -1    3.60    0.21
   3  -9   1    2.16    0.17
  -3  -9  -1    2.16    0.15
  -3  -9  -1    2.04    0.17
   3   9   1    2.49    0.11
  -3   9  -1    2.24    0.18
  -3   9  -1    2.26    0.18
   3   9   1    2.12    0.18
  -3   9  -1    2.30    0.07
  -4  -9  -1    1.47    0.17
  -4  -9  -1    1.93    0.16
   4  -9   1    1.90    0.17
   4   9   1    1.61    0.17
  -4   9  -1    1.49    0.17
  -5  -9  -1   -0.02    0.06
   5  -9   1    0.01    0.07
  -5  -9  -1    0.05    0.08
   5  -9   1    0.10    0.09
  -5   9  -1    0.10    0.08
   5   9   1    0.03    0.08
   6  -9   1    8.89    0.40
   6  -9   1    8.36    0.45
  -6  -9  -1    8.33    0.41
  -6  -9  -1    8.61    0.43
   6   9   1    7.84    0.44
  -6   9  -1    8.14    0.45
   7  -9   1    0.58    0.17
  -7  -9  -1    0.35    0.15
  -7  -9  -1    0.33    0.14
   7   9   1    0.53    0.18
  -7   9  -1    0.54    0.17
  -8  -9  -1    0.82    0.21
  -8  -9  -1    0.39    0.17
   8  -9   1    0.40    0.18
  -8   9  -1    0.58    0.19
   8   9   1    0.52    0.18
   9  -9   1    0.01    0.14
  -9   9  -1    0.04    0.15
   9   9   1   -0.16    0.11
  10 -10  -1    2.00    0.32
  10  10  -1    2.30    0.34
 -10  10   1    2.01    0.32
  -9 -10   1    1.68    0.29
   9 -10  -1    1.86    0.28
  -9  10   1    1.54    0.30
   9  10  -1    1.31    0.27
   8 -10  -1    3.03    0.28
  -8 -10   1    2.54    0.28
   8 -10  -1    3.11    0.31
  -8  10   1    3.21    0.33
   8  10  -1    3.10    0.32
  -7 -10   1    4.69    0.30
   7 -10  -1    5.60    0.37
   7 -10  -1    5.72    0.34
  -7 -10   1    4.78    0.34
  -7  10   1    5.09    0.37
   7  10  -1    5.19    0.36
  -6 -10   1    0.93    0.18
   6 -10  -1    0.94    0.18
  -6 -10   1    0.87    0.13
   6 -10  -1    1.05    0.16
   6  10  -1    1.12    0.17
  -6  10   1    1.04    0.17
   5 -10  -1   12.33    0.47
  -5 -10   1   12.73    0.41
  -5 -10   1   13.02    0.50
   5 -10  -1   12.52    0.47
  -5  10   1   13.29    0.51
   5  10  -1   12.38    0.49
   5  10  -1   13.23    0.41
  -4 -10   1   17.81    0.45
  -4 -10   1   17.12    0.55
   4 -10  -1   16.99    0.55
  -4  10   1   17.30    0.56
  -4  10   1   17.12    0.53
   4  10  -1   17.58    0.55
   4  10  -1   16.82    0.47
  -3 -10   1   62.40    1.28
  -3 -10   1   61.68    1.12
   3 -10  -1   60.74    1.29
  -3  10   1   61.18    1.26
  -3  10   1   62.06    1.03
  -3  10   1   59.03    1.27
   3  10  -1   60.03    1.29
   3  10  -1   60.58    1.22
   2 -10  -1   47.06    1.01
  -2 -10   1   45.40    0.97
   2 -10  -1   45.93    0.82
   2  10  -1   46.73    0.81
   2  10  -1   47.12    1.00
   2  10  -1   45.49    0.96
  -2  10   1   45.32    0.97
  -2  10   1   45.16    0.96
   1 -10  -1   42.68    0.91
   1 -10  -1   42.73    0.82
  -1 -10   1   42.33    0.87
  -1  10   1   42.92    0.90
   1  10  -1   44.39    0.75
   1  10  -1   42.21    0.90
   1  10  -1   42.65    0.93
  -1  10   1   41.83    0.87
   0 -10   1   25.12    0.54
   0 -10   1   24.86    0.62
   0 -10  -1   24.85    0.57
   0 -10  -1   25.90    0.59
   0  10  -1   26.20    0.52
   0  10   1   26.01    0.61
   0  10  -1   24.57    0.61
   0  10   1   25.30    0.56
  -1 -10  -1   28.61    0.62
   1 -10   1   28.95    0.55
  -1 -10  -1   28.00    0.67
   1 -10   1   27.73    0.69
   1  10   1   27.56    0.67
   1  10   1   29.23    0.62
  -1  10  -1   27.91    0.63
  -1  10  -1   29.16    0.69
  -2 -10  -1   -0.03    0.03
  -2 -10  -1    0.00    0.03
   2 -10   1    0.08    0.06
   2 -10   1    0.01    0.02
  -2 -10  -1    0.10    0.06
  -2  10  -1    0.03    0.05
   2  10   1   -0.04    0.05
  -2  10  -1    0.04    0.05
  -3 -10  -1   14.54    0.49
  -3 -10  -1   13.90    0.42
   3 -10   1   14.75    0.47
  -3  10  -1   14.30    0.49
  -3  10  -1   14.25    0.48
   3  10   1   14.65    0.50
  -4 -10  -1    8.72    0.35
   4 -10   1    8.85    0.37
  -4 -10  -1    7.69    0.37
   4  10   1    8.84    0.40
  -4  10  -1    8.22    0.38
  -4  10  -1    8.04    0.38
  -5 -10  -1    0.17    0.09
   5 -10   1   -0.02    0.08
   5 -10   1    0.01    0.07
  -5 -10  -1    0.06    0.08
  -5  10  -1    0.03    0.09
   5  10   1    0.09    0.09
   6 -10   1    5.72    0.33
  -6 -10  -1    5.98    0.38
   6 -10   1    6.53    0.40
  -6 -10  -1    6.11    0.35
   6  10   1    6.44    0.40
  -6  10  -1    6.03    0.39
  -7 -10  -1    6.84    0.39
  -7 -10  -1    7.66    0.44
   7 -10   1    7.12    0.46
   7  10   1    7.39    0.47
  -7  10  -1    6.49    0.44
  -8 -10  -1    0.31    0.15
  -8 -10  -1    0.44    0.17
   8 -10   1    0.30    0.16
  -8  10  -1    0.16    0.14
   8  10   1    0.12    0.13
   9 -10   1    0.06    0.14
   9  10   1    0.15    0.18
  -9  10  -1    0.61    0.22
  10 -11  -1    1.73    0.33
 -10  11   1    1.73    0.33
  10  11  -1    1.31    0.31
  -9 -11   1    0.04    0.14
   9 -11  -1    0.14    0.15
   9  11  -1    0.14    0.13
  -9  11   1    0.12    0.13
   8 -11  -1    0.86    0.21
   8 -11  -1    1.36    0.24
  -8 -11   1    1.22    0.24
   8  11  -1    0.94    0.22
  -8  11   1    1.16    0.24
   7 -11  -1    3.32    0.27
   7 -11  -1    2.91    0.27
  -7 -11   1    3.38    0.31
   7  11  -1    3.07    0.29
  -7  11   1    3.02    0.30
   6 -11  -1    3.39    0.26
  -6 -11   1    3.97    0.30
   6 -11  -1    3.67    0.27
  -6 -11   1    3.77    0.24
   6  11  -1    3.63    0.28
  -6  11   1    4.02    0.30
   5 -11  -1    2.78    0.23
  -5 -11   1    2.54    0.23
  -5 -11   1    2.63    0.17
   5  11  -1    2.57    0.22
  -5  11   1    2.73    0.23
   5  11  -1    2.74    0.18
   4 -11  -1    2.50    0.21
  -4 -11   1    2.51    0.15
  -4 -11   1    2.75    0.21
   4  11  -1    2.47    0.20
   4  11  -1    2.62    0.17
  -4  11   1    2.93    0.21
  -4  11   1    2.67    0.21
  -3 -11   1    0.77    0.07
  -3 -11   1    0.64    0.13
   3 -11  -1    1.03    0.13
  -3  11   1    0.88    0.12
  -3  11   1    0.69    0.11
   3  11  -1    0.91    0.12
   3  11  -1    0.61    0.09
  -2 -11   1   51.21    1.07
   2 -11  -1   50.58    0.91
   2 -11  -1   50.56    1.10
   2  11  -1   49.69    1.05
  -2  11   1   49.11    1.05
  -2  11   1   50.76    1.06
   2  11  -1   51.26    0.89
  -1 -11   1    7.76    0.28
   1 -11  -1    7.88    0.24
   1 -11  -1    7.65    0.29
  -1  11   1    8.39    0.27
   1  11  -1    8.13    0.18
   1  11  -1    8.32    0.31
  -1  11   1    7.66    0.28
   1  11  -1    7.76    0.29
   0 -11  -1    1.73    0.13
   0 -11   1    1.78    0.11
   0 -11   1    2.06    0.15
   0 -11  -1    1.72    0.13
   0  11   1    1.83    0.12
   0  11   1    1.87    0.14
   0  11  -1    2.04    0.11
   0  11  -1    1.92    0.14
   1 -11   1    0.02    0.06
  -1 -11  -1    0.04    0.04
  -1 -11  -1   -0.02    0.05
   1 -11   1    0.03    0.03
   1  11   1    0.07    0.05
  -1  11  -1    0.07    0.05
   1  11   1    0.07    0.04
  -1  11  -1    0.01    0.05
  -2 -11  -1    1.21    0.09
   2 -11   1    1.07    0.13
  -2 -11  -1    0.86    0.12
   2 -11   1    1.16    0.06
  -2  11  -1    1.06    0.12
   2  11   1    1.13    0.10
  -2  11  -1    1.07    0.13
   2  11   1    1.04    0.12
  -3 -11  -1   19.89    0.54
  -3 -11  -1   19.88    0.61
   3 -11   1   21.94    0.62
  -3 -11  -1   20.50    0.47
   3  11   1   20.02    0.62
  -3  11  -1   19.63    0.61
  -3  11  -1   20.69    0.61
  -4 -11  -1   11.87    0.42
   4 -11   1   12.07    0.45
  -4 -11  -1   11.24    0.46
   4  11   1   11.68    0.47
  -4  11  -1   11.12    0.46
  -4  11  -1   10.81    0.46
  -5 -11  -1   -0.02    0.08
  -5 -11  -1    0.10    0.07
   5 -11   1    0.20    0.10
   5 -11   1    0.02    0.09
   5  11   1   -0.03    0.08
  -5  11  -1   -0.04    0.07
   6 -11   1    0.14    0.12
   6 -11   1    0.24    0.13
  -6 -11  -1    0.14    0.12
  -6 -11  -1   -0.01    0.09
   6  11   1    0.13    0.12
  -6  11  -1   -0.11    0.08
   7 -11   1    0.29    0.15
  -7 -11  -1    0.35    0.14
  -7 -11  -1    0.20    0.15
   7  11   1    0.57    0.18
  -7  11  -1    0.41    0.16
  -8 -11  -1    0.06    0.12
   8 -11   1   -0.20    0.11
   8  11   1    0.10    0.13
  -8  11  -1    0.04    0.11
   9 -11   1    1.67    0.34
  -9  11  -1    1.61    0.32
   9  11   1    1.24    0.29
  10 -12  -1    1.93    0.35
  10  12  -1    1.93    0.31
 -10  12   1    1.75    0.34
   9 -12  -1    1.94    0.29
  -9 -12   1    1.90    0.28
   9  12  -1    2.48    0.31
  -9  12   1    1.69    0.26
  -8 -12   1    0.25    0.16
   8 -12  -1    0.40    0.15
   8 -12  -1    0.49    0.17
   8  12  -1    0.68    0.19
  -8  12   1    0.36    0.17
   7 -12  -1    0.20    0.11
  -7 -12   1   -0.05    0.09
   7 -12  -1    0.00    0.11
  -7  12   1    0.09    0.12
   7  12  -1    0.07    0.10
   6 -12  -1   13.37    0.54
   6 -12  -1   13.27    0.54
  -6 -12   1   13.48    0.48
  -6 -12   1   14.66    0.59
   6  12  -1   13.32    0.57
  -6  12   1   13.42    0.57
   5 -12  -1    2.80    0.23
  -5 -12   1    2.58    0.17
  -5 -12   1    2.48    0.24
  -5  12   1    3.33    0.26
  -5  12   1    2.97    0.23
   5  12  -1    3.04    0.24
   5  12  -1    2.71    0.18
  -4 -12   1    1.48    0.11
  -4 -12   1    1.54    0.18
   4 -12  -1    1.12    0.16
   4  12  -1    1.39    0.16
   4  12  -1    1.25    0.13
  -4  12   1    1.22    0.15
  -4  12   1    1.23    0.15
   3 -12  -1    0.43    0.03
  -3 -12   1    0.47    0.11
   3 -12  -1    0.38    0.10
  -3 -12   1    0.44    0.06
  -3  12   1    0.62    0.12
   3  12  -1    0.47    0.11
  -3  12   1    0.42    0.10
   3  12  -1    0.50    0.09
   2 -12  -1   51.28    1.11
  -2 -12   1   51.35    1.08
   2 -12  -1   50.24    0.91
   2  12  -1   49.78    1.11
   2  12  -1   52.27    0.89
  -2  12   1   50.17    1.07
  -2  12   1   48.06    1.06
   2  12  -1   49.00    1.06
  -1 -12   1    9.41    0.32
   1 -12  -1    9.72    0.28
   1 -12  -1    9.44    0.34
   1  12  -1    9.84    0.35
   1  12  -1    9.69    0.34
   1  12  -1    9.92    0.22
  -1  12   1    9.24    0.33
  -1  12   1    9.95    0.31
   0 -12  -1   15.57    0.43
   0 -12   1   14.93    0.39
   0 -12  -1   14.79    0.43
   0 -12   1   15.62    0.47
   0  12  -1   15.90    0.47
   0  12  -1   15.40    0.37
   0  12   1   15.77    0.40
   0  12   1   15.16    0.45
   1 -12   1   36.01    0.85
  -1 -12  -1   34.79    0.76
  -1 -12  -1   35.81    0.82
   1 -12   1   35.20    0.69
  -1  12  -1   34.00    0.83
  -1  12  -1   36.04    0.77
   1  12   1   35.68    0.75
  -2 -12  -1   95.78    1.77
  -2 -12  -1   94.50    1.87
   2 -12   1  100.01    1.62
  -2  12  -1   94.30    1.91
  -2  12  -1   98.72    1.86
   2  12   1   95.96    1.91
   2  12   1   95.96    1.79
  -3 -12  -1    8.26    0.31
  -3 -12  -1    8.67    0.38
   3 -12   1    9.01    0.38
  -3 -12  -1    8.68    0.27
  -3  12  -1    8.65    0.37
   3  12   1    8.88    0.38
  -3  12  -1    8.71    0.38
   4 -12   1    0.91    0.15
  -4 -12  -1    0.79    0.12
  -4 -12  -1    0.96    0.15
  -4  12  -1    0.94    0.15
   4  12   1    1.15    0.16
  -4  12  -1    0.81    0.15
  -5 -12  -1   11.24    0.44
   5 -12   1   11.54    0.51
   5 -12   1   11.66    0.48
  -5 -12  -1   11.26    0.50
   5  12   1   11.08    0.51
  -5  12  -1   10.78    0.49
   6 -12   1    0.19    0.12
   6 -12   1    0.16    0.11
  -6 -12  -1    0.20    0.13
  -6 -12  -1    0.25    0.11
  -6  12  -1    0.36    0.14
   6  12   1    0.22    0.12
  -7 -12  -1    0.06    0.10
   7 -12   1    0.07    0.13
  -7 -12  -1   -0.13    0.07
  -7  12  -1    0.13    0.12
   7  12   1   -0.05    0.10
   8 -12   1    1.08    0.25
  -8 -12  -1    0.76    0.21
   8  12   1    1.39    0.28
  -8  12  -1    1.48    0.29
  -9 -12  -1    1.61    0.25
   9 -12   1    1.37    0.29
  -9  12  -1    1.61    0.32
   9  12   1    1.16    0.29
  10 -13  -1   -0.04    0.16
 -10 -13   1   -0.07    0.15
  10  13  -1    0.12    0.16
  -9 -13   1   -0.05    0.14
   9 -13  -1    0.06    0.15
  -9  13   1    0.22    0.16
   9  13  -1   -0.09    0.10
   8 -13  -1    0.12    0.12
   8 -13  -1    0.01    0.10
  -8 -13   1   -0.01    0.11
   8  13  -1    0.13    0.12
  -8  13   1    0.12    0.12
   7 -13  -1    0.06    0.10
  -7 -13   1   -0.01    0.11
   7 -13  -1    0.16    0.12
   7  13  -1    0.18    0.14
  -7  13   1    0.04    0.09
  -6 -13   1    0.20    0.13
   6 -13  -1   -0.02    0.09
   6 -13  -1   -0.09    0.09
   6  13  -1    0.01    0.09
  -6  13   1    0.04    0.09
  -5 -13   1    3.84    0.29
  -5 -13   1    4.53    0.22
   5 -13  -1    4.74    0.31
  -5  13   1    4.19    0.29
   5  13  -1    4.81    0.24
   5  13  -1    4.67    0.30
  -5  13   1    4.84    0.29
  -4 -13   1    0.99    0.10
  -4 -13   1    1.16    0.16
   4 -13  -1    1.01    0.14
   4  13  -1    0.68    0.14
  -4  13   1    0.86    0.14
  -4  13   1    1.08    0.15
   4  13  -1    0.73    0.11
   3 -13  -1   34.43    0.88
  -3 -13   1   32.60    0.84
   3 -13  -1   34.92    0.60
   3  13  -1   33.82    0.80
  -3  13   1   33.60    0.83
   3  13  -1   33.60    0.86
  -3  13   1   33.47    0.84
   2 -13  -1   46.59    1.07
   2 -13  -1   47.51    0.87
  -2 -13   1   46.32    1.03
   2  13  -1   46.98    1.02
   2  13  -1   48.57    0.83
   2  13  -1   45.03    1.05
  -2  13   1   46.21    1.01
  -2  13   1   46.13    1.03
   1 -13  -1    0.44    0.10
  -1 -13   1    0.63    0.10
  -1 -13   1    0.58    0.09
   1 -13  -1    0.54    0.08
   1  13  -1    0.55    0.05
   1  13  -1    0.54    0.10
  -1  13   1    0.53    0.08
  -1  13   1    0.74    0.10
   0 -13   1    6.05    0.23
   0 -13  -1    5.65    0.25
   0 -13  -1    5.67    0.24
   0 -13   1    6.11    0.28
   0  13  -1    5.87    0.20
   0  13  -1    5.96    0.27
   0  13   1    5.88    0.26
   0  13   1    5.62    0.22
  -1 -13  -1    0.26    0.07
  -1 -13  -1    0.30    0.09
   1 -13   1    0.24    0.09
   1 -13   1    0.33    0.06
   1  13   1    0.22    0.06
   1  13   1    0.10    0.06
  -1  13  -1    0.42    0.08
  -1  13  -1    0.20    0.08
  -2 -13  -1    7.86    0.28
   2 -13   1    8.58    0.20
  -2 -13  -1    8.19    0.35
   2  13   1    8.64    0.36
  -2  13  -1    8.49    0.33
   2  13   1    8.29    0.29
  -2  13  -1    7.64    0.34
  -3 -13  -1    2.63    0.15
  -3 -13  -1    2.48    0.21
  -3 -13  -1    2.88    0.18
   3 -13   1    2.63    0.21
  -3  13  -1    2.54    0.20
  -3  13  -1    2.39    0.20
   3  13   1    2.32    0.21
  -4 -13  -1    1.05    0.16
   4 -13   1    0.84    0.16
  -4 -13  -1    0.78    0.11
  -4  13  -1    0.65    0.15
   4  13   1    0.89    0.17
  -4  13  -1    0.76    0.16
  -5 -13  -1    0.23    0.10
   5 -13   1    0.05    0.09
  -5 -13  -1    0.21    0.11
   5  13   1    0.15    0.10
  -5  13  -1    0.11    0.10
   6 -13   1    8.84    0.49
  -6 -13  -1    9.29    0.43
  -6 -13  -1    9.67    0.49
   6 -13   1    9.02    0.44
  -6  13  -1    9.25    0.49
   6  13   1    8.95    0.49
   7 -13   1   -0.06    0.12
  -7 -13  -1    0.08    0.10
  -7  13  -1   -0.10    0.10
   7  13   1    0.02    0.12
   8 -13   1    0.31    0.18
  -8 -13  -1    0.64    0.20
  -8  13  -1    0.30    0.15
   8  13   1    0.53    0.19
  -9 -13  -1    1.27    0.27
   9 -13   1    1.26    0.31
   9  13   1    1.36    0.31
  -9  13  -1    1.53    0.32
   9 -14  -1    0.10    0.16
  -9 -14   1    0.23    0.15
  -9  14   1   -0.06    0.13
   9  14  -1   -0.07    0.11
  -8 -14   1    0.37    0.17
   8 -14  -1    0.24    0.15
   8 -14  -1    0.45    0.16
  -8  14   1   -0.02    0.09
   8  14  -1    0.36    0.17
   7 -14  -1    1.69    0.22
  -7 -14   1    1.56    0.23
   7 -14  -1    2.01    0.25
   7  14  -1    1.63    0.24
  -7  14   1    1.97    0.25
  -6 -14   1    1.48    0.22
   6 -14  -1    1.14    0.19
   6 -14  -1    1.38    0.19
   6  14  -1    1.42    0.20
  -6  14   1    1.49    0.21
   5 -14  -1    2.64    0.24
  -5 -14   1    2.26    0.23
   5  14  -1    2.87    0.25
   5  14  -1    2.63    0.19
  -5  14   1    2.68    0.23
  -5  14   1    2.11    0.22
  -4 -14   1    9.51    0.29
  -4 -14   1    9.01    0.41
   4 -14  -1    9.49    0.42
   4  14  -1   10.01    0.43
  -4  14   1    9.25    0.39
  -4  14   1    8.47    0.39
   4  14  -1    9.75    0.36
   3 -14  -1   45.64    0.78
   3 -14  -1   44.92    1.08
  -3 -14   1   43.87    1.05
  -3  14   1   44.63    1.04
  -3  14   1   44.32    1.03
   3  14  -1   43.45    0.99
   3  14  -1   45.28    0.84
   3  14  -1   44.80    1.07
   2 -14  -1    0.05    0.04
  -2 -14   1    0.01    0.06
   2 -14  -1    0.03    0.06
  -2  14   1    0.00    0.05
   2  14  -1    0.00    0.05
   2  14  -1   -0.06    0.05
  -2  14   1    0.05    0.06
   2  14  -1    0.01    0.02
  -1 -14   1    3.26    0.19
  -1 -14   1    3.50    0.21
   1 -14  -1    3.64    0.22
   1 -14  -1    3.34    0.16
  -1  14   1    3.27    0.20
   1  14  -1    3.50    0.12
   1  14  -1    3.43    0.21
  -1  14   1    3.19    0.18
   0 -14  -1    0.38    0.09
   0 -14   1    0.39    0.08
   0 -14   1    0.38    0.09
   0 -14  -1    0.58    0.09
   0  14   1    0.13    0.06
   0  14  -1    0.42    0.07
   0  14  -1    0.29    0.09
   0  14   1    0.43    0.08
  -1 -14  -1    6.88    0.27
  -1 -14  -1    6.37    0.29
   1 -14   1    5.58    0.29
   1 -14   1    6.69    0.22
  -1  14  -1    6.37    0.25
   1  14   1    6.44    0.24
  -1  14  -1    6.56    0.30
   1  14   1    6.33    0.29
  -2 -14  -1   15.49    0.43
   2 -14   1   16.34    0.34
  -2 -14  -1   15.20    0.51
  -2  14  -1   15.09    0.51
   2  14   1   14.32    0.50
   2  14   1   15.23    0.43
  -2  14  -1   16.23    0.48
  -3 -14  -1    2.31    0.15
   3 -14   1    2.43    0.22
  -3 -14  -1    2.39    0.21
  -3  14  -1    2.27    0.19
   3  14   1    2.55    0.17
  -3  14  -1    2.97    0.23
   3  14   1    2.61    0.21
  -4 -14  -1    5.14    0.26
  -4 -14  -1    5.55    0.33
   4 -14   1    5.44    0.32
  -4  14  -1    5.67    0.33
   4  14   1    5.52    0.33
  -4  14  -1    5.77    0.34
   5 -14   1    1.02    0.19
  -5 -14  -1    1.18    0.19
  -5 -14  -1    1.29    0.16
  -5  14  -1    1.05    0.20
   5  14   1    0.61    0.16
  -5  14  -1    1.19    0.18
   6 -14   1    0.86    0.20
  -6 -14  -1    0.75    0.17
   6 -14   1    0.80    0.19
  -6 -14  -1    0.66    0.18
   6  14   1    1.05    0.21
  -6  14  -1    0.92    0.20
  -7 -14  -1    0.52    0.17
   7 -14   1    0.10    0.13
  -7  14  -1    0.30    0.16
   7  14   1    0.49    0.18
  -8 -14  -1   -0.03    0.10
   8 -14   1    0.06    0.13
  -8  14  -1   -0.04    0.12
   8  14   1    0.00    0.13
   9 -14   1    0.99    0.27
  -9 -14  -1    0.89    0.23
  -9  14  -1    0.42    0.20
   9  14   1    0.64    0.23
   9 -15  -1    4.79    0.42
  -9 -15   1    5.99    0.46
  -9  15   1    5.62    0.46
   9  15  -1    5.98    0.48
  -8 -15   1    0.53    0.18
   8 -15  -1    0.53    0.17
   8 -15  -1    0.47    0.18
  -8  15   1    0.85    0.23
   8  15  -1    0.55    0.18
   7 -15  -1    0.15    0.12
   7 -15  -1    0.05    0.10
  -7 -15   1    0.12    0.12
  -7  15   1    0.06    0.11
   7  15  -1    0.29    0.14
  -6 -15   1   20.88    0.76
   6 -15  -1   20.47    0.72
  -6  15   1   20.75    0.75
   6  15  -1   21.48    0.77
   5 -15  -1    1.28    0.18
  -5 -15   1    1.55    0.20
   5  15  -1    1.71    0.16
  -5  15   1    1.26    0.17
  -5  15   1    1.25    0.18
   5  15  -1    1.21    0.18
   4 -15  -1    2.17    0.21
  -4 -15   1    2.21    0.22
  -4  15   1    2.31    0.21
   4  15  -1    2.21    0.21
  -4  15   1    2.20    0.20
   4  15  -1    2.32    0.18
  -3 -15   1    0.34    0.11
   3 -15  -1    0.32    0.11
  -3  15   1    0.20    0.08
   3  15  -1    0.22    0.05
  -3  15   1    0.33    0.10
   3  15  -1    0.20    0.09
   3  15  -1    0.14    0.07
  -2 -15   1   69.55    1.41
   2 -15  -1   69.15    1.23
   2 -15  -1   67.25    1.45
  -2  15   1   64.42    1.41
   2  15  -1   68.23    1.18
  -2  15   1   67.72    1.39
   2  15  -1   65.19    1.45
   2  15  -1   69.08    1.41
  -1 -15   1    7.99    0.34
   1 -15  -1    8.05    0.28
   1 -15  -1    8.63    0.35
  -1 -15   1    8.09    0.31
  -1  15   1    8.18    0.30
   1  15  -1    8.48    0.36
   1  15  -1    8.50    0.22
  -1  15   1    8.25    0.34
   0 -15   1    4.46    0.25
   0 -15   1    4.16    0.20
   0 -15  -1    3.97    0.21
   0 -15  -1    5.14    0.25
   0  15   1    4.44    0.20
   0  15  -1    4.25    0.25
   0  15  -1    4.33    0.18
   0  15   1    4.31    0.24
  -1 -15  -1    1.89    0.16
   1 -15   1    1.81    0.17
   1 -15   1    1.87    0.12
  -1 -15  -1    1.99    0.15
   1  15   1    2.14    0.14
  -1  15  -1    1.81    0.14
  -1  15  -1    2.07    0.18
   2 -15   1   24.09    0.71
   2 -15   1   25.91    0.50
  -2 -15  -1   25.22    0.62
  -2 -15  -1   24.53    0.70
   2  15   1   23.26    0.70
  -2  15  -1   25.07    0.72
  -2  15  -1   24.44    0.65
   2  15   1   25.33    0.60
  -3 -15  -1   11.76    0.36
   3 -15   1   11.75    0.47
  -3 -15  -1   11.85    0.47
  -3  15  -1   11.09    0.46
  -3  15  -1   11.19    0.44
   3  15   1   11.80    0.38
   3  15   1   10.95    0.46
  -4 -15  -1    7.09    0.39
   4 -15   1    8.00    0.40
  -4 -15  -1    7.75    0.33
  -4  15  -1    7.38    0.39
  -4  15  -1    7.82    0.39
   4  15   1    8.09    0.41
  -5 -15  -1    1.98    0.23
  -5 -15  -1    2.22    0.20
   5 -15   1    2.02    0.22
  -5  15  -1    2.13    0.23
   5  15   1    2.29    0.24
  -5  15  -1    2.34    0.25
  -6 -15  -1    0.06    0.12
   6 -15   1    0.06    0.10
   6 -15   1   -0.04    0.09
   6  15   1   -0.11    0.08
  -6  15  -1    0.05    0.12
   7 -15   1   -0.10    0.09
   7 -15   1    0.16    0.15
  -7 -15  -1   -0.07    0.10
  -7  15  -1    0.15    0.13
   7  15   1   -0.01    0.10
   8 -15   1    1.19    0.26
  -8 -15  -1    0.95    0.23
  -8  15  -1    0.92    0.23
   8  15   1    0.99    0.24
  -9 -15  -1    0.41    0.17
   9 -15   1    0.30    0.19
  -9 -16   1    0.93    0.27
   9 -16  -1    0.39    0.20
   9  16  -1    0.24    0.18
  -9  16   1    0.56    0.22
   8 -16  -1    1.42    0.23
   8 -16  -1    1.12    0.23
  -8 -16   1    1.34    0.27
  -8  16   1    1.60    0.25
   8  16  -1    1.20    0.26
   7 -16  -1    1.35    0.25
  -7 -16   1    0.98    0.22
   7 -16  -1    0.84    0.19
  -7  16   1    1.21    0.24
   7  16  -1    0.95    0.22
  -6 -16   1    0.06    0.12
   6 -16  -1    0.12    0.11
  -6  16   1    0.22    0.12
   6  16  -1    0.19    0.12
  -5 -16   1    0.68    0.17
   5 -16  -1    0.81    0.17
  -5  16   1    0.88    0.17
   5  16  -1    0.96    0.18
  -5  16   1    0.93    0.18
   5  16  -1    0.77    0.13
   4 -16  -1    1.23    0.17
  -4 -16   1    1.05    0.17
   4  16  -1    1.14    0.16
  -4  16   1    1.18    0.16
  -4  16   1    1.28    0.16
   4  16  -1    1.40    0.15
  -3 -16   1   40.10    1.00
   3 -16  -1   39.11    1.01
  -3  16   1   39.34    0.97
  -3  16   1   38.84    0.96
   3  16  -1   39.34    1.01
   3  16  -1   39.72    0.94
   2 -16  -1   24.33    0.70
  -2 -16   1   23.86    0.67
   2 -16  -1   23.78    0.52
  -2  16   1   22.85    0.63
   2  16  -1   23.45    0.69
  -2  16   1   24.12    0.67
   2  16  -1   23.51    0.46
  -1 -16   1   20.93    0.57
   1 -16  -1   19.83    0.51
  -1 -16   1   20.84    0.61
   1 -16  -1   19.70    0.60
  -1  16   1   20.43    0.54
   1  16  -1   20.34    0.43
  -1  16   1   19.67    0.59
   1  16  -1   19.78    0.61
   0 -16   1   45.28    1.07
   0 -16   1   44.35    0.95
   0 -16  -1   45.79    1.04
   0 -16  -1   44.67    0.99
   0  16   1   46.25    1.06
   0  16   1   45.89    0.96
   0  16  -1   46.38    0.91
   1 -16   1    2.56    0.21
  -1 -16  -1    2.82    0.19
   1 -16   1    3.09    0.16
  -1 -16  -1    3.08    0.21
  -1  16  -1    2.79    0.17
   1  16   1    2.92    0.16
   1  16   1    2.95    0.21
  -1  16  -1    2.66    0.21
   2 -16   1    0.56    0.14
  -2 -16  -1    0.56    0.13
  -2 -16  -1    0.66    0.11
   2  16   1    0.90    0.10
  -2  16  -1    0.79    0.13
   2  16   1    0.87    0.16
  -2  16  -1    0.70    0.15
   3 -16   1    0.98    0.18
  -3 -16  -1    0.69    0.16
  -3 -16  -1    0.87    0.11
   3  16   1    0.87    0.11
  -3  16  -1    0.87    0.16
   3  16   1    0.72    0.16
  -3  16  -1    1.00    0.15
   4 -16   1    4.21    0.30
  -4 -16  -1    4.70    0.32
  -4  16  -1    4.24    0.30
   4  16   1    3.90    0.29
  -4  16  -1    4.80    0.32
   5 -16   1    0.07    0.11
  -5 -16  -1    0.06    0.11
  -5  16  -1    0.10    0.10
  -5  16  -1    0.07    0.09
   5  16   1    0.04    0.10
   6 -16   1    1.20    0.19
  -6 -16  -1    1.21    0.25
   6 -16   1    0.78    0.19
   6  16   1    1.39    0.22
  -6  16  -1    0.90    0.20
   7 -16   1    2.22    0.28
   7 -16   1    2.61    0.28
  -7 -16  -1    2.97    0.31
   7  16   1    2.49    0.30
  -7  16  -1    2.44    0.29
   8 -16   1    3.05    0.36
  -8 -16  -1    2.50    0.31
   8  16   1    3.47    0.38
  -8  16  -1    3.29    0.38
  -9 -17   1    1.36    0.29
   9 -17  -1    1.85    0.28
  -9  17   1    1.77    0.29
   9  17  -1    1.31    0.30
  -8 -17   1    0.20    0.14
   8 -17  -1   -0.19    0.11
   8 -17  -1    0.12    0.13
  -8  17   1    0.07    0.13
   8  17  -1   -0.13    0.11
  -7 -17   1    0.12    0.13
   7 -17  -1    0.14    0.11
   7 -17  -1    0.08    0.12
  -7  17   1   -0.14    0.07
   7  17  -1    0.10    0.12
  -6 -17   1    0.22    0.12
   6 -17  -1   -0.07    0.09
  -6  17   1    0.03    0.09
  -6  17   1    0.00    0.10
   6  17  -1    0.01    0.10
  -5 -17   1    6.79    0.41
   5 -17  -1    6.69    0.39
   5  17  -1    6.83    0.40
  -5  17   1    7.41    0.39
  -5  17   1    6.71    0.39
   5  17  -1    7.27    0.34
  -4 -17   1    0.80    0.17
   4 -17  -1    1.37    0.19
  -4  17   1    1.03    0.15
  -4  17   1    1.14    0.16
   4  17  -1    0.83    0.13
   4  17  -1    0.72    0.15
  -3 -17   1   38.49    0.99
   3 -17  -1   37.31    1.00
  -3  17   1   39.34    0.96
  -3  17   1   39.19    0.97
   3  17  -1   37.74    1.00
   3  17  -1   38.84    0.93
   2 -17  -1   32.96    0.68
  -2 -17   1   32.54    0.84
   2 -17  -1   32.29    0.87
  -2 -17   1   32.40    0.83
  -2  17   1   31.80    0.84
   2  17  -1   31.35    0.86
  -2  17   1   31.18    0.79
  -1 -17   1   12.19    0.45
  -1 -17   1   12.26    0.42
   1 -17  -1   11.41    0.44
   1 -17  -1   12.11    0.37
  -1  17   1   12.20    0.44
   1  17  -1   12.36    0.30
  -1  17   1   11.96    0.39
   1  17  -1   12.26    0.46
   0 -17   1    3.47    0.24
   0 -17   1    3.57    0.20
   0 -17  -1    3.74    0.23
   0 -17  -1    3.67    0.22
   0  17   1    3.22    0.18
   0  17  -1    3.84    0.25
   0  17   1    3.45    0.23
   0  17  -1    3.70    0.17
   1 -17   1    2.42    0.21
  -1 -17  -1    2.93    0.21
  -1 -17  -1    2.97    0.20
   1 -17   1    2.82    0.16
  -1  17  -1    2.38    0.20
  -1  17  -1    2.79    0.17
   1  17   1    2.78    0.16
   1  17   1    2.64    0.21
  -2 -17  -1    0.18    0.08
  -2 -17  -1    0.20    0.10
   2 -17   1    0.48    0.13
   2  17   1    0.37    0.09
  -2  17  -1    0.30    0.09
   2  17   1    0.23    0.09
  -2  17  -1    0.31    0.11
   3 -17   1    0.65    0.15
  -3 -17  -1    0.85    0.12
  -3 -17  -1    0.87    0.17
  -3  17  -1    0.90    0.16
   3  17   1    0.70    0.11
   3  17   1    0.76    0.16
  -3  17  -1    0.82    0.17
   4 -17   1    0.54    0.15
  -4 -17  -1    0.43    0.15
   4  17   1    0.31    0.12
  -4  17  -1    0.40    0.12
   4  17   1    0.34    0.10
  -4  17  -1    0.59    0.15
   5 -17   1    3.38    0.30
  -5 -17  -1    3.55    0.31
  -5  17  -1    3.37    0.30
   5  17   1    3.71    0.32
  -5  17  -1    3.95    0.32
   6 -17   1    5.97    0.41
   6 -17   1    5.55    0.38
  -6 -17  -1    6.36    0.43
  -6  17  -1    6.16    0.41
   6  17   1    6.25    0.43
   7 -17   1   -0.03    0.12
  -7 -17  -1   -0.06    0.09
   7 -17   1    0.06    0.14
   7  17   1    0.05    0.12
  -7  17  -1    0.10    0.13
  -8 -17  -1    0.88    0.24
   8 -17   1    1.14    0.28
   8  17   1    0.58    0.21
  -8  17  -1    1.42    0.30
   9 -18  -1    0.64    0.21
  -9 -18   1    0.61    0.22
  -9  18   1    0.92    0.26
   9  18  -1    0.99    0.27
  -8 -18   1    1.53    0.29
   8 -18  -1    1.44    0.28
   8 -18  -1    2.16    0.28
  -8  18   1    1.36    0.27
   8  18  -1    1.68    0.27
  -7 -18   1    1.74    0.27
   7 -18  -1    1.72    0.24
   7 -18  -1    1.59    0.22
  -7  18   1    1.93    0.27
   7  18  -1    1.54    0.25
   6 -18  -1    2.90    0.28
  -6 -18   1    3.18    0.30
  -6  18   1    3.22    0.29
  -6  18   1    2.47    0.27
   6  18  -1    3.07    0.30
   5 -18  -1    6.29    0.40
  -5 -18   1    6.38    0.41
   5  18  -1    7.15    0.41
  -5  18   1    6.60    0.38
  -5  18   1    7.00    0.40
  -4 -18   1   11.30    0.51
   4 -18  -1   11.78    0.53
  -4  18   1   11.61    0.48
   4  18  -1   12.04    0.52
   4  18  -1   12.13    0.45
  -4  18   1   11.91    0.49
  -3 -18   1    7.30    0.38
   3 -18  -1    7.04    0.38
   3  18  -1    7.81    0.35
  -3  18   1    7.52    0.35
  -3  18   1    6.62    0.35
  -2 -18   1   10.70    0.43
   2 -18  -1   10.06    0.44
   2 -18  -1   10.72    0.31
  -2 -18   1   10.92    0.43
  -2  18   1   10.53    0.43
   2  18  -1    9.92    0.43
  -2  18   1    9.52    0.38
  -1 -18   1    2.96    0.21
   1 -18  -1    3.27    0.23
  -1 -18   1    2.67    0.21
   1 -18  -1    2.99    0.18
  -1  18   1    2.71    0.21
   1  18  -1    2.95    0.13
  -1  18   1    3.25    0.19
   1  18  -1    2.99    0.23
   0 -18  -1    0.25    0.09
   0 -18   1    0.37    0.09
   0 -18   1    0.35    0.11
   0 -18  -1    0.55    0.11
   0  18   1    0.34    0.08
   0  18   1    0.27    0.10
   0  18  -1    0.39    0.08
   0  18  -1    0.31    0.11
  -1 -18  -1   -0.03    0.05
   1 -18   1    0.02    0.05
  -1 -18  -1   -0.05    0.06
   1 -18   1    0.11    0.09
  -1  18  -1   -0.04    0.05
   1  18   1    0.01    0.06
  -1  18  -1    0.05    0.06
   1  18   1   -0.02    0.05
  -2 -18  -1    0.39    0.12
  -2 -18  -1    0.34    0.10
   2 -18   1    0.35    0.12
   2  18   1    0.38    0.08
  -2  18  -1    0.22    0.10
   2  18   1    0.17    0.09
  -2  18  -1    0.34    0.10
   3 -18   1    0.71    0.16
  -3 -18  -1    0.68    0.16
  -3 -18  -1    0.49    0.11
   3  18   1    0.55    0.15
   3  18   1    0.50    0.11
  -3  18  -1    0.43    0.14
  -3  18  -1    0.41    0.12
   4 -18   1   16.93    0.65
  -4 -18  -1   17.07    0.65
  -4  18  -1   17.59    0.66
   4  18   1   17.42    0.67
  -4  18  -1   18.02    0.64
   5 -18   1    7.04    0.42
  -5 -18  -1    6.90    0.43
   5  18   1    6.15    0.41
  -5  18  -1    6.36    0.39
  -5  18  -1    6.87    0.43
   6 -18   1    0.89    0.20
  -6 -18  -1    0.64    0.19
   6  18   1    0.88    0.22
  -6  18  -1    0.28    0.15
   7 -18   1    1.56    0.29
  -7 -18  -1    1.88    0.27
   7 -18   1    1.77    0.24
   7  18   1    2.51    0.32
  -7  18  -1    2.13    0.28
  -8 -18  -1    0.88    0.23
   8 -18   1    1.21    0.27
   8  18   1    1.11    0.29
  -8  18  -1    1.28    0.30
  -9 -19   1    0.34    0.20
   9 -19  -1    0.12    0.16
   9  19  -1    0.31    0.19
  -9  19   1    0.22    0.18
  -8 -19   1    1.79    0.28
   8 -19  -1    1.56    0.25
   8 -19  -1    1.43    0.28
  -8  19   1    1.20    0.25
   8  19  -1    1.78    0.27
   7 -19  -1    2.95    0.31
   7 -19  -1    2.91    0.32
  -7 -19   1    3.06    0.34
  -7  19   1    3.16    0.33
   7  19  -1    2.34    0.29
   6 -19  -1    7.57    0.46
  -6 -19   1    7.69    0.47
  -6  19   1    7.39    0.44
   6  19  -1    7.62    0.46
  -6  19   1    6.93    0.42
  -5 -19   1   32.36    0.99
   5 -19  -1   30.93    0.97
  -5  19   1   31.31    0.96
  -5  19   1   32.13    0.95
   5  19  -1   32.92    1.00
  -4 -19   1    7.70    0.42
   4 -19  -1    6.64    0.41
  -4  19   1    8.27    0.41
   4  19  -1    7.35    0.40
  -4  19   1    8.20    0.41
   4  19  -1    7.89    0.36
  -3 -19   1    1.80    0.20
   3 -19  -1    2.06    0.22
  -3  19   1    2.29    0.20
  -3  19   1    1.75    0.19
   3  19  -1    2.12    0.22
   2 -19  -1    0.52    0.09
  -2 -19   1    0.40    0.12
  -2 -19   1    0.54    0.14
   2 -19  -1    0.41    0.13
  -2  19   1    0.57    0.12
   2  19  -1    0.45    0.12
  -2  19   1    0.27    0.09
   1 -19  -1    3.40    0.20
   1 -19  -1    3.33    0.25
  -1 -19   1    3.05    0.22
  -1 -19   1    3.10    0.24
  -1  19   1    3.47    0.20
  -1  19   1    3.67    0.25
   1  19  -1    3.71    0.26
   0 -19   1    4.62    0.24
   0 -19   1    4.70    0.30
   0 -19  -1    5.08    0.26
   0 -19  -1    5.26    0.29
   0  19   1    4.99    0.29
   0  19   1    4.95    0.23
   0  19  -1    4.80    0.21
   0  19  -1    4.41    0.29
  -1 -19  -1    0.45    0.12
   1 -19   1    0.53    0.10
   1 -19   1    0.59    0.14
  -1 -19  -1    0.40    0.11
   1  19   1    0.57    0.10
  -1  19  -1    0.39    0.09
  -1  19  -1    0.37    0.11
   1  19   1    0.50    0.13
  -2 -19  -1    4.25    0.25
  -2 -19  -1    4.19    0.28
   2 -19   1    4.81    0.32
   2  19   1    4.31    0.29
  -2  19  -1    4.60    0.30
   2  19   1    4.79    0.23
  -2  19  -1    4.21    0.25
  -3 -19  -1   10.79    0.49
   3 -19   1   10.76    0.49
   3  19   1   10.60    0.49
  -3  19  -1   11.47    0.46
  -3  19  -1   10.06    0.47
   4 -19   1    0.70    0.18
  -4 -19  -1    0.59    0.16
  -4  19  -1    0.59    0.15
  -4  19  -1    0.46    0.16
   4  19   1    0.47    0.17
   5 -19   1    0.23    0.12
  -5 -19  -1    0.33    0.14
   5  19   1    0.26    0.14
  -5  19  -1    0.28    0.12
  -5  19  -1    0.10    0.12
  -6 -19  -1    6.07    0.44
   6 -19   1    6.65    0.43
   6  19   1    5.87    0.43
  -6  19  -1    5.57    0.41
   7 -19   1    1.84    0.28
  -7 -19  -1    1.94    0.30
   7 -19   1    1.55    0.28
   7  19   1    1.89    0.28
  -7  19  -1    1.89    0.27
   8 -19   1    0.32    0.19
  -8 -19  -1    0.09    0.16
   8  19   1    0.33    0.18
  -8  19  -1    0.03    0.15
   9 -20  -1    0.44    0.19
   9 -20  -1    0.59    0.21
  -9 -20   1    0.79    0.25
   9  20  -1    0.07    0.16
  -9  20   1    0.38    0.20
   8 -20  -1    0.35    0.17
  -8 -20   1    0.08    0.16
   8 -20  -1    0.38    0.18
  -8  20   1    0.48    0.20
   8  20  -1    0.23    0.18
  -7 -20   1    1.72    0.27
   7 -20  -1    1.24    0.24
   7 -20  -1    1.52    0.28
  -7  20   1    1.33    0.26
   7  20  -1    1.67    0.27
  -6 -20   1    1.10    0.23
   6 -20  -1    1.65    0.25
  -6  20   1    1.78    0.23
  -6  20   1    1.32    0.22
   6  20  -1    1.68    0.28
   5 -20  -1    2.17    0.26
  -5 -20   1    1.77    0.24
  -5  20   1    2.06    0.24
   5  20  -1    1.54    0.23
  -5  20   1    1.66    0.22
   4 -20  -1   23.75    0.82
  -4 -20   1   24.46    0.81
  -4  20   1   24.90    0.78
  -4  20   1   23.34    0.76
   3 -20  -1    1.32    0.18
  -3 -20   1    0.94    0.18
  -3 -20   1    0.93    0.15
  -3  20   1    1.30    0.17
  -3  20   1    1.25    0.17
   3  20  -1    1.32    0.18
   2 -20  -1    0.07    0.09
  -2 -20   1    0.09    0.09
  -2 -20   1    0.01    0.07
  -2  20   1    0.08    0.07
  -2  20   1    0.07    0.07
   2  20  -1    0.05    0.08
   1 -20  -1   15.13    0.55
  -1 -20   1   15.36    0.55
   1 -20  -1   14.59    0.45
  -1 -20   1   14.42    0.50
   1  20  -1   14.58    0.55
  -1  20   1   14.19    0.46
  -1  20   1   14.80    0.54
   0 -20  -1   10.94    0.41
   0 -20  -1   10.57    0.44
   0 -20   1   11.70    0.40
   0 -20   1   10.73    0.47
   0  20   1   10.36    0.45
   0  20  -1   10.72    0.34
   0  20  -1   11.07    0.47
   0  20   1   10.93    0.37
   1 -20   1    1.76    0.14
  -1 -20  -1    1.82    0.18
  -1 -20  -1    1.48    0.17
   1 -20   1    1.72    0.21
  -1  20  -1    1.78    0.19
  -1  20  -1    1.58    0.15
   1  20   1    1.46    0.18
   1  20   1    1.73    0.14
  -2 -20  -1    0.19    0.09
  -2 -20  -1    0.13    0.08
   2 -20   1    0.08    0.09
  -2  20  -1   -0.01    0.06
  -2  20  -1    0.07    0.08
   2  20   1    0.04    0.07
   3 -20   1    4.35    0.32
  -3 -20  -1    3.99    0.31
   3  20   1    4.53    0.32
  -3  20  -1    4.76    0.29
  -3  20  -1    4.32    0.31
  -4 -20  -1    1.22    0.23
   4 -20   1    1.27    0.20
  -4  20  -1    1.35    0.19
   4  20   1    1.29    0.24
  -4  20  -1    1.30    0.21
  -5 -20  -1    2.56    0.28
   5 -20   1    2.50    0.28
  -5  20  -1    2.73    0.29
   5  20   1    2.63    0.30
  -5  20  -1    2.59    0.27
  -6 -20  -1    1.78    0.26
   6 -20   1    2.10    0.27
  -6  20  -1    1.85    0.27
  -6  20  -1    1.70    0.24
   6  20   1    1.65    0.26
   7 -20   1    1.34    0.28
  -7 -20  -1    0.87    0.23
   7 -20   1    0.96    0.23
   7  20   1    0.57    0.21
  -7  20  -1    1.27    0.27
  -8 -20  -1    6.85    0.51
   8 -20   1    6.48    0.52
   8  20   1    7.36    0.55
  -8  20  -1    5.92    0.49
   8 -21  -1    0.67    0.22
   8 -21  -1    0.33    0.18
  -8 -21   1    0.85    0.26
  -8  21   1    0.72    0.22
   8  21  -1    0.35    0.17
  -7 -21   1    2.98    0.33
   7 -21  -1    2.70    0.30
   7  21  -1    3.88    0.37
  -7  21   1    3.81    0.37
  -6 -21   1    5.78    0.43
   6 -21  -1    5.63    0.41
  -6  21   1    5.76    0.40
  -6  21   1    6.06    0.41
   6  21  -1    5.92    0.42
  -5 -21   1    2.21    0.26
   5 -21  -1    2.38    0.26
   5  21  -1    2.49    0.27
  -5  21   1    2.27    0.25
  -5  21   1    2.01    0.25
  -4 -21   1   27.15    0.88
   4 -21  -1   27.21    0.90
  -4 -21   1   28.68    0.81
  -4  21   1   28.26    0.86
  -4  21   1   28.44    0.86
   4  21  -1   26.03    0.87
   3 -21  -1    2.55    0.25
  -3 -21   1    2.78    0.23
  -3 -21   1    2.41    0.24
  -3  21   1    2.79    0.23
   3  21  -1    2.47    0.24
  -3  21   1    2.59    0.23
  -2 -21   1   13.13    0.52
   2 -21  -1   13.26    0.54
  -2 -21   1   13.84    0.52
   2  21  -1   12.12    0.52
  -2  21   1   13.37    0.48
  -2  21   1   13.38    0.53
   1 -21  -1   12.74    0.51
   1 -21  -1   13.50    0.43
  -1 -21   1   12.84    0.52
  -1 -21   1   13.07    0.48
   1  21  -1   12.59    0.52
  -1  21   1   12.45    0.43
  -1  21   1   13.31    0.52
   0 -21   1   -0.01    0.07
   0 -21   1    0.06    0.07
   0 -21  -1    0.12    0.08
   0 -21  -1    0.21    0.10
   0  21   1    0.21    0.10
   0  21  -1    0.16    0.09
   0  21   1    0.13    0.07
  -1 -21  -1    3.22    0.24
   1 -21   1    2.79    0.25
  -1 -21  -1    2.47    0.22
   1  21   1    3.42    0.19
   1  21   1    3.13    0.25
  -1  21  -1    2.78    0.24
  -1  21  -1    2.86    0.19
  -2 -21  -1    1.89    0.19
  -2 -21  -1    1.93    0.21
   2 -21   1    2.09    0.22
  -2  21  -1    1.86    0.22
   2  21   1    1.54    0.19
  -2  21  -1    1.90    0.18
  -3 -21  -1    1.07    0.21
   3 -21   1    1.74    0.24
  -3  21  -1    1.17    0.17
  -3  21  -1    1.32    0.19
   3  21   1    1.15    0.18
  -4 -21  -1   14.92    0.64
   4 -21   1   15.73    0.66
   4  21   1   16.52    0.68
  -4  21  -1   16.45    0.66
  -4  21  -1   15.93    0.62
   5 -21   1    6.77    0.44
  -5 -21  -1    6.21    0.43
  -5  21  -1    6.54    0.42
   5  21   1    6.77    0.44
  -5  21  -1    7.16    0.45
   6 -21   1   -0.05    0.12
  -6 -21  -1    0.09    0.13
  -6  21  -1    0.00    0.10
  -6  21  -1    0.05    0.12
   6  21   1    0.12    0.14
   7 -21   1    1.74    0.28
   7 -21   1    1.79    0.28
  -7 -21  -1    1.45    0.29
  -7  21  -1    2.40    0.31
   7  21   1    1.65    0.27
   8 -21   1    0.99    0.29
  -8 -21  -1    1.02    0.27
   8  21   1    0.76    0.26
  -8  21  -1    0.90    0.25
   8 -22  -1    1.43    0.29
   8 -22  -1    1.35    0.27
  -8 -22   1    1.55    0.33
  -8  22   1    1.91    0.29
   8  22  -1    1.27    0.28
  -7 -22   1   -0.04    0.11
   7 -22  -1    0.21    0.15
   7  22  -1    0.27    0.16
  -7  22   1    0.60    0.21
  -6 -22   1    2.88    0.32
   6 -22  -1    3.30    0.34
  -6  22   1    3.55    0.32
  -6  22   1    3.53    0.32
   6  22  -1    3.98    0.36
   5 -22  -1    5.99    0.40
  -5 -22   1    5.16    0.39
  -5  22   1    5.27    0.37
  -5  22   1    5.01    0.35
   5  22  -1    5.35    0.39
  -4 -22   1    2.47    0.26
  -4 -22   1    2.52    0.23
   4 -22  -1    1.82    0.24
   4  22  -1    2.13    0.24
  -4  22   1    1.99    0.23
  -4  22   1    1.98    0.23
  -3 -22   1    7.03    0.40
  -3 -22   1    6.73    0.36
   3 -22  -1    6.20    0.38
   3  22  -1    5.08    0.35
  -3  22   1    6.38    0.35
  -3  22   1    6.92    0.39
  -2 -22   1    0.66    0.15
   2 -22  -1    0.41    0.14
  -2 -22   1    0.56    0.14
  -2  22   1    0.55    0.14
  -2  22   1    0.59    0.14
   2  22  -1    0.80    0.17
   1 -22  -1    7.18    0.39
  -1 -22   1    6.31    0.37
  -1 -22   1    6.67    0.34
   1 -22  -1    7.40    0.31
  -1  22   1    7.21    0.32
  -1  22   1    7.38    0.39
   1  22  -1    7.15    0.39
   0 -22  -1    2.23    0.20
   0 -22  -1    2.20    0.21
   0 -22   1    1.40    0.19
   0 -22   1    2.48    0.19
   0  22   1    2.09    0.17
   0  22   1    2.44    0.23
   0  22  -1    1.90    0.21
   1 -22   1    0.15    0.10
  -1 -22  -1    0.16    0.10
  -1 -22  -1    0.13    0.09
  -1  22  -1    0.12    0.10
  -1  22  -1    0.30    0.09
   1  22   1    0.18    0.10
   2 -22   1    0.03    0.09
  -2 -22  -1   -0.12    0.06
  -2 -22  -1   -0.01    0.09
  -2  22  -1    0.09    0.09
  -2  22  -1    0.04    0.07
   2  22   1    0.16    0.12
  -3 -22  -1    0.94    0.20
   3 -22   1    0.44    0.16
  -3  22  -1    0.86    0.19
  -3  22  -1    0.94    0.18
   3  22   1    0.74    0.18
  -4 -22  -1    1.82    0.24
   4 -22   1    1.42    0.22
  -4  22  -1    1.54    0.21
   4  22   1    0.84    0.20
  -4  22  -1    1.30    0.24
   5 -22   1    0.08    0.13
  -5 -22  -1   -0.08    0.10
  -5  22  -1   -0.01    0.11
   5  22   1   -0.07    0.09
  -5  22  -1    0.00    0.09
   6 -22   1    1.60    0.25
  -6 -22  -1    1.77    0.27
  -6  22  -1    1.77    0.25
   6  22   1    2.06    0.28
  -6  22  -1    2.27    0.28
  -7 -22  -1    2.76    0.34
   7 -22   1    2.54    0.32
   7 -22   1    3.27    0.35
   7  22   1    2.87    0.37
  -7  22  -1    3.21    0.36
  -8 -22  -1    0.08    0.20
   8 -22   1   -0.01    0.16
  -8  22  -1    0.84    0.26
   8 -23  -1    0.01    0.14
  -8 -23   1    0.18    0.16
   8 -23  -1   -0.09    0.13
  -8  23   1   -0.15    0.10
   8  23  -1   -0.08    0.14
  -7 -23   1    5.28    0.43
   7 -23  -1    4.56    0.41
  -7  23   1    4.86    0.39
   7  23  -1    4.48    0.41
  -7  23   1    5.17    0.42
  -6 -23   1    0.16    0.15
   6 -23  -1    0.97    0.23
  -6  23   1    0.87    0.21
   6  23  -1    1.08    0.24
  -6  23   1    0.67    0.18
   5 -23  -1    2.14    0.27
  -5 -23   1    2.27    0.27
  -5  23   1    2.25    0.26
   5  23  -1    2.95    0.30
  -5  23   1    2.60    0.27
   4 -23  -1   11.69    0.57
  -4 -23   1   13.57    0.59
  -4 -23   1   12.88    0.52
   4  23  -1   12.50    0.58
  -4  23   1   11.74    0.54
  -4  23   1   11.55    0.53
   3 -23  -1   19.59    0.73
  -3 -23   1   20.55    0.69
  -3 -23   1   20.50    0.72
  -3  23   1   19.77    0.70
   3  23  -1   20.84    0.75
  -3  23   1   19.37    0.66
  -2 -23   1    0.41    0.14
  -2 -23   1    0.29    0.13
   2 -23  -1    0.49    0.17
  -2  23   1    0.39    0.12
   2  23  -1    0.37    0.14
  -2  23   1    0.34    0.12
   1 -23  -1    8.78    0.35
  -1 -23   1    8.80    0.40
  -1 -23   1    8.93    0.44
   1 -23  -1    8.35    0.43
  -1  23   1    8.31    0.35
  -1  23   1    8.17    0.42
   1  23  -1    7.80    0.42
   0 -23   1    0.28    0.11
   0 -23  -1    0.24    0.10
   0  23   1    0.23    0.10
   0  23  -1    0.23    0.11
  -1 -23  -1    0.18    0.11
  -1 -23  -1    0.37    0.13
   1 -23   1    0.28    0.12
   1  23   1    0.16    0.10
  -1  23  -1    0.36    0.13
  -2 -23  -1   -0.09    0.09
   2 -23   1    0.02    0.09
  -2 -23  -1    0.14    0.10
  -2  23  -1    0.03    0.09
   2  23   1   -0.09    0.07
  -2  23  -1    0.10    0.08
  -3 -23  -1    4.66    0.35
   3 -23   1    3.83    0.34
   3  23   1    4.44    0.34
  -3  23  -1    4.66    0.34
  -3  23  -1    4.61    0.30
   4 -23   1    4.19    0.36
  -4 -23  -1    3.64    0.33
  -4  23  -1    3.70    0.33
  -4  23  -1    3.54    0.30
   4  23   1    4.03    0.33
   5 -23   1    7.13    0.47
  -5 -23  -1    6.53    0.45
  -5  23  -1    7.09    0.43
   5  23   1    7.59    0.49
  -5  23  -1    7.26    0.47
  -6 -23  -1   -0.13    0.09
   6 -23   1    0.16    0.16
  -6  23  -1    0.07    0.13
   6  23   1    0.01    0.13
  -6  23  -1    0.15    0.12
   7 -23   1    1.44    0.28
  -7 -23  -1    1.24    0.28
   7 -23   1    1.01    0.26
   7  23   1    1.83    0.29
  -7  23  -1    0.81    0.24
   8 -24  -1    1.22    0.27
   8 -24  -1    0.59    0.20
  -8 -24   1    0.83    0.27
   8  24  -1    0.98    0.28
  -8  24   1    1.26    0.28
  -7 -24   1    1.10    0.27
   7 -24  -1    0.80    0.24
   7  24  -1    0.64    0.20
  -7  24   1    0.77    0.23
  -7  24   1    0.82    0.22
  -6 -24   1    0.11    0.14
   6 -24  -1    0.05    0.14
  -6  24   1    0.25    0.14
   6  24  -1    0.07    0.12
  -6  24   1    0.01    0.10
  -5 -24   1    0.35    0.16
   5 -24  -1    0.83    0.21
  -5  24   1    0.99    0.21
   5  24  -1    0.66    0.18
  -5  24   1    0.74    0.18
  -4 -24   1   18.49    0.73
  -4 -24   1   18.37    0.65
   4 -24  -1   18.56    0.75
   4  24  -1   17.48    0.71
  -4  24   1   17.16    0.66
  -4  24   1   19.08    0.71
   3 -24  -1    0.65    0.18
  -3 -24   1    0.71    0.18
  -3 -24   1    0.75    0.16
  -3  24   1    0.53    0.14
   3  24  -1    0.74    0.18
  -3  24   1    1.03    0.21
  -2 -24   1    1.43    0.20
   2 -24  -1    0.70    0.18
  -2 -24   1    0.83    0.18
   2  24  -1    0.87    0.19
  -2  24   1    0.62    0.14
  -2  24   1    0.73    0.17
  -1 -24   1    1.01    0.16
  -1 -24   1    0.66    0.16
   1 -24  -1    0.61    0.16
   1 -24  -1    1.10    0.16
   1  24  -1    0.58    0.15
  -1  24   1    1.06    0.15
  -1  24   1    0.67    0.16
   0 -24  -1   45.33    1.09
   0 -24   1   44.39    1.20
   0 -24  -1   45.23    1.16
   0 -24   1   46.44    1.07
   0  24   1   43.07    1.18
   0  24  -1   43.63    1.21
  -1 -24  -1   33.32    0.92
  -1 -24  -1   33.15    0.93
   1 -24   1   32.26    0.99
  -1  24  -1   33.01    1.00
   1  24   1   31.54    0.97
  -2 -24  -1    0.03    0.09
   2 -24   1    0.10    0.11
  -2 -24  -1    0.04    0.10
   2  24   1    0.05    0.10
  -2  24  -1   -0.10    0.07
  -3 -24  -1    0.73    0.19
   3 -24   1    0.33    0.15
  -3  24  -1    0.83    0.19
  -3  24  -1    0.92    0.18
   3  24   1    0.91    0.20
   4 -24   1    0.69    0.19
  -4 -24  -1    0.52    0.19
  -4  24  -1    0.45    0.15
  -4  24  -1    0.58    0.17
   4  24   1    0.44    0.16
  -5 -24  -1    0.09    0.12
   5 -24   1    0.21    0.15
  -5  24  -1   -0.05    0.09
  -5  24  -1    0.04    0.11
   5  24   1    0.13    0.13
   6 -24   1    0.72    0.22
  -6 -24  -1    0.58    0.19
  -6  24  -1    0.98    0.22
   6  24   1    0.66    0.22
  -6  24  -1    0.82    0.21
   7 -24   1    0.07    0.15
   7 -24   1    0.26    0.17
  -7 -24  -1    0.08    0.15
   7  24   1    0.19    0.15
  -7  24  -1    0.06    0.14
  -8 -25   1    0.66    0.26
   8 -25  -1    1.09    0.26
   8 -25  -1    1.27    0.27
   8  25  -1    1.22    0.29
  -8  25   1    0.70    0.24
  -7 -25   1    0.21    0.18
   7 -25  -1    0.09    0.14
  -7  25   1    0.32    0.17
   7  25  -1    0.02    0.12
  -7  25   1    0.29    0.16
  -6 -25   1    1.39    0.27
   6 -25  -1    1.10    0.24
   6  25  -1    0.78    0.21
  -6  25   1    1.20    0.26
  -6  25   1    1.44    0.23
   5 -25  -1    1.45    0.27
  -5 -25   1    1.55    0.28
  -5  25   1    1.42    0.22
   5  25  -1    1.46    0.27
  -5  25   1    1.61    0.22
   4 -25  -1    0.29    0.15
  -4 -25   1    0.20    0.11
  -4 -25   1    0.25    0.15
   4  25  -1   -0.01    0.11
  -4  25   1    0.24    0.12
  -4  25   1    0.03    0.11
   3 -25  -1    5.68    0.39
  -3 -25   1    5.93    0.39
  -3 -25   1    6.21    0.37
  -3  25   1    4.68    0.34
   3  25  -1    5.24    0.38
  -3  25   1    6.21    0.36
   2 -25  -1    4.87    0.36
  -2 -25   1    4.75    0.33
  -2 -25   1    4.70    0.33
   2  25  -1    4.88    0.36
  -2  25   1    4.90    0.35
  -2  25   1    5.00    0.30
  -1 -25   1   12.44    0.50
   1 -25  -1   12.37    0.55
  -1 -25   1   12.04    0.55
  -1  25   1   12.13    0.55
   1  25  -1   11.58    0.55
   0 -25   1    0.50    0.16
   1 -25   1    0.09    0.11
  -1 -25  -1    0.32    0.12
  -1 -25  -1    0.28    0.12
  -1  25  -1    0.34    0.13
   1  25   1    0.43    0.14
  -2 -25  -1    0.38    0.14
  -2 -25  -1    0.16    0.11
   2 -25   1    0.13    0.12
   2  25   1    0.09    0.11
  -2  25  -1    0.27    0.13
  -3 -25  -1    1.50    0.22
   3 -25   1    2.04    0.26
  -3  25  -1    1.42    0.24
  -3  25  -1    1.64    0.20
   3  25   1    1.42    0.22
   4 -25   1    1.64    0.25
  -4 -25  -1    1.50    0.28
  -4  25  -1    1.65    0.25
   4  25   1    1.46    0.24
  -4  25  -1    1.42    0.21
   5 -25   1    1.43    0.28
  -5 -25  -1    1.25    0.26
  -5  25  -1    1.63    0.25
   5  25   1    1.35    0.27
  -5  25  -1    1.66    0.24
  -6 -25  -1    0.11    0.14
   6 -25   1    0.10    0.15
   6  25   1    0.21    0.16
  -6  25  -1    0.45    0.18
  -6  25  -1    0.24    0.16
   7 -25   1    3.39    0.37
   7 -25   1    3.09    0.36
  -7 -25  -1    2.29    0.33
   7  25   1    2.98    0.38
  -7  25  -1    3.03    0.35
  -7 -26   1    0.29    0.16
   7 -26  -1    0.02    0.15
  -7  26   1   -0.05    0.12
   7  26  -1   -0.02    0.12
  -7  26   1   -0.01    0.14
   6 -26  -1    4.64    0.42
  -6 -26   1    6.59    0.48
   6  26  -1    5.29    0.44
  -6  26   1    4.95    0.41
  -6  26   1    5.74    0.42
   5 -26  -1    6.95    0.47
  -5 -26   1    8.00    0.50
  -5  26   1    7.79    0.47
   5  26  -1    7.22    0.48
  -5  26   1    7.06    0.45
   4 -26  -1    8.27    0.51
  -4 -26   1    8.44    0.50
   4  26  -1    9.37    0.53
  -4  26   1    9.31    0.50
  -4  26   1    8.43    0.46
  -3 -26   1    0.50    0.15
  -3 -26   1    0.44    0.15
   3 -26  -1    0.61    0.18
   3  26  -1    0.65    0.18
  -3  26   1    0.53    0.16
  -3  26   1    0.51    0.15
  -2 -26   1    0.01    0.11
  -2 -26   1    0.17    0.12
   2 -26  -1    0.20    0.12
   2  26  -1    0.00    0.09
  -2  26   1    0.06    0.08
  -2  26   1    0.06    0.10
  -1 -26   1    6.31    0.40
  -1 -26   1    6.13    0.36
   1 -26  -1    5.90    0.38
  -1  26   1    6.08    0.39
   1  26  -1    5.70    0.39
   0 -26   1    0.33    0.16
   0 -26  -1    0.40    0.15
   0 -26  -1    0.30    0.12
   0  26  -1    0.27    0.13
   0  26   1    0.39    0.14
  -1 -26  -1    1.25    0.19
  -1 -26  -1    0.96    0.19
   1 -26   1    1.31    0.21
  -1  26  -1    1.46    0.21
   1  26   1    1.13    0.23
   2 -26   1    1.69    0.24
  -2 -26  -1    2.06    0.23
  -2 -26  -1    1.53    0.22
  -2  26  -1    1.42    0.22
   2  26   1    1.42    0.21
   3 -26   1   13.90    0.66
  -3 -26  -1   16.22    0.68
  -3  26  -1   15.89    0.68
   3  26   1   15.53    0.68
  -4 -26  -1    0.04    0.14
   4 -26   1    0.09    0.15
  -4  26  -1    0.01    0.12
  -4  26  -1    0.15    0.12
   4  26   1    0.21    0.13
   5 -26   1    0.35    0.17
  -5 -26  -1    0.40    0.18
   5  26   1    0.28    0.16
  -5  26  -1    0.32    0.16
  -5  26  -1    0.09    0.12
  -6 -26  -1    0.02    0.13
   6 -26   1    0.01    0.13
  -6  26  -1   -0.12    0.12
  -6  26  -1   -0.01    0.11
   6  26   1   -0.01    0.13
   7 -26   1    0.66    0.24
  -7 -26  -1    0.53    0.24
   7  26   1    0.50    0.24
  -7  26  -1    0.51    0.20
  -7 -27   1    0.20    0.16
   7 -27  -1    0.36    0.19
  -7  27   1    0.44    0.18
   7  27  -1    0.02    0.14
  -7  27   1    0.17    0.16
  -6 -27   1    1.25    0.27
   6 -27  -1    0.68    0.23
  -6  27   1    0.59    0.20
  -6  27   1    1.10    0.24
   6  27  -1    0.79    0.23
   5 -27  -1    0.65    0.22
  -5 -27   1    1.20    0.26
   5  27  -1    0.91    0.22
  -5  27   1    1.23    0.25
  -5  27   1    0.72    0.20
  -4 -27   1    7.43    0.48
   4 -27  -1    7.75    0.49
  -4  27   1    8.35    0.46
  -4  27   1    7.77    0.47
   4  27  -1    6.69    0.46
   3 -27  -1    0.82    0.20
  -3 -27   1    0.57    0.18
  -3 -27   1    0.75    0.19
   3  27  -1    1.28    0.25
  -3  27   1    0.49    0.16
  -3  27   1    0.81    0.18
  -2 -27   1    3.02    0.29
   2 -27  -1    2.36    0.28
  -2 -27   1    3.19    0.28
   2  27  -1    2.86    0.29
  -2  27   1    2.99    0.29
  -1 -27   1    8.13    0.46
  -1 -27   1    8.38    0.42
   1 -27  -1    8.41    0.46
   1  27  -1    8.00    0.47
  -1  27   1    8.58    0.48
   0 -27  -1    0.31    0.13
   0 -27   1    0.19    0.13
   0 -27  -1    0.22    0.11
   0  27  -1    0.02    0.10
   0  27   1    0.13    0.11
   1 -27   1    0.32    0.17
  -1 -27  -1    0.35    0.14
  -1 -27  -1    0.30    0.13
  -1  27  -1    0.60    0.17
   1  27   1    0.48    0.17
  -2 -27  -1    1.33    0.20
  -2 -27  -1    1.26    0.20
   2 -27   1    0.97    0.22
   2  27   1    1.43    0.23
  -2  27  -1    0.86    0.20
  -3 -27  -1   14.24    0.64
   3 -27   1   12.44    0.63
  -3  27  -1   12.77    0.62
   3  27   1   13.09    0.64
  -4 -27  -1    0.14    0.12
   4 -27   1   -0.05    0.12
  -4  27  -1    0.02    0.11
   4  27   1    0.01    0.10
  -5 -27  -1    0.03    0.13
   5 -27   1    0.27    0.16
  -5  27  -1    0.12    0.15
  -5  27  -1   -0.03    0.11
   5  27   1    0.18    0.15
   6 -27   1    0.11    0.15
  -6 -27  -1    0.09    0.15
   6  27   1    0.07    0.14
  -6  27  -1    0.04    0.14
  -6  27  -1    0.14    0.16
   7 -28  -1    0.02    0.15
  -7 -28   1   -0.02    0.16
  -7  28   1    0.16    0.17
   7  28  -1    0.09    0.15
  -7  28   1   -0.02    0.12
  -6 -28   1    0.45    0.20
   6 -28  -1    0.31    0.17
  -6  28   1    0.27    0.15
   6  28  -1    0.32    0.20
  -6  28   1    0.36    0.19
  -5 -28   1    0.34    0.19
   5 -28  -1    0.17    0.14
  -5  28   1    0.59    0.20
   5  28  -1    0.67    0.20
  -5  28   1    0.45    0.18
  -4 -28   1    0.11    0.15
   4 -28  -1    0.12    0.12
  -4  28   1    0.00    0.12
   4  28  -1    0.18    0.13
  -4  28   1   -0.02    0.12
  -3 -28   1    1.10    0.22
   3 -28  -1    0.77    0.22
  -3 -28   1    0.63    0.18
   3  28  -1    0.30    0.15
  -3  28   1    0.60    0.17
  -2 -28   1    0.10    0.12
  -2 -28   1    0.16    0.13
   2 -28  -1    0.36    0.15
   2  28  -1    0.17    0.12
  -2  28   1    0.22    0.13
   1 -28  -1   10.09    0.52
  -1 -28   1   10.61    0.54
  -1 -28   1    8.84    0.45
  -1  28   1    9.96    0.53
   1  28  -1   10.51    0.55
   0 -28   1   16.57    0.70
   0 -28  -1   15.00    0.64
   0  28   1   15.14    0.66
   0  28  -1   15.19    0.68
  -1 -28  -1    7.42    0.42
  -1 -28  -1    7.22    0.42
   1 -28   1    6.75    0.45
   1  28   1    7.66    0.46
  -1  28  -1    7.64    0.48
  -2 -28  -1    2.64    0.28
   2 -28   1    2.09    0.29
  -2  28  -1    2.70    0.29
   2  28   1    2.13    0.26
   3 -28   1    0.67    0.21
  -3 -28  -1    0.76    0.19
  -3  28  -1    1.02    0.23
   3  28   1    0.76    0.20
   4 -28   1    1.35    0.28
  -4 -28  -1    1.00    0.22
  -4  28  -1    1.42    0.27
   4  28   1    1.33    0.28
   5 -28   1    0.59    0.20
  -5 -28  -1    0.53    0.20
   5  28   1    0.59    0.19
  -5  28  -1    0.42    0.19
  -6 -28  -1    0.62    0.21
   6 -28   1    0.70    0.23
  -6  28  -1    0.71    0.23
   6  28   1    0.67    0.23
  -6  28  -1    0.80    0.22
   7 -29  -1    0.18    0.18
  -7  29   1    0.38    0.19
  -7  29   1   -0.01    0.13
   6 -29  -1    3.12    0.36
  -6 -29   1    3.47    0.40
   6  29  -1    3.37    0.39
  -6  29   1    3.32    0.34
  -6  29   1    2.62    0.33
   5 -29  -1    1.51    0.30
  -5 -29   1    1.41    0.29
  -5  29   1    1.13    0.25
  -5  29   1    1.53    0.24
   5  29  -1    1.71    0.27
   4 -29  -1    0.08    0.13
  -4 -29   1   -0.08    0.10
   4  29  -1    0.04    0.11
  -4  29   1    0.19    0.16
   3 -29  -1    5.98    0.44
  -3 -29   1    5.42    0.40
  -3 -29   1    6.56    0.43
  -3  29   1    6.18    0.43
   3  29  -1    5.44    0.42
  -2 -29   1    2.00    0.26
   2 -29  -1    1.73    0.26
  -2 -29   1    2.39    0.27
  -2  29   1    1.93    0.25
   2  29  -1    1.96    0.25
  -1 -29   1    0.93    0.22
   1 -29  -1    0.85    0.21
  -1  29   1    0.48    0.16
   1  29  -1    0.37    0.14
   0 -29  -1    2.90    0.29
   0 -29   1    3.07    0.31
   0  29  -1    2.92    0.31
   0  29   1    2.42    0.28
  -1 -29  -1    4.28    0.33
   1 -29   1    4.49    0.38
  -1 -29  -1    4.06    0.33
  -1  29  -1    4.57    0.37
   1  29   1    4.14    0.36
  -2 -29  -1    1.53    0.23
   2 -29   1    1.36    0.27
   2  29   1    1.30    0.25
  -2  29  -1    1.57    0.26
   3 -29   1   13.82    0.68
  -3 -29  -1   13.52    0.64
   3  29   1   11.04    0.61
  -3  29  -1   12.66    0.64
   4 -29   1    0.01    0.12
  -4 -29  -1    0.04    0.14
   4  29   1   -0.07    0.14
  -4  29  -1    0.02    0.12
   5 -29   1    0.21    0.17
  -5 -29  -1    0.39    0.19
   5  29   1    0.32    0.18
  -5  29  -1    0.27    0.17
  -6 -29  -1    2.59    0.35
   6 -29   1    1.89    0.31
   6  29   1    2.30    0.34
  -6  29  -1    2.49    0.34
   6 -30  -1    8.80    0.59
  -6 -30   1    8.90    0.59
  -6  30   1    9.82    0.57
   6  30  -1    8.36    0.59
  -6  30   1    9.51    0.58
   5 -30  -1    0.47    0.20
  -5 -30   1    0.86    0.24
   5  30  -1    0.81    0.24
  -5  30   1    0.78    0.22
  -4 -30   1    0.29    0.15
   4 -30  -1    0.11    0.14
  -4  30   1    0.38    0.18
   4  30  -1    0.38    0.16
   3 -30  -1    0.83    0.24
  -3 -30   1    0.59    0.20
  -3 -30   1    0.52    0.17
   3  30  -1    0.74    0.20
  -3  30   1    0.89    0.22
  -2 -30   1    0.27    0.15
  -2 -30   1    0.66    0.18
   2 -30  -1    0.31    0.16
  -2  30   1    0.46    0.17
   2  30  -1    0.46    0.16
   1 -30  -1    0.47    0.17
  -1 -30   1    0.32    0.16
  -1  30   1    0.40    0.16
   1  30  -1    0.27    0.14
   0 -30  -1    0.06    0.12
   0 -30   1    0.18    0.14
   0  30   1    0.10    0.12
   0  30  -1   -0.05    0.11
  -1 -30  -1    5.54    0.37
   1 -30   1    5.79    0.43
  -1 -30  -1    6.25    0.41
   1  30   1    5.30    0.40
  -1  30  -1    6.40    0.45
   2 -30   1    2.40    0.30
  -2 -30  -1    2.45    0.28
  -2  30  -1    2.65    0.31
   2  30   1    2.79    0.32
   3 -30   1    5.01    0.43
  -3 -30  -1    4.67    0.38
   3  30   1    3.94    0.37
  -3  30  -1    4.24    0.38
  -4 -30  -1    5.72    0.44
   4 -30   1    5.68    0.46
  -4  30  -1    5.43    0.44
   4  30   1    5.90    0.47
  -5 -30  -1    0.17    0.15
   5 -30   1   -0.10    0.11
   5  30   1   -0.04    0.15
  -5  30  -1    0.07    0.13
   6 -31  -1    0.13    0.17
  -6 -31   1    0.23    0.20
   6  31  -1    0.66    0.25
  -6  31   1    0.27    0.19
  -5 -31   1   -0.05    0.13
   5 -31  -1    0.19    0.17
  -5  31   1    0.06    0.13
   5  31  -1   -0.02    0.15
  -4 -31   1    0.43    0.18
   4 -31  -1    0.82    0.23
   4  31  -1    0.71    0.23
  -4  31   1    0.70    0.21
   3 -31  -1    0.22    0.16
  -3 -31   1    0.09    0.14
  -3 -31   1   -0.09    0.11
   3  31  -1    0.21    0.14
  -3  31   1    0.01    0.11
   2 -31  -1    0.15    0.15
  -2 -31   1    0.23    0.15
  -2 -31   1    0.21    0.14
  -2  31   1    0.46    0.17
   2  31  -1    0.41    0.17
   1 -31  -1    1.51    0.28
  -1 -31   1    2.26    0.30
   1  31  -1    1.62    0.30
  -1  31   1    1.93    0.28
   0 -31   1    3.63    0.37
   0 -31  -1    3.70    0.33
   0  31   1    3.34    0.33
   0  31  -1    3.83    0.36
  -1 -31  -1    1.76    0.26
  -1 -31  -1    2.41    0.27
   1 -31   1    2.45    0.32
   1  31   1    2.68    0.30
  -1  31  -1    2.40    0.29
  -2 -31  -1    9.82    0.53
   2 -31   1    9.51    0.58
  -2  31  -1    9.26    0.55
   2  31   1    8.45    0.53
  -3 -31  -1    0.36    0.18
   3 -31   1    0.30    0.17
   3  31   1    0.18    0.13
  -3  31  -1    0.39    0.18
   4 -31   1    1.08    0.27
  -4 -31  -1    1.17    0.26
   4  31   1    1.16    0.28
  -4  31  -1    1.22    0.27
  -5 -31  -1   -0.10    0.12
   5 -31   1    0.03    0.16
   5  31   1    0.26    0.19
  -5  31  -1   -0.08    0.11
  -5 -32   1    0.00    0.12
   5 -32  -1    0.15    0.17
  -5  32   1    0.15    0.15
   5  32  -1   -0.05    0.10
   4 -32  -1    3.15    0.36
  -4 -32   1    3.00    0.34
   4  32  -1    3.15    0.35
  -4  32   1    3.21    0.36
   3 -32  -1   -0.13    0.11
  -3 -32   1   -0.05    0.12
  -3 -32   1   -0.02    0.13
   3  32  -1   -0.01    0.13
  -3  32   1   -0.12    0.11
  -2 -32   1    0.36    0.16
   2 -32  -1    0.65    0.21
  -2 -32   1    0.35    0.17
  -2  32   1    0.72    0.21
   2  32  -1    0.43    0.17
   1 -32  -1    0.42    0.18
  -1 -32   1    0.27    0.17
  -1  32   1    0.48    0.18
   1  32  -1    0.27    0.16
   0 -32  -1    0.64    0.21
   0 -32   1    1.08    0.26
   0  32   1    0.59    0.18
   0  32  -1    0.68    0.20
   1 -32   1    2.30    0.30
  -1 -32  -1    1.29    0.25
   1  32   1    1.61    0.25
  -1  32  -1    1.70    0.27
  -2 -32  -1    0.43    0.18
   2 -32   1    0.43    0.21
  -2  32  -1    0.51    0.19
   2  32   1    0.72    0.22
   3 -32   1    0.19    0.17
  -3 -32  -1   -0.06    0.10
  -3  32  -1    0.03    0.15
   3  32   1    0.02    0.13
  -4 -32  -1    0.08    0.14
   4 -32   1   -0.29    0.12
   4  32   1    0.27    0.18
  -4  32  -1   -0.07    0.12
  -5 -32  -1    1.41    0.32
   5 -32   1    1.47    0.31
   5  32   1    1.77    0.35
  -5  32  -1    2.42    0.34
   5 -33  -1   -0.08    0.14
  -5 -33   1    0.32    0.19
  -5  33   1    0.11    0.16
   5  33  -1   -0.01    0.14
  -4 -33   1    0.01    0.14
   4 -33  -1    0.19    0.17
   4  33  -1    0.12    0.14
  -4  33   1   -0.09    0.15
  -3 -33   1    2.31    0.29
   3 -33  -1    2.42    0.32
  -3  33   1    1.80    0.27
   3  33  -1    1.68    0.27
   2 -33  -1    0.39    0.18
  -2 -33   1    0.46    0.18
   2  33  -1    0.53    0.20
  -2  33   1    0.59    0.20
  -1 -33   1    0.22    0.17
   1 -33  -1    0.37    0.17
  -1  33   1    0.26    0.17
   1  33  -1    0.11    0.14
   0 -33  -1   -0.07    0.13
   0 -33   1    0.05    0.12
   0  33  -1   -0.05    0.11
   0  33   1   -0.04    0.10
  -1 -33  -1    1.32    0.27
   1 -33   1    0.69    0.24
  -1  33  -1    0.72    0.22
   1  33   1    1.09    0.25
   2 -33   1    3.03    0.35
  -2 -33  -1    3.66    0.35
   2  33   1    3.70    0.37
  -2  33  -1    3.89    0.38
  -3 -33  -1    0.13    0.16
   3 -33   1    0.02    0.14
   3  33   1    0.09    0.15
  -3  33  -1   -0.02    0.14
  -4 -33  -1    0.97    0.27
   4 -33   1    0.11    0.16
   4  33   1    0.30    0.18
  -4  33  -1    0.64    0.22
  -5 -34   1    2.23    0.35
  -5  34   1    2.16    0.31
  -4 -34   1    0.04    0.15
   4 -34  -1   -0.01    0.13
   4  34  -1    0.10    0.14
  -4  34   1   -0.13    0.12
  -3 -34   1    0.64    0.20
   3 -34  -1    1.11    0.29
  -3  34   1    1.34    0.30
   3  34  -1    1.44    0.29
   2 -34  -1    1.00    0.25
  -2 -34   1    1.09    0.25
  -2  34   1    0.78    0.23
   2  34  -1    0.47    0.19
  -1 -34   1    0.20    0.17
   1 -34  -1    0.30    0.18
  -1  34   1   -0.02    0.13
   1  34  -1   -0.01    0.14
   0 -34   1    0.11    0.13
   0 -34  -1   -0.10    0.10
   0  34  -1   -0.15    0.10
   0  34   1   -0.04    0.14
   1 -34   1    1.35    0.28
  -1 -34  -1    1.17    0.26
   1  34   1    0.88    0.23
  -1  34  -1    1.11    0.27
   2 -34   1    0.09    0.14
  -2 -34  -1    0.19    0.13
   2  34   1    0.07    0.14
  -2  34  -1   -0.12    0.10
  -3 -34  -1    0.56    0.21
   3 -34   1    0.58    0.22
  -3  34  -1    0.64    0.23
   3  34   1    0.53    0.20
   4 -34   1    0.71    0.25
  -4 -34  -1    1.09    0.29
  -4  34  -1    0.92    0.27
   4  34   1    1.53    0.32
   4 -35  -1    0.06    0.15
  -4 -35   1   -0.06    0.14
  -4  35   1    0.05    0.16
   4  35  -1    0.14    0.18
  -3 -35   1    0.39    0.18
   3 -35  -1    0.56    0.24
  -3  35   1    0.24    0.19
   3  35  -1    0.43    0.18
  -2 -35   1   -0.30    0.11
   2 -35  -1    0.04    0.13
   2  35  -1   -0.03    0.12
  -2  35   1   -0.20    0.13
   1 -35  -1    2.34    0.32
  -1 -35   1    2.35    0.33
  -1  35   1    3.09    0.35
   1  35  -1    2.33    0.33
   0 -35  -1    0.93    0.25
   0 -35   1    2.17    0.31
   0  35  -1    1.03    0.26
   0  35   1    1.50    0.31
   1 -35   1    0.84    0.25
   1  35   1    0.84    0.24
  -1  35  -1    0.99    0.27
   2 -35   1   -0.12    0.14
  -2  35  -1    0.24    0.17
   2  35   1    0.08    0.13
  -3 -35  -1    0.30    0.17
   3 -35   1    0.02    0.17
  -3  35  -1    0.11    0.18
   3  35   1    0.20    0.16
   3 -36  -1    0.69    0.26
   3  36  -1    0.23    0.19
  -3  36   1    0.43    0.19
  -2 -36   1    0.10    0.16
   2 -36  -1    0.03    0.14
  -2  36   1    0.02    0.17
   2  36  -1    0.03    0.12
  -1 -36   1    1.35    0.29
   1 -36  -1    0.68    0.22
   1  36  -1    1.06    0.28
  -1  36   1    0.55    0.22
   0 -36   1    2.34    0.34
   0 -36  -1    1.74    0.28
   0  36  -1    2.52    0.35
   1 -36   1    0.90    0.29
  -1  36  -1    0.72    0.26
   1  36   1    0.49    0.20
   2 -36   1    2.03    0.33
   2  36   1    2.65    0.36
  -2  36  -1    2.57    0.34
  -3  36  -1    0.54    0.22
   3  36   1    0.44    0.21
  -2 -37   1    0.04    0.17
   2 -37  -1    0.14    0.16
   2  37  -1    0.24    0.17
  -2  37   1    0.01    0.17
   1 -37  -1    0.57    0.23
  -1 -37   1    0.60    0.23
  -1  37   1    0.44    0.20
   1  37  -1    0.84    0.26
   0 -37   1    2.39    0.36
   0 -37  -1    2.51    0.35
   0  37   1    2.55    0.34
   0  37  -1    2.49    0.35
   1 -37   1    3.88    0.42
   1  37   1    3.73    0.40
  -1  37  -1    2.95    0.39
   2  37   1    1.83    0.35
  -2  37  -1    1.73    0.34
   1 -38  -1    0.10    0.18
  -1 -38   1    0.08    0.17
  -1  38   1    0.23    0.19
   0 -38   1   -0.04    0.18
   0 -38  -1   -0.13    0.13
   0  38  -1    0.22    0.20
   0  38   1    0.08    0.18
  10   0  -2    0.71    0.22
 -10   0   2    0.57    0.19
   9   0  -2    4.48    0.36
  -9   0   2    4.74    0.38
  -8   0   2   21.65    0.76
   8   0  -2   21.54    0.75
   7   0  -2    5.26    0.30
  -7   0   2    5.05    0.29
  -7   0   2    5.11    0.33
   7   0  -2    5.11    0.32
   6   0  -2    8.09    0.36
  -6   0   2    7.28    0.36
  -6   0   2    8.32    0.34
   6   0  -2    7.93    0.35
   5   0  -2    2.11    0.16
  -5   0   2    2.53    0.17
  -5   0   2    2.39    0.18
   5   0  -2    2.54    0.18
  -4   0   2  124.53    2.29
   4   0  -2  122.91    2.28
   4   0  -2  125.46    2.27
  -4   0   2  122.95    2.22
  -3   0   2   30.88    0.66
  -3   0   2   30.68    0.68
   3   0  -2   31.53    0.70
   3   0  -2   31.19    0.65
  -2   0   2   98.85    1.75
   2   0  -2   98.51    1.80
  -2   0   2   99.93    1.77
   2   0  -2  101.41    1.72
  -1   0   2   21.54    0.46
   1   0  -2   21.77    0.46
   1   0  -2   21.48    0.46
   0   0  -2  419.13    7.33
   0   0  -2  423.19    7.06
   0   0  -2  426.84    7.30
   0   0   2  436.51    7.42
  -1   0  -2  787.03   13.23
  -1   0  -2  807.25   13.27
  -1   0  -2  758.44   13.17
   1   0   2  769.70   13.35
   2   0   2   57.43    1.18
  -2   0  -2   56.63    1.11
   2   0   2   58.74    1.03
  -2   0  -2   56.92    1.18
   3   0   2   72.97    1.52
  -3   0  -2   73.13    1.42
   3   0   2   75.40    1.33
  -3   0  -2   73.03    1.51
   4   0   2   26.97    0.76
  -4   0  -2   25.88    0.74
  -4   0  -2   26.62    0.67
   4   0   2   26.71    0.57
  -5   0  -2    5.36    0.28
  -5   0  -2    5.69    0.33
   5   0   2    5.28    0.33
  -6   0  -2    6.16    0.39
  -6   0  -2    6.17    0.33
   6   0   2    5.88    0.38
  -7   0  -2    0.21    0.12
   7   0   2    0.22    0.14
  -8   0  -2    8.15    0.52
   8   0   2    9.97    0.58
  -9   0  -2    0.57    0.22
   9   0   2    0.11    0.15
 -10  -1   2    2.18    0.30
  10  -1  -2    2.22    0.30
 -10   1   2    3.49    0.36
  10   1  -2    2.29    0.31
   9  -1  -2    2.38    0.28
  -9  -1   2    2.17    0.26
  -9   1   2    2.59    0.29
   9   1  -2    1.79    0.27
   8  -1  -2    1.22    0.18
  -8  -1   2    1.05    0.21
   8  -1  -2    1.52    0.20
  -8   1   2    1.24    0.23
   8   1  -2    1.30    0.21
   7  -1  -2    1.33    0.17
   7  -1  -2    1.33    0.17
  -7  -1   2    1.55    0.19
  -7  -1   2    1.73    0.18
   7   1  -2    1.47    0.19
   7   1  -2    1.12    0.16
  -7   1   2    1.60    0.17
  -7   1   2    1.50    0.20
  -6  -1   2   12.19    0.43
   6  -1  -2   12.13    0.45
   6  -1  -2   11.85    0.44
  -6  -1   2   12.66    0.47
  -6   1   2   12.33    0.41
   6   1  -2   12.34    0.44
  -6   1   2   11.47    0.46
   6   1  -2   11.36    0.45
   5  -1  -2    0.76    0.11
   5  -1  -2    0.96    0.12
  -5  -1   2    0.67    0.11
  -5  -1   2    0.63    0.11
  -5   1   2    0.77    0.10
   5   1  -2    0.69    0.10
  -5   1   2    0.81    0.12
   5   1  -2    0.78    0.11
  -4  -1   2    7.90    0.29
   4  -1  -2    7.75    0.28
  -4  -1   2    8.04    0.30
   4  -1  -2    8.08    0.30
  -4   1   2    8.22    0.31
   4   1  -2    7.97    0.30
  -4   1   2    8.56    0.28
   4   1  -2    8.51    0.29
  -3  -1   2    4.58    0.19
   3  -1  -2    4.53    0.20
   3  -1  -2    4.75    0.17
  -3  -1   2    4.53    0.19
  -3   1   2    4.79    0.18
  -3   1   2    4.84    0.20
   3   1  -2    4.33    0.17
   3   1  -2    4.39    0.20
   2  -1  -2   20.64    0.45
  -2  -1   2   21.15    0.45
  -2  -1   2   20.56    0.46
   2  -1  -2   21.44    0.49
   2  -1  -2   21.07    0.40
   2   1  -2   21.16    0.42
   2   1  -2   19.87    0.48
  -2   1   2   20.57    0.47
   1  -1  -2    3.04    0.13
  -1  -1   2    3.13    0.12
   1  -1  -2    2.65    0.12
  -1   1   2    2.86    0.12
   1   1  -2    3.08    0.09
   1   1  -2    3.02    0.13
   1   1  -2    3.00    0.13
   0  -1  -2  238.46    4.05
   0  -1  -2  243.65    4.08
   0   1  -2  244.35    4.13
   0   1  -2  238.39    4.13
   0   1  -2  243.64    4.05
   0   1   2  246.20    4.13
   0   1  -2  247.19    4.10
  -1  -1  -2    7.76    0.25
  -1  -1  -2    7.79    0.27
   1  -1   2    7.35    0.25
  -1  -1  -2    8.01    0.19
  -1   1  -2    8.14    0.24
  -1   1  -2    8.01    0.21
  -1   1  -2    7.99    0.27
   1   1   2    7.67    0.26
  -2  -1  -2    0.61    0.09
  -2  -1  -2    0.43    0.09
   2  -1   2    0.48    0.06
   2  -1   2    0.47    0.09
   2   1   2    0.60    0.05
  -2   1  -2    0.49    0.07
  -2   1  -2    0.52    0.10
   2   1   2    0.42    0.09
  -3  -1  -2    4.77    0.23
   3  -1   2    4.42    0.17
   3  -1   2    4.80    0.26
  -3  -1  -2    4.51    0.24
  -3   1  -2    4.37    0.21
   3   1   2    4.64    0.14
   3   1   2    4.21    0.24
  -3   1  -2    4.67    0.25
   4  -1   2    0.92    0.14
   4  -1   2    0.89    0.09
  -4  -1  -2    1.02    0.12
  -4  -1  -2    0.98    0.15
   4   1   2    0.88    0.14
  -4   1  -2    0.90    0.11
  -4   1  -2    1.02    0.14
   4   1   2    0.90    0.08
   5  -1   2    5.43    0.33
  -5  -1  -2    6.28    0.30
  -5  -1  -2    5.92    0.34
  -5   1  -2    5.70    0.34
   5   1   2    5.13    0.33
  -5   1  -2    6.39    0.29
   6  -1   2    0.21    0.11
  -6  -1  -2    0.04    0.09
  -6  -1  -2    0.02    0.07
   6   1   2    0.32    0.14
  -6   1  -2    0.04    0.09
  -7  -1  -2    0.34    0.15
   7  -1   2    0.02    0.11
  -7   1  -2    0.13    0.12
   7   1   2    0.14    0.12
   8  -1   2    0.32    0.16
  -8  -1  -2    0.04    0.13
   8   1   2    0.16    0.13
  -8   1  -2    0.13    0.13
   9  -1   2    4.53    0.44
  -9  -1  -2    4.80    0.43
  -9   1  -2    4.41    0.42
   9   1   2    5.13    0.45
 -10  -2   2    0.88    0.23
  10  -2  -2    1.07    0.23
  10   2  -2    0.83    0.23
 -10   2   2    1.53    0.29
  -9  -2   2    9.41    0.52
   9  -2  -2    9.81    0.53
   9   2  -2   10.11    0.54
  -9   2   2    9.01    0.51
  -8  -2   2    2.14    0.22
  -8  -2   2    1.87    0.23
   8  -2  -2    1.96    0.21
   8  -2  -2    2.00    0.23
   8   2  -2    1.88    0.23
  -8   2   2    1.77    0.23
  -7  -2   2    0.05    0.09
   7  -2  -2    0.26    0.11
   7  -2  -2   -0.01    0.08
  -7  -2   2    0.00    0.08
  -7   2   2    0.18    0.09
   7   2  -2    0.24    0.11
   7   2  -2    0.16    0.09
  -7   2   2    0.00    0.08
   6  -2  -2    0.35    0.11
  -6  -2   2    0.50    0.12
  -6  -2   2    0.63    0.14
   6  -2  -2    0.58    0.13
   6   2  -2    0.61    0.12
   6   2  -2    0.51    0.12
  -6   2   2    0.68    0.12
  -6   2   2    0.47    0.12
   5  -2  -2   20.39    0.56
   5  -2  -2   19.50    0.56
  -5  -2   2   18.71    0.55
  -5  -2   2   19.41    0.55
   5   2  -2   18.81    0.54
   5   2  -2   19.94    0.57
  -5   2   2   19.14    0.51
  -5   2   2   19.25    0.58
  -4  -2   2    1.21    0.12
   4  -2  -2    1.17    0.11
   4  -2  -2    0.99    0.11
  -4  -2   2    1.16    0.12
   4   2  -2    1.31    0.12
  -4   2   2    1.11    0.12
   4   2  -2    1.21    0.12
  -4   2   2    1.26    0.11
   3  -2  -2    0.00    0.04
  -3  -2   2    0.13    0.06
   3  -2  -2    0.10    0.04
  -3  -2   2    0.04    0.04
  -3   2   2    0.11    0.04
   3   2  -2    0.01    0.04
   3   2  -2    0.09    0.04
  -3   2   2    0.24    0.07
   2  -2  -2  140.86    2.46
   2  -2  -2  144.49    2.38
   2  -2  -2  140.22    2.38
  -2  -2   2  141.06    2.41
  -2  -2   2  138.09    2.41
   2   2  -2  137.43    2.46
  -2   2   2  135.14    2.45
   2   2  -2  140.79    2.42
   1  -2  -2   10.46    0.27
   1  -2  -2   10.52    0.27
  -1  -2   2   10.88    0.25
  -1   2   2   10.50    0.28
   1   2  -2   10.64    0.24
   1   2  -2   10.93    0.29
   1   2  -2   10.11    0.27
   0  -2  -2    0.96    0.08
   0  -2  -2    0.94    0.06
   0   2  -2    0.94    0.08
   0   2   2    0.96    0.07
   0   2  -2    0.91    0.07
   0   2  -2    0.83    0.07
   0   2  -2    0.89    0.08
   0   2   2    0.95    0.08
  -1  -2  -2  275.07    4.58
  -1  -2  -2  272.42    4.58
   1  -2   2  271.16    4.70
  -1  -2  -2  281.26    4.68
   1   2   2  267.81    4.69
  -1   2  -2  269.95    4.53
  -1   2  -2  270.04    4.67
  -2  -2  -2  107.37    1.95
   2  -2   2  108.78    1.90
  -2  -2  -2  104.00    2.00
   2  -2   2  107.52    2.02
  -2   2  -2  107.10    2.01
  -2   2  -2  107.72    1.89
   2   2   2  106.98    2.01
  -3  -2  -2    0.01    0.05
  -3  -2  -2    0.07    0.06
   3  -2   2    0.05    0.04
   3  -2   2    0.04    0.06
   3   2   2    0.11    0.03
  -3   2  -2    0.20    0.07
  -3   2  -2    0.12    0.05
   3   2   2    0.09    0.06
   4  -2   2    3.27    0.17
  -4  -2  -2    3.70    0.22
  -4  -2  -2    2.99    0.22
   4  -2   2    2.93    0.23
  -4   2  -2    3.57    0.24
   4   2   2    3.24    0.24
  -4   2  -2    3.62    0.20
   5  -2   2    6.45    0.37
  -5  -2  -2    6.38    0.32
  -5  -2  -2    7.24    0.37
  -5   2  -2    6.50    0.29
   5   2   2    6.44    0.37
  -5   2  -2    6.71    0.37
  -6  -2  -2    0.90    0.17
   6  -2   2    0.78    0.19
  -6  -2  -2    0.51    0.15
  -6   2  -2    0.78    0.18
   6   2   2    0.55    0.16
   7  -2   2    0.08    0.12
  -7  -2  -2    0.14    0.12
  -7   2  -2    0.15    0.12
   7   2   2    0.03    0.10
  -8  -2  -2    0.47    0.18
   8  -2   2    0.75    0.24
  -8   2  -2    0.47    0.18
   8   2   2    0.63    0.19
   9  -2   2   -0.03    0.15
  -9  -2  -2    0.16    0.16
   9   2   2   -0.08    0.14
  -9   2  -2   -0.04    0.14
 -10  -3   2    2.70    0.32
  10  -3  -2    2.38    0.30
 -10   3   2    2.15    0.30
  10   3  -2    1.99    0.28
   9  -3  -2   -0.01    0.10
  -9  -3   2    0.05    0.11
  -9   3   2    0.23    0.14
   9   3  -2    0.22    0.13
  -8  -3   2    0.12    0.11
   8  -3  -2    0.16    0.11
  -8  -3   2    0.06    0.11
   8  -3  -2    0.25    0.13
   8   3  -2    0.30    0.13
  -8   3   2    0.14    0.12
  -7  -3   2   12.70    0.50
   7  -3  -2   13.09    0.52
   7  -3  -2   13.27    0.50
  -7  -3   2   13.44    0.52
   7   3  -2   13.42    0.48
   7   3  -2   12.86    0.53
  -7   3   2   13.58    0.55
  -6  -3   2    0.72    0.14
   6  -3  -2    0.80    0.14
   6  -3  -2    0.68    0.14
  -6  -3   2    0.89    0.13
   6   3  -2    0.64    0.13
   6   3  -2    0.77    0.12
  -6   3   2    0.89    0.12
  -6   3   2    0.85    0.16
   5  -3  -2    2.42    0.18
  -5  -3   2    2.02    0.16
   5  -3  -2    2.33    0.17
  -5  -3   2    2.60    0.19
   5   3  -2    1.85    0.16
  -5   3   2    2.53    0.15
   5   3  -2    2.37    0.18
  -5   3   2    2.10    0.18
  -4  -3   2   17.62    0.47
   4  -3  -2   16.59    0.49
   4  -3  -2   17.65    0.46
  -4  -3   2   17.45    0.48
   4   3  -2   17.62    0.48
  -4   3   2   17.24    0.51
  -4   3   2   17.38    0.43
   4   3  -2   16.82    0.47
   3  -3  -2    1.91    0.11
   3  -3  -2    1.95    0.13
  -3  -3   2    2.01    0.12
  -3  -3   2    1.89    0.13
  -3   3   2    1.90    0.11
   3   3  -2    2.00    0.13
   3   3  -2    1.74    0.12
  -3   3   2    1.86    0.14
  -2  -3   2  251.36    4.23
   2  -3  -2  259.21    4.29
   2  -3  -2  248.67    4.31
  -2  -3   2  242.34    4.22
   2  -3  -2  255.41    4.19
   2   3  -2  255.78    4.29
  -2   3   2  248.80    4.30
   2   3  -2  252.35    4.31
  -1  -3   2   14.61    0.31
   1  -3  -2   14.56    0.34
   1  -3  -2   14.42    0.35
  -1   3   2   14.42    0.36
   1   3  -2   14.60    0.36
  -1   3   2   14.79    0.28
   1   3  -2   14.43    0.32
   0  -3  -2   19.41    0.39
   0  -3  -2   18.52    0.43
   0   3  -2   18.93    0.43
   0   3  -2   19.46    0.43
   0   3  -2   18.95    0.42
   0   3   2   19.64    0.41
   0   3  -2   18.31    0.43
   0   3   2   18.39    0.44
   1  -3   2   54.82    1.02
  -1  -3  -2   54.70    1.05
  -1  -3  -2   53.56    1.07
  -1   3  -2   54.05    1.07
  -1   3  -2   52.88    0.99
   1   3   2   53.79    1.06
  -1   3  -2   52.20    1.06
  -2  -3  -2    1.99    0.15
   2  -3   2    2.06    0.12
  -2  -3  -2    2.11    0.14
   2  -3   2    2.15    0.16
   2   3   2    1.95    0.15
  -2   3  -2    1.91    0.12
  -2   3  -2    1.96    0.15
   3  -3   2    4.80    0.20
  -3  -3  -2    5.39    0.25
   3  -3   2    4.98    0.26
  -3  -3  -2    5.03    0.26
  -3   3  -2    5.16    0.27
  -3   3  -2    5.16    0.21
   3   3   2    5.09    0.27
   4  -3   2    0.93    0.14
  -4  -3  -2    1.35    0.15
   4  -3   2    1.02    0.11
  -4  -3  -2    1.23    0.15
  -4   3  -2    1.01    0.11
  -4   3  -2    0.99    0.14
   4   3   2    1.23    0.16
   5  -3   2    0.04    0.08
  -5  -3  -2   -0.03    0.07
  -5  -3  -2   -0.04    0.07
  -5   3  -2   -0.01    0.07
  -5   3  -2   -0.01    0.06
   5   3   2    0.07    0.08
  -6  -3  -2    0.90    0.19
   6  -3   2    0.59    0.17
  -6  -3  -2    0.66    0.15
  -6   3  -2    0.55    0.16
   6   3   2    0.65    0.17
   7  -3   2   -0.01    0.09
  -7  -3  -2    0.04    0.10
  -7   3  -2    0.14    0.12
   7   3   2    0.05    0.12
   8  -3   2    0.34    0.18
  -8  -3  -2    0.70    0.21
  -8   3  -2    0.68    0.21
   8   3   2    0.73    0.22
  -9  -3  -2   -0.02    0.12
   9  -3   2   -0.03    0.17
   9   3   2    0.24    0.18
  -9   3  -2   -0.02    0.12
  10  -4  -2    0.98    0.23
 -10  -4   2    0.73    0.21
  10   4  -2    1.75    0.32
 -10   4   2    1.29    0.27
  -9  -4   2    9.02    0.50
   9  -4  -2    9.67    0.52
  -9   4   2    8.65    0.52
   9   4  -2   10.02    0.53
  -8  -4   2    8.25    0.43
   8  -4  -2    8.44    0.45
  -8  -4   2    7.95    0.43
   8  -4  -2    8.05    0.42
  -8   4   2    8.56    0.47
   8   4  -2    8.58    0.46
   7  -4  -2    1.50    0.18
  -7  -4   2    1.25    0.17
   7  -4  -2    1.29    0.17
  -7  -4   2    1.57    0.19
   7   4  -2    1.66    0.20
  -7   4   2    1.32    0.19
   7   4  -2    1.67    0.17
   6  -4  -2    0.81    0.13
   6  -4  -2    0.55    0.13
  -6  -4   2    0.59    0.12
  -6  -4   2    0.41    0.12
  -6   4   2    0.46    0.10
   6   4  -2    0.53    0.13
  -6   4   2    0.43    0.13
   6   4  -2    0.50    0.12
   5  -4  -2   18.42    0.54
  -5  -4   2   19.43    0.54
   5  -4  -2   19.47    0.57
  -5  -4   2   19.93    0.57
   5   4  -2   19.35    0.54
  -5   4   2   19.60    0.60
   5   4  -2   18.88    0.56
  -5   4   2   18.27    0.48
  -4  -4   2    0.40    0.08
  -4  -4   2    0.36    0.09
   4  -4  -2    0.39    0.08
   4  -4  -2    0.32    0.08
   4   4  -2    0.42    0.09
  -4   4   2    0.32    0.07
  -4   4   2    0.41    0.10
   4   4  -2    0.33    0.08
  -3  -4   2  100.23    1.77
   3  -4  -2   96.58    1.85
   3  -4  -2   99.52    1.78
  -3  -4   2   98.70    1.81
  -3   4   2  100.55    1.73
   3   4  -2   98.33    1.83
   3   4  -2  100.05    1.82
  -3   4   2   98.21    1.85
  -2  -4   2    0.92    0.06
  -2  -4   2    0.73    0.08
   2  -4  -2    0.84    0.09
   2  -4  -2    0.73    0.07
  -2   4   2    0.86    0.09
   2   4  -2    0.76    0.07
   2   4  -2    0.94    0.09
  -2   4   2    0.81    0.06
  -1  -4   2   99.59    1.69
   1  -4  -2   97.44    1.71
   1  -4  -2   97.69    1.75
  -1  -4   2   96.63    1.73
   1   4  -2   97.70    1.75
   1   4  -2   96.78    1.77
  -1   4   2  102.52    1.69
  -1   4   2   99.07    1.77
   0  -4  -2    2.69    0.10
   0  -4  -2    2.54    0.13
   0   4   2    2.62    0.11
   0   4  -2    2.84    0.14
   0   4  -2    2.55    0.13
   0   4   2    2.49    0.13
   0   4  -2    2.50    0.12
   0   4  -2    2.48    0.12
  -1  -4  -2    0.29    0.03
   1  -4   2    0.37    0.07
  -1  -4  -2    0.38    0.08
  -1  -4  -2    0.24    0.06
  -1   4  -2    0.25    0.07
   1   4   2    0.37    0.07
  -1   4  -2    0.38    0.06
  -1   4  -2    0.24    0.07
   2  -4   2   59.98    1.25
  -2  -4  -2   61.11    1.22
  -2  -4  -2   61.78    1.24
   2  -4   2   60.95    1.17
   2   4   2   60.72    1.25
  -2   4  -2   60.21    1.24
  -2   4  -2   61.37    1.13
  -3  -4  -2    2.38    0.18
  -3  -4  -2    2.44    0.17
   3  -4   2    2.69    0.16
   3  -4   2    2.73    0.20
  -3   4  -2    3.07    0.15
   3   4   2    2.14    0.18
  -3   4  -2    2.46    0.19
   4  -4   2    1.28    0.16
   4  -4   2    1.46    0.13
  -4  -4  -2    1.54    0.16
  -4  -4  -2    0.90    0.13
   4   4   2    1.27    0.16
  -4   4  -2    1.44    0.17
  -4   4  -2    1.23    0.12
   5  -4   2    1.19    0.19
  -5  -4  -2    1.70    0.18
  -5  -4  -2    1.53    0.19
   5   4   2    1.62    0.20
  -5   4  -2    1.71    0.20
   6  -4   2    1.24    0.20
  -6  -4  -2    1.79    0.21
  -6  -4  -2    1.14    0.17
   6   4   2    1.40    0.21
  -6   4  -2    1.77    0.22
   7  -4   2    0.66    0.19
  -7  -4  -2    0.48    0.16
  -7  -4  -2    0.78    0.17
  -7   4  -2    0.83    0.20
   7   4   2    0.84    0.20
  -8  -4  -2    0.29    0.15
   8  -4   2    0.53    0.20
   8   4   2    0.49    0.19
  -8   4  -2    0.15    0.14
  -9  -4  -2    0.17    0.18
   9  -4   2   -0.16    0.14
   9   4   2    0.08    0.16
  -9   4  -2   -0.05    0.12
  10  -5  -2   -0.08    0.12
  10   5  -2    0.13    0.13
 -10   5   2   -0.08    0.13
   9  -5  -2    0.17    0.15
  -9  -5   2   -0.02    0.11
   9   5  -2    0.23    0.14
  -9   5   2    0.09    0.14
   8  -5  -2    8.52    0.45
  -8  -5   2    8.58    0.45
   8  -5  -2    9.47    0.45
  -8  -5   2    8.68    0.45
   8   5  -2    8.76    0.47
  -8   5   2    8.62    0.48
   7  -5  -2   16.39    0.59
  -7  -5   2   16.81    0.58
   7  -5  -2   16.14    0.58
  -7  -5   2   16.45    0.59
   7   5  -2   16.71    0.55
  -7   5   2   15.88    0.62
   7   5  -2   17.11    0.62
  -6  -5   2    1.21    0.15
  -6  -5   2    1.04    0.16
   6  -5  -2    0.93    0.14
   6  -5  -2    1.26    0.15
  -6   5   2    1.14    0.12
   6   5  -2    1.26    0.16
   6   5  -2    1.22    0.14
  -6   5   2    0.99    0.18
   5  -5  -2    0.00    0.05
   5  -5  -2    0.04    0.06
  -5  -5   2    0.02    0.06
  -5  -5   2    0.02    0.05
  -5   5   2   -0.03    0.06
   5   5  -2   -0.03    0.04
  -5   5   2    0.06    0.05
   5   5  -2    0.03    0.06
   4  -5  -2    0.98    0.12
  -4  -5   2    1.27    0.13
  -4  -5   2    1.08    0.10
   4  -5  -2    1.14    0.11
   4   5  -2    1.26    0.12
   4   5  -2    1.23    0.12
  -4   5   2    1.20    0.13
  -4   5   2    1.28    0.10
  -3  -5   2   25.13    0.53
  -3  -5   2   24.38    0.60
   3  -5  -2   24.42    0.61
  -3   5   2   24.96    0.52
   3   5  -2   23.82    0.58
  -3   5   2   24.58    0.61
   3   5  -2   25.07    0.58
  -2  -5   2    3.71    0.12
   2  -5  -2    3.87    0.18
   2  -5  -2    4.04    0.15
  -2   5   2    3.89    0.18
   2   5  -2    4.12    0.17
   2   5  -2    3.66    0.17
  -2   5   2    4.11    0.14
  -1  -5   2    1.37    0.09
   1  -5  -2    1.19    0.09
  -1  -5   2    1.36    0.07
   1  -5  -2    1.29    0.09
  -1   5   2    1.44    0.10
   1   5  -2    1.54    0.09
  -1   5   2    1.39    0.07
   1   5  -2    1.36    0.10
   0  -5  -2   11.91    0.33
   0  -5  -2   11.92    0.28
   0   5  -2   12.20    0.30
   0   5   2   11.81    0.33
   0   5  -2   11.47    0.32
   0   5  -2   11.60    0.32
   0   5   2   11.95    0.30
   0   5  -2   11.25    0.29
  -1  -5  -2   11.06    0.34
  -1  -5  -2   11.61    0.23
   1  -5   2   11.23    0.32
  -1  -5  -2   11.65    0.35
  -1   5  -2   11.14    0.29
  -1   5  -2   10.99    0.35
  -1   5  -2   11.34    0.33
   1   5   2   11.37    0.34
  -2  -5  -2   16.47    0.47
   2  -5   2   16.11    0.43
  -2  -5  -2   16.15    0.47
  -2   5  -2   16.11    0.47
  -2   5  -2   16.51    0.48
   2   5   2   16.55    0.47
  -2   5  -2   15.93    0.38
  -3  -5  -2    3.58    0.22
  -3  -5  -2    4.01    0.23
   3  -5   2    4.30    0.20
   3  -5   2    4.22    0.24
  -3   5  -2    3.99    0.17
   3   5   2    4.01    0.24
  -3   5  -2    3.64    0.23
   4  -5   2   12.02    0.47
  -4  -5  -2   10.95    0.42
   4  -5   2   11.44    0.38
  -4  -5  -2   11.61    0.44
  -4   5  -2   11.30    0.46
  -4   5  -2   11.32    0.34
   4   5   2   11.05    0.46
   5  -5   2    2.86    0.25
  -5  -5  -2    2.76    0.23
  -5  -5  -2    2.59    0.22
   5   5   2    2.40    0.23
  -5   5  -2    2.49    0.24
  -6  -5  -2    0.62    0.16
  -6  -5  -2    0.59    0.15
   6  -5   2    0.63    0.18
  -6   5  -2    0.51    0.16
   6   5   2    0.61    0.17
   7  -5   2   -0.02    0.10
  -7  -5  -2   -0.12    0.08
  -7  -5  -2    0.14    0.11
   7   5   2    0.06    0.12
  -7   5  -2   -0.03    0.10
  -8  -5  -2    0.19    0.14
   8  -5   2    0.01    0.13
   8   5   2   -0.13    0.12
  -8   5  -2    0.14    0.14
  -9  -5  -2    0.51    0.20
   9  -5   2    0.34    0.20
  -9   5  -2    0.35    0.21
   9   5   2    0.51    0.22
  10  -6  -2    2.35    0.31
 -10   6   2    3.42    0.36
  10   6  -2    3.33    0.37
  -9  -6   2    0.22    0.13
   9  -6  -2    0.18    0.13
  -9  -6   2    0.11    0.13
  -9   6   2    0.09    0.12
   9   6  -2    0.14    0.13
   8  -6  -2    7.34    0.41
  -8  -6   2    8.45    0.44
  -8  -6   2    7.68    0.41
   8  -6  -2    7.48    0.40
   8   6  -2    6.99    0.42
  -8   6   2    7.07    0.45
  -7  -6   2    0.16    0.10
   7  -6  -2    0.18    0.11
   7  -6  -2    0.30    0.13
  -7  -6   2    0.22    0.10
   7   6  -2    0.49    0.14
  -7   6   2    0.16    0.10
   7   6  -2    0.12    0.09
   6  -6  -2    0.33    0.11
   6  -6  -2    0.36    0.10
  -6  -6   2    0.25    0.10
  -6  -6   2    0.36    0.10
   6   6  -2    0.35    0.10
   6   6  -2    0.33    0.11
  -6   6   2    0.33    0.12
   5  -6  -2   14.75    0.46
   5  -6  -2   14.27    0.48
  -5  -6   2   14.36    0.44
  -5  -6   2   14.18    0.49
  -5   6   2   13.69    0.50
  -5   6   2   14.41    0.38
   5   6  -2   14.41    0.49
   5   6  -2   14.36    0.45
   4  -6  -2    0.11    0.06
  -4  -6   2    0.16    0.05
  -4  -6   2    0.07    0.06
   4  -6  -2    0.15    0.06
  -4   6   2    0.14    0.04
   4   6  -2    0.17    0.06
  -4   6   2    0.06    0.06
   4   6  -2    0.09    0.06
  -3  -6   2   13.78    0.33
  -3  -6   2   13.38    0.41
   3  -6  -2   12.75    0.40
  -3   6   2   12.70    0.40
  -3   6   2   14.06    0.36
   3   6  -2   13.09    0.38
   3   6  -2   13.32    0.39
   2  -6  -2    1.39    0.11
   2  -6  -2    1.38    0.09
  -2  -6   2    1.39    0.06
  -2  -6   2    1.62    0.12
   2   6  -2    1.23    0.11
  -2   6   2    1.42    0.09
  -2   6   2    1.53    0.12
   1  -6  -2   25.02    0.54
  -1  -6   2   24.81    0.55
   1  -6  -2   25.02    0.56
  -1  -6   2   26.12    0.48
  -1   6   2   26.35    0.52
  -1   6   2   25.80    0.58
   1   6  -2   26.25    0.59
   1   6  -2   25.42    0.56
   0  -6  -2   13.72    0.32
   0  -6  -2   13.04    0.36
   0   6  -2   14.10    0.38
   0   6  -2   13.99    0.33
   0   6   2   13.76    0.37
   0   6  -2   13.57    0.37
   0   6   2   13.45    0.34
  -1  -6  -2  126.28    2.27
  -1  -6  -2  129.48    2.15
   1  -6   2  124.35    2.28
   1   6   2  127.28    2.31
  -1   6  -2  129.52    2.18
  -1   6  -2  128.11    2.34
  -1   6  -2  125.80    2.28
   2  -6   2    0.52    0.09
  -2  -6  -2    0.70    0.10
  -2  -6  -2    0.87    0.10
  -2   6  -2    0.92    0.12
   2   6   2    0.75    0.10
  -2   6  -2    0.65    0.10
  -2   6  -2    0.82    0.07
  -3  -6  -2   51.11    1.13
   3  -6   2   50.92    1.17
  -3  -6  -2   51.35    1.12
   3  -6   2   50.40    1.07
  -3   6  -2   51.18    1.15
  -3   6  -2   51.50    0.97
   3   6   2   51.81    1.17
   4  -6   2   19.00    0.63
  -4  -6  -2   18.36    0.59
  -4  -6  -2   18.66    0.58
   4  -6   2   18.24    0.53
  -4   6  -2   18.71    0.46
  -4   6  -2   18.29    0.61
   4   6   2   18.48    0.62
   5  -6   2    1.60    0.20
  -5  -6  -2    1.59    0.18
   5  -6   2    1.89    0.17
  -5  -6  -2    1.59    0.18
  -5   6  -2    1.81    0.21
   5   6   2    1.26    0.18
   6  -6   2   10.71    0.53
  -6  -6  -2   11.42    0.51
  -6  -6  -2   11.18    0.48
  -6   6  -2   10.40    0.52
   6   6   2    9.65    0.51
   7  -6   2    0.47    0.17
  -7  -6  -2    0.63    0.19
  -7  -6  -2    0.54    0.16
   7   6   2    0.48    0.18
  -7   6  -2    0.63    0.20
   8  -6   2    4.20    0.39
  -8  -6  -2    4.26    0.37
  -8   6  -2    4.30    0.39
   8   6   2    4.63    0.40
  -9  -6  -2    0.07    0.16
   9  -6   2    0.17    0.18
  -9   6  -2    0.42    0.19
   9   6   2    0.23    0.18
  10  -7  -2   -0.06    0.13
  10   7  -2    0.08    0.15
 -10   7   2   -0.05    0.13
  -9  -7   2    4.75    0.37
   9  -7  -2    4.23    0.36
   9   7  -2    4.35    0.38
  -9   7   2    4.20    0.38
   8  -7  -2    3.81    0.30
  -8  -7   2    3.96    0.30
   8  -7  -2    4.06    0.31
  -8  -7   2    4.36    0.33
  -8   7   2    4.05    0.34
   8   7  -2    3.38    0.31
   7  -7  -2    0.78    0.17
   7  -7  -2    0.76    0.17
  -7  -7   2    0.69    0.17
  -7  -7   2    0.69    0.14
   7   7  -2    0.84    0.15
   7   7  -2    0.56    0.15
  -7   7   2    0.93    0.19
  -6  -7   2    3.92    0.27
  -6  -7   2    3.85    0.24
   6  -7  -2    4.22    0.26
   6  -7  -2    4.03    0.27
   6   7  -2    4.39    0.29
  -6   7   2    3.91    0.28
   6   7  -2    3.93    0.23
  -5  -7   2    2.83    0.22
  -5  -7   2    2.62    0.17
   5  -7  -2    2.67    0.19
   5  -7  -2    2.51    0.20
  -5   7   2    2.74    0.14
   5   7  -2    2.62    0.18
  -5   7   2    2.95    0.22
   5   7  -2    2.62    0.20
  -4  -7   2   32.68    0.70
   4  -7  -2   32.03    0.75
  -4  -7   2   32.68    0.79
   4  -7  -2   32.23    0.80
   4   7  -2   31.87    0.76
  -4   7   2   32.06    0.81
  -4   7   2   32.54    0.65
   4   7  -2   33.54    0.79
  -3  -7   2    0.17    0.07
   3  -7  -2    0.07    0.06
   3  -7  -2    0.14    0.04
  -3  -7   2    0.17    0.04
  -3   7   2    0.08    0.05
  -3   7   2    0.17    0.06
   3   7  -2    0.14    0.06
   3   7  -2    0.17    0.06
   2  -7  -2    5.27    0.18
   2  -7  -2    5.24    0.22
  -2  -7   2    5.58    0.13
  -2  -7   2    5.33    0.22
  -2   7   2    5.49    0.18
  -2   7   2    5.31    0.22
   2   7  -2    4.97    0.21
   2   7  -2    5.06    0.22
  -1  -7   2    9.23    0.28
   1  -7  -2    9.01    0.26
   1  -7  -2    9.38    0.28
   1   7  -2    9.26    0.30
   1   7  -2    9.38    0.21
  -1   7   2    9.31    0.29
  -1   7   2    9.67    0.25
   1   7  -2    8.99    0.29
   0  -7  -2   94.70    1.67
   0  -7   2   93.90    1.65
   0  -7  -2   93.32    1.70
   0   7  -2   92.81    1.74
   0   7   2   95.16    1.71
   0   7  -2   93.07    1.74
   0   7   2   91.52    1.71
   0   7  -2   95.07    1.67
  -1  -7  -2    3.59    0.19
  -1  -7  -2    3.66    0.12
   1  -7   2    3.49    0.18
   1   7   2    3.75    0.18
  -1   7  -2    3.90    0.18
   1   7   2    3.76    0.18
  -1   7  -2    3.73    0.14
  -1   7  -2    3.91    0.20
   2  -7   2    1.53    0.13
  -2  -7  -2    1.45    0.13
  -2  -7  -2    1.78    0.15
   2   7   2    1.55    0.14
  -2   7  -2    1.34    0.13
  -2   7  -2    1.56    0.15
  -2   7  -2    1.53    0.09
  -3  -7  -2    0.67    0.12
  -3  -7  -2    0.94    0.13
   3  -7   2    0.88    0.11
  -3   7  -2    0.92    0.08
   3   7   2    1.10    0.14
  -3   7  -2    0.96    0.13
   4  -7   2   31.76    0.79
  -4  -7  -2   32.68    0.85
  -4  -7  -2   32.53    0.85
   4  -7   2   31.78    0.89
   4   7   2   33.20    0.90
  -4   7  -2   32.20    0.88
  -5  -7  -2    1.21    0.16
   5  -7   2    1.21    0.18
  -5  -7  -2    1.10    0.17
   5  -7   2    1.53    0.16
   5   7   2    0.83    0.17
  -5   7  -2    1.17    0.18
   6  -7   2    0.37    0.14
  -6  -7  -2    0.56    0.16
  -6  -7  -2    0.41    0.13
  -6   7  -2    0.40    0.15
   6   7   2    0.28    0.13
  -7  -7  -2    0.53    0.17
  -7  -7  -2    0.61    0.16
   7  -7   2    0.21    0.14
   7   7   2    0.37    0.17
  -7   7  -2    0.35    0.16
  -8  -7  -2    1.62    0.26
   8  -7   2    1.35    0.28
   8   7   2    1.30    0.28
  -8   7  -2    1.70    0.27
   9  -7   2    3.90    0.43
  -9  -7  -2    4.85    0.42
  -9   7  -2    5.27    0.47
   9   7   2    4.58    0.45
  10  -8  -2   -0.21    0.11
  10   8  -2    0.17    0.16
 -10   8   2    0.02    0.15
   9  -8  -2    1.92    0.25
  -9  -8   2    2.34    0.28
  -9   8   2    2.35    0.30
   9   8  -2    2.12    0.27
   8  -8  -2    1.27    0.20
  -8  -8   2    1.56    0.23
   8  -8  -2    1.24    0.22
   8   8  -2    1.30    0.24
  -8   8   2    0.96    0.22
   7  -8  -2    4.16    0.29
  -7  -8   2    4.52    0.28
  -7  -8   2    4.55    0.32
   7  -8  -2    5.04    0.32
  -7   8   2    3.73    0.30
   7   8  -2    4.36    0.29
   7   8  -2    4.52    0.32
  -6  -8   2    1.57    0.19
  -6  -8   2    1.48    0.15
   6  -8  -2    1.27    0.16
   6  -8  -2    1.47    0.17
   6   8  -2    1.47    0.15
   6   8  -2    1.55    0.19
  -6   8   2    1.45    0.19
  -5  -8   2    1.28    0.12
   5  -8  -2    1.39    0.15
   5  -8  -2    1.38    0.16
  -5  -8   2    1.21    0.16
   5   8  -2    1.26    0.14
  -5   8   2    1.22    0.16
  -5   8   2    1.22    0.10
   5   8  -2    1.34    0.15
   4  -8  -2    9.00    0.36
  -4  -8   2    9.46    0.28
  -4  -8   2    9.51    0.37
   4   8  -2    8.62    0.32
  -4   8   2    8.91    0.37
   4   8  -2    8.69    0.35
  -4   8   2    8.96    0.32
  -4   8   2    9.21    0.25
   3  -8  -2    6.31    0.19
   3  -8  -2    6.23    0.28
  -3  -8   2    6.84    0.28
  -3  -8   2    6.66    0.18
   3   8  -2    6.92    0.27
   3   8  -2    6.41    0.26
  -3   8   2    6.88    0.24
  -3   8   2    6.31    0.28
   2  -8  -2    7.78    0.29
  -2  -8   2    7.31    0.27
   2  -8  -2    7.40    0.22
   2   8  -2    7.63    0.27
  -2   8   2    7.66    0.24
  -2   8   2    8.15    0.29
   2   8  -2    7.68    0.28
   1  -8  -2   69.71    1.30
  -1  -8   2   69.87    1.32
   1  -8  -2   71.64    1.35
  -1   8   2   72.22    1.32
   1   8  -2   71.88    1.22
   1   8  -2   70.55    1.38
   1   8  -2   69.97    1.37
  -1   8   2   72.03    1.36
   0  -8  -2    1.10    0.10
   0  -8  -2    0.95    0.09
   0  -8   2    1.03    0.08
   0   8   2    0.99    0.09
   0   8  -2    1.02    0.08
   0   8  -2    1.22    0.11
   0   8   2    1.35    0.10
   0   8  -2    1.06    0.10
   1  -8   2   42.11    0.91
  -1  -8  -2   42.76    0.79
  -1  -8  -2   41.79    0.91
   1   8   2   42.98    0.91
  -1   8  -2   43.42    0.94
  -1   8  -2   41.31    0.88
   1   8   2   41.83    0.89
  -2  -8  -2    1.58    0.06
  -2  -8  -2    1.47    0.13
   2  -8   2    1.40    0.13
  -2  -8  -2    1.57    0.14
  -2   8  -2    1.51    0.15
  -2   8  -2    1.46    0.13
   2   8   2    1.54    0.14
  -2   8  -2    1.55    0.09
  -3  -8  -2   10.48    0.40
  -3  -8  -2   10.65    0.39
   3  -8   2    9.92    0.36
  -3   8  -2   10.60    0.42
  -3   8  -2   10.00    0.40
  -3   8  -2   10.38    0.27
   3   8   2   10.12    0.40
   4  -8   2    0.31    0.09
   4  -8   2    0.21    0.10
  -4  -8  -2    0.13    0.08
  -4  -8  -2    0.26    0.10
   4   8   2    0.11    0.08
  -4   8  -2    0.22    0.10
   5  -8   2   10.88    0.42
  -5  -8  -2   10.36    0.45
   5  -8   2   10.84    0.50
  -5  -8  -2   10.61    0.46
   5   8   2   10.15    0.49
  -5   8  -2   10.77    0.49
  -6  -8  -2    2.86    0.26
   6  -8   2    3.23    0.29
  -6  -8  -2    3.11    0.27
  -6   8  -2    2.28    0.26
   6   8   2    2.85    0.29
  -7  -8  -2    0.65    0.18
   7  -8   2    0.68    0.20
  -7  -8  -2    0.57    0.17
  -7   8  -2    0.78    0.20
   7   8   2    0.61    0.19
   8  -8   2    2.78    0.33
  -8  -8  -2    3.47    0.34
   8   8   2    3.47    0.36
  -8   8  -2    3.10    0.34
  -9  -8  -2    0.37    0.19
   9  -8   2    0.74    0.24
   9   8   2    0.92    0.26
  -9   8  -2    0.91    0.27
  10  -9  -2    0.04    0.16
 -10   9   2   -0.05    0.11
  10   9  -2    0.13    0.16
   9  -9  -2    0.08    0.13
  -9  -9   2    0.22    0.15
  -9   9   2    0.12    0.14
   9   9  -2    0.06    0.12
  -8  -9   2    0.47    0.16
   8  -9  -2    0.32    0.13
   8  -9  -2    0.80    0.19
  -8   9   2    0.27    0.15
   8   9  -2    0.57    0.18
   7  -9  -2    0.89    0.18
  -7  -9   2    0.74    0.18
   7  -9  -2    0.29    0.12
  -7  -9   2    0.86    0.14
  -7   9   2    0.56    0.15
   7   9  -2    0.62    0.16
   6  -9  -2    9.22    0.40
   6  -9  -2    9.17    0.42
  -6  -9   2    9.40    0.43
  -6  -9   2    8.65    0.35
  -6   9   2    8.35    0.42
   6   9  -2    8.54    0.41
   6   9  -2    8.72    0.36
  -5  -9   2   16.71    0.56
   5  -9  -2   16.22    0.55
   5  -9  -2   16.43    0.52
  -5  -9   2   17.02    0.47
  -5   9   2   17.09    0.58
   5   9  -2   17.70    0.57
   5   9  -2   16.73    0.51
  -4  -9   2    5.18    0.27
   4  -9  -2    5.15    0.27
  -4  -9   2    5.11    0.19
  -4   9   2    5.14    0.17
  -4   9   2    4.70    0.23
   4   9  -2    5.04    0.24
  -4   9   2    5.20    0.28
   4   9  -2    5.14    0.26
   3  -9  -2   44.50    1.01
  -3  -9   2   45.98    1.00
   3  -9  -2   46.35    0.86
  -3  -9   2   46.97    0.84
  -3   9   2   45.24    1.01
  -3   9   2   45.82    0.95
   3   9  -2   44.45    0.98
   3   9  -2   47.02    1.01
   2  -9  -2   25.46    0.63
   2  -9  -2   25.66    0.54
  -2  -9   2   25.06    0.62
  -2   9   2   25.06    0.57
   2   9  -2   25.18    0.62
   2   9  -2   25.27    0.62
  -2   9   2   26.55    0.63
   1  -9  -2   16.88    0.42
  -1  -9   2   16.77    0.43
   1  -9  -2   16.75    0.45
   1   9  -2   16.64    0.47
   1   9  -2   17.47    0.33
  -1   9   2   17.13    0.42
  -1   9   2   16.86    0.45
   1   9  -2   17.28    0.46
   0  -9  -2    5.10    0.22
   0  -9  -2    5.47    0.20
   0  -9   2    4.91    0.19
   0   9  -2    5.52    0.24
   0   9  -2    5.23    0.23
   0   9  -2    5.73    0.19
   0   9   2    5.25    0.21
   0   9   2    4.85    0.20
   1  -9   2    3.87    0.20
   1  -9   2    4.33    0.16
  -1  -9  -2    4.34    0.16
  -1  -9  -2    4.15    0.21
  -1   9  -2    3.67    0.18
   1   9   2    3.98    0.20
  -1   9  -2    4.00    0.21
   1   9   2    4.01    0.19
  -2  -9  -2   12.49    0.43
  -2  -9  -2   13.35    0.41
  -2  -9  -2   12.82    0.28
   2  -9   2   12.79    0.42
   2   9   2   13.33    0.44
  -2   9  -2   12.96    0.44
  -2   9  -2   13.44    0.43
  -2   9  -2   12.90    0.31
  -3  -9  -2   11.72    0.44
  -3  -9  -2   12.23    0.42
   3  -9   2   12.08    0.42
  -3   9  -2   12.36    0.30
   3   9   2   12.12    0.45
  -3   9  -2   11.65    0.44
  -3   9  -2   12.38    0.47
  -4  -9  -2   14.87    0.54
  -4  -9  -2   15.56    0.53
   4  -9   2   14.90    0.50
   4  -9   2   14.79    0.56
  -4   9  -2   15.08    0.55
   4   9   2   14.41    0.55
  -5  -9  -2    1.54    0.19
  -5  -9  -2    1.82    0.20
   5  -9   2    1.35    0.20
   5  -9   2    1.21    0.16
  -5   9  -2    1.18    0.18
   5   9   2    1.29    0.19
  -6  -9  -2   20.23    0.70
  -6  -9  -2   18.77    0.69
   6  -9   2   19.50    0.75
  -6   9  -2   19.25    0.75
   6   9   2   19.60    0.75
   7  -9   2    2.23    0.28
  -7  -9  -2    1.96    0.24
  -7  -9  -2    1.82    0.24
  -7   9  -2    1.61    0.24
   7   9   2    1.62    0.26
  -8  -9  -2    0.29    0.14
   8  -9   2    0.33    0.20
  -8  -9  -2    0.44    0.17
   8   9   2   -0.04    0.11
  -8   9  -2    0.45    0.19
  -9  -9  -2    0.59    0.19
   9  -9   2    0.35    0.20
   9   9   2    0.50    0.21
  -9   9  -2    0.47    0.21
  10 -10  -2    6.51    0.48
 -10  10   2    6.54    0.49
  10  10  -2    5.17    0.44
  -9 -10   2    4.95    0.39
   9 -10  -2    3.88    0.35
   9 -10  -2    4.81    0.38
   9  10  -2    5.15    0.41
  -9  10   2    4.00    0.37
   8 -10  -2    3.56    0.30
   8 -10  -2    3.17    0.29
  -8 -10   2    2.92    0.30
   8  10  -2    3.09    0.31
  -8  10   2    3.11    0.32
  -7 -10   2    1.78    0.22
   7 -10  -2    1.71    0.21
   7 -10  -2    1.26    0.19
  -7  10   2    1.01    0.20
   7  10  -2    1.31    0.20
  -6 -10   2    1.36    0.14
   6 -10  -2    1.14    0.17
  -6 -10   2    1.40    0.19
   6 -10  -2    1.49    0.19
   6  10  -2    1.65    0.16
   6  10  -2    1.33    0.19
  -6  10   2    1.51    0.19
  -5 -10   2   22.57    0.69
   5 -10  -2   23.37    0.69
   5 -10  -2   22.97    0.65
  -5 -10   2   21.19    0.55
   5  10  -2   22.29    0.68
   5  10  -2   22.30    0.62
  -5  10   2   21.53    0.69
   4 -10  -2   11.26    0.43
  -4 -10   2   11.93    0.32
  -4 -10   2   12.02    0.44
  -4  10   2   11.76    0.39
  -4  10   2   11.64    0.44
   4  10  -2   11.78    0.40
  -4  10   2   12.11    0.29
   4  10  -2   11.44    0.42
  -3 -10   2    0.21    0.04
   3 -10  -2    0.24    0.08
   3 -10  -2    0.21    0.05
  -3 -10   2    0.17    0.07
   3  10  -2    0.14    0.07
   3  10  -2    0.20    0.08
  -3  10   2    0.25    0.08
  -3  10   2    0.21    0.07
   2 -10  -2    0.24    0.05
  -2 -10   2    0.18    0.07
   2 -10  -2    0.28    0.09
   2  10  -2    0.28    0.08
  -2  10   2    0.37    0.09
   2  10  -2    0.27    0.07
  -2  10   2    0.31    0.07
  -1 -10   2    0.33    0.07
   1 -10  -2    0.31    0.06
   1 -10  -2    0.51    0.09
   1  10  -2    0.32    0.04
  -1  10   2    0.28    0.07
  -1  10   2    0.39    0.07
   1  10  -2    0.29    0.08
   1  10  -2    0.34    0.09
   0 -10   2   10.33    0.30
   0 -10  -2   10.09    0.33
   0 -10  -2   10.04    0.31
   0  10  -2   10.37    0.28
   0  10   2   10.33    0.32
   0  10   2   10.54    0.33
   0  10  -2   10.16    0.35
   0  10  -2   10.10    0.35
  -1 -10  -2   80.61    1.43
   1 -10   2   79.33    1.40
   1 -10   2   76.91    1.55
  -1 -10  -2   76.73    1.53
  -1  10  -2   79.55    1.58
  -1  10  -2   77.62    1.50
   1  10   2   77.39    1.54
   1  10   2   78.87    1.51
   2 -10   2    0.06    0.06
  -2 -10  -2   -0.04    0.05
  -2 -10  -2    0.04    0.05
  -2 -10  -2    0.03    0.03
  -2  10  -2    0.13    0.07
  -2  10  -2   -0.02    0.05
   2  10   2    0.02    0.05
   3 -10   2    1.26    0.15
  -3 -10  -2    1.44    0.16
  -3 -10  -2    1.35    0.14
  -3  10  -2    1.33    0.08
   3  10   2    1.50    0.16
  -3  10  -2    1.30    0.16
  -3  10  -2    1.43    0.16
   4 -10   2    0.69    0.14
  -4 -10  -2    0.85    0.14
  -4 -10  -2    0.95    0.15
  -4  10  -2    0.71    0.15
   4  10   2    0.74    0.15
   5 -10   2    0.68    0.15
  -5 -10  -2    0.45    0.13
   5 -10   2    0.57    0.15
  -5 -10  -2    0.60    0.15
  -5  10  -2    0.41    0.13
   5  10   2    0.49    0.14
   6 -10   2    8.46    0.48
  -6 -10  -2    7.99    0.42
  -6 -10  -2    8.48    0.44
   6  10   2    8.43    0.48
  -6  10  -2    7.90    0.46
  -7 -10  -2    3.59    0.31
  -7 -10  -2    4.22    0.34
   7 -10   2    3.87    0.35
  -7  10  -2    4.13    0.36
   7  10   2    3.55    0.34
  -8 -10  -2    0.00    0.12
   8 -10   2   -0.02    0.14
  -8 -10  -2    0.16    0.14
   8  10   2    0.21    0.18
  -8  10  -2    0.29    0.16
  10 -11  -2    0.28    0.17
 -10 -11   2    0.08    0.15
 -10  11   2    0.08    0.15
  10  11  -2    0.30    0.17
   9 -11  -2    1.15    0.24
  -9 -11   2    1.04    0.23
   9 -11  -2    1.29    0.25
  -9  11   2    0.54    0.19
   9  11  -2    1.02    0.23
  -8 -11   2   -0.13    0.09
   8 -11  -2    0.00    0.10
   8 -11  -2    0.07    0.11
   8  11  -2   -0.03    0.10
  -8  11   2   -0.01    0.10
  -7 -11   2    0.51    0.16
   7 -11  -2    0.57    0.15
   7 -11  -2    0.20    0.12
   7  11  -2    0.25    0.14
  -7  11   2    0.25    0.13
  -6 -11   2    0.08    0.09
   6 -11  -2   -0.02    0.07
   6 -11  -2    0.13    0.10
   6  11  -2    0.10    0.09
  -6  11   2    0.09    0.09
   6  11  -2    0.15    0.08
  -5 -11   2    0.21    0.10
   5 -11  -2   -0.11    0.06
  -5 -11   2    0.02    0.05
   5  11  -2   -0.08    0.05
  -5  11   2   -0.03    0.07
   5  11  -2    0.03    0.07
  -4 -11   2  103.77    2.03
   4 -11  -2  100.36    2.04
  -4 -11   2  103.91    1.83
   4  11  -2  102.52    1.98
  -4  11   2  103.19    1.76
  -4  11   2  103.91    1.99
  -4  11   2  100.62    2.05
   4  11  -2  102.57    2.05
  -3 -11   2   -0.01    0.02
   3 -11  -2   -0.01    0.05
  -3 -11   2    0.12    0.07
   3 -11  -2    0.01    0.03
  -3  11   2   -0.06    0.04
  -3  11   2    0.04    0.05
   3  11  -2    0.00    0.04
   3  11  -2    0.02    0.05
   2 -11  -2   11.66    0.31
  -2 -11   2   10.88    0.37
   2 -11  -2   11.04    0.39
  -2  11   2   11.15    0.34
  -2  11   2   11.19    0.37
   2  11  -2   11.12    0.38
   2  11  -2   11.34    0.39
  -1 -11   2   54.78    1.10
   1 -11  -2   53.46    1.15
   1 -11  -2   56.28    1.09
   1  11  -2   58.08    0.98
  -1  11   2   55.20    1.13
   1  11  -2   55.00    1.17
   1  11  -2   56.90    1.18
  -1  11   2   55.77    1.12
   0 -11  -2    6.46    0.24
   0 -11   2    6.58    0.23
   0 -11  -2    6.75    0.27
   0  11   2    6.45    0.26
   0  11  -2    6.55    0.28
   0  11  -2    6.57    0.21
   0  11   2    6.79    0.25
   1 -11   2    8.99    0.35
   1 -11   2    9.40    0.26
  -1 -11  -2    9.18    0.28
  -1 -11  -2    9.16    0.34
   1  11   2    8.30    0.30
  -1  11  -2    8.92    0.30
  -1  11  -2    9.28    0.35
   1  11   2    8.54    0.33
  -2 -11  -2    2.12    0.11
   2 -11   2    2.29    0.11
  -2 -11  -2    2.15    0.18
   2 -11   2    2.23    0.18
  -2  11  -2    2.29    0.19
   2  11   2    2.60    0.19
   2  11   2    2.01    0.15
  -2  11  -2    2.49    0.17
   3 -11   2    0.20    0.09
  -3 -11  -2    0.06    0.08
  -3 -11  -2    0.27    0.08
  -3  11  -2    0.18    0.09
   3  11   2    0.08    0.07
  -3  11  -2    0.16    0.09
  -4 -11  -2    2.21    0.21
  -4 -11  -2    2.18    0.20
   4 -11   2    2.14    0.20
   4  11   2    1.75    0.20
  -4  11  -2    2.07    0.21
  -4  11  -2    1.93    0.20
   5 -11   2   11.04    0.46
  -5 -11  -2   11.29    0.48
   5 -11   2   11.32    0.52
  -5 -11  -2   11.85    0.51
  -5  11  -2   13.03    0.55
   5  11   2   10.88    0.52
   6 -11   2   -0.05    0.10
  -6 -11  -2   -0.07    0.07
  -6 -11  -2   -0.02    0.09
   6  11   2    0.25    0.13
  -6  11  -2   -0.01    0.09
  -7 -11  -2    0.33    0.13
  -7 -11  -2    0.42    0.16
   7 -11   2    0.19    0.13
  -7  11  -2    0.14    0.13
   7  11   2    0.26    0.15
  -8 -11  -2    1.63    0.26
  -8 -11  -2    1.28    0.26
   8 -11   2    1.60    0.31
  -8  11  -2    1.02    0.26
   8  11   2    1.52    0.30
 -10 -12   2    2.21    0.32
  10 -12  -2    2.09    0.31
 -10  12   2    1.72    0.33
  10  12  -2    1.80    0.29
  -9 -12   2    2.27    0.30
   9 -12  -2    2.24    0.28
   9 -12  -2    1.97    0.25
   9  12  -2    1.98    0.29
  -9  12   2    1.63    0.26
  -8 -12   2    0.84    0.20
   8 -12  -2    0.56    0.17
   8 -12  -2    0.79    0.19
  -8  12   2    0.51    0.18
   8  12  -2    0.51    0.17
   7 -12  -2    5.89    0.36
   7 -12  -2    5.95    0.37
  -7 -12   2    5.78    0.38
   7  12  -2    6.16    0.38
  -7  12   2    5.03    0.37
   6 -12  -2   10.24    0.47
   6 -12  -2   10.69    0.45
  -6 -12   2   10.73    0.50
   6  12  -2   11.15    0.42
   6  12  -2   10.86    0.49
  -6  12   2    9.91    0.48
  -5 -12   2    0.18    0.09
   5 -12  -2    0.26    0.10
   5  12  -2    0.12    0.07
   5  12  -2    0.12    0.08
  -5  12   2    0.14    0.09
  -5  12   2    0.30    0.11
  -4 -12   2    0.20    0.10
   4 -12  -2    0.55    0.13
  -4 -12   2    0.32    0.06
   4  12  -2    0.31    0.10
  -4  12   2    0.29    0.05
  -4  12   2    0.24    0.08
  -4  12   2    0.50    0.12
   4  12  -2    0.22    0.08
   3 -12  -2   12.66    0.31
  -3 -12   2   12.52    0.44
   3 -12  -2   12.02    0.44
   3  12  -2   12.00    0.43
  -3  12   2   12.41    0.43
  -3  12   2   12.14    0.39
   3  12  -2   12.18    0.41
   2 -12  -2   48.28    0.94
   2 -12  -2   49.34    1.08
  -2 -12   2   49.90    1.05
  -2  12   2   47.18    1.04
  -2  12   2   47.41    1.01
   2  12  -2   49.95    1.07
   2  12  -2   48.55    1.08
   1 -12  -2   18.25    0.52
   1 -12  -2   17.78    0.47
  -1  12   2   17.73    0.49
   1  12  -2   19.22    0.55
   1  12  -2   18.91    0.37
  -1  12   2   19.12    0.51
   0 -12   2   14.30    0.38
   0 -12  -2   13.65    0.40
   0 -12   2   14.25    0.46
   0 -12  -2   13.53    0.42
   0  12   2   13.82    0.40
   0  12  -2   13.76    0.35
   0  12   2   13.47    0.42
   0  12  -2   13.79    0.45
  -1 -12  -2    1.08    0.13
  -1 -12  -2    1.13    0.10
   1 -12   2    0.97    0.08
   1 -12   2    0.94    0.12
  -1  12  -2    0.79    0.10
   1  12   2    0.63    0.10
   1  12   2    0.89    0.11
  -1  12  -2    0.74    0.11
   2 -12   2    1.83    0.10
   2 -12   2    1.84    0.17
  -2 -12  -2    1.64    0.11
  -2 -12  -2    1.64    0.16
  -2  12  -2    1.96    0.18
  -2  12  -2    1.85    0.16
   2  12   2    1.50    0.15
   2  12   2    1.78    0.15
  -3 -12  -2    0.08    0.08
  -3 -12  -2    0.06    0.07
   3 -12   2    0.02    0.07
   3  12   2    0.17    0.09
  -3  12  -2   -0.05    0.05
  -3  12  -2   -0.10    0.05
  -4 -12  -2   -0.03    0.06
  -4 -12  -2    0.09    0.10
   4 -12   2    0.08    0.08
  -4  12  -2   -0.12    0.06
   4  12   2    0.08    0.08
  -4  12  -2    0.07    0.08
   5 -12   2    0.38    0.13
   5 -12   2    0.52    0.14
  -5 -12  -2    0.79    0.16
  -5 -12  -2    0.53    0.16
   5  12   2    0.39    0.14
  -5  12  -2    0.61    0.16
  -6 -12  -2    1.00    0.19
   6 -12   2    0.98    0.22
  -6 -12  -2    0.98    0.21
  -6  12  -2    0.94    0.22
   6  12   2    0.85    0.20
  -7 -12  -2    2.77    0.30
  -7 -12  -2    3.54    0.31
   7 -12   2    3.46    0.35
   7  12   2    3.22    0.33
  -7  12  -2    3.00    0.34
   8 -12   2    2.29    0.34
  -8 -12  -2    2.61    0.32
  -8  12  -2    2.55    0.34
   8  12   2    3.25    0.37
 -10 -13   2   -0.03    0.15
  10  13  -2    0.17    0.18
 -10  13   2    0.12    0.16
   9 -13  -2    1.33    0.26
   9 -13  -2    0.95    0.22
  -9 -13   2    0.91    0.23
   9  13  -2    0.85    0.22
  -9  13   2    1.13    0.27
   8 -13  -2   -0.05    0.11
   8 -13  -2   -0.02    0.11
  -8 -13   2    0.07    0.13
  -8  13   2    0.14    0.14
   8  13  -2   -0.03    0.10
   7 -13  -2    6.08    0.37
  -7 -13   2    6.49    0.41
   7 -13  -2    5.65    0.37
   7  13  -2    5.89    0.39
  -7  13   2    5.94    0.41
   6 -13  -2    3.34    0.26
  -6 -13   2    3.10    0.28
   6 -13  -2    3.33    0.27
  -6  13   2    3.22    0.28
   6  13  -2    3.35    0.27
   6  13  -2    3.35    0.23
   5 -13  -2    5.78    0.33
  -5 -13   2    5.91    0.34
  -5  13   2    5.70    0.30
   5  13  -2    5.49    0.28
   5  13  -2    6.17    0.34
  -5  13   2    5.49    0.33
   4 -13  -2    0.69    0.14
  -4 -13   2    0.51    0.13
  -4  13   2    0.99    0.14
  -4  13   2    0.78    0.12
   4  13  -2    0.88    0.14
   4  13  -2    0.58    0.12
   3 -13  -2   19.46    0.60
  -3 -13   2   18.96    0.58
   3 -13  -2   19.72    0.43
   3  13  -2   19.81    0.59
   3  13  -2   19.73    0.57
  -3  13   2   19.19    0.58
  -3  13   2   18.59    0.53
   2 -13  -2    9.17    0.28
   2 -13  -2    9.85    0.38
  -2 -13   2    9.53    0.35
   2  13  -2    9.53    0.37
   2  13  -2    9.18    0.36
  -2  13   2    9.26    0.33
  -2  13   2    9.20    0.34
   1 -13  -2    0.23    0.07
   1 -13  -2    0.20    0.08
  -1 -13   2    0.19    0.07
  -1  13   2    0.16    0.06
   1  13  -2    0.13    0.06
  -1  13   2    0.21    0.07
   1  13  -2    0.20    0.08
   1  13  -2    0.23    0.04
   0 -13   2   28.52    0.75
   0 -13  -2   28.97    0.69
   0 -13   2   29.29    0.65
   0 -13  -2   27.79    0.69
   0  13   2   28.39    0.70
   0  13   2   28.86    0.68
   0  13  -2   28.45    0.74
   0  13  -2   28.97    0.61
   1 -13   2   16.87    0.53
  -1 -13  -2   16.47    0.44
   1 -13   2   16.44    0.40
  -1 -13  -2   17.75    0.52
   1  13   2   16.12    0.50
  -1  13  -2   15.86    0.45
   1  13   2   16.84    0.47
  -1  13  -2   16.45    0.53
   2 -13   2   14.96    0.51
  -2 -13  -2   14.37    0.38
   2 -13   2   14.76    0.34
  -2 -13  -2   14.94    0.51
  -2  13  -2   14.50    0.47
   2  13   2   14.72    0.45
  -2  13  -2   14.91    0.52
   2  13   2   14.86    0.51
  -3 -13  -2    4.66    0.29
  -3 -13  -2    4.46    0.25
   3 -13   2    4.41    0.27
  -3  13  -2    4.45    0.27
   3  13   2    3.89    0.27
  -3  13  -2    4.27    0.28
  -4 -13  -2    8.96    0.39
   4 -13   2    8.61    0.41
  -4 -13  -2    9.02    0.43
  -4  13  -2    8.47    0.42
   4  13   2    9.63    0.45
  -4  13  -2    8.12    0.43
   5 -13   2    4.05    0.29
  -5 -13  -2    3.76    0.27
  -5 -13  -2    3.92    0.31
   5 -13   2    3.75    0.31
   5  13   2    3.46    0.30
  -5  13  -2    3.69    0.30
  -6 -13  -2    2.23    0.24
   6 -13   2    2.21    0.26
  -6 -13  -2    2.32    0.25
   6  13   2    1.66    0.24
  -6  13  -2    2.27    0.28
   7 -13   2   -0.02    0.13
  -7 -13  -2    0.01    0.11
  -7 -13  -2   -0.11    0.08
   7  13   2    0.07    0.11
  -7  13  -2   -0.19    0.10
   8 -13   2    0.02    0.14
  -8 -13  -2    0.11    0.12
  -8  13  -2    0.11    0.14
   8  13   2    0.06    0.13
 -10 -14   2    0.15    0.16
 -10  14   2    0.16    0.17
  10  14  -2    0.25    0.20
   9 -14  -2    0.79    0.23
  -9 -14   2    0.79    0.24
   9 -14  -2    0.53    0.20
   9  14  -2    0.66    0.22
  -9  14   2    0.34    0.17
   8 -14  -2    1.81    0.24
  -8 -14   2    0.94    0.23
   8 -14  -2    1.16    0.23
   8  14  -2    2.01    0.26
  -8  14   2    1.81    0.25
   7 -14  -2    1.64    0.22
  -7 -14   2    1.38    0.25
   7 -14  -2    1.60    0.21
  -7  14   2    1.62    0.23
   7  14  -2    1.62    0.22
  -6 -14   2    0.58    0.17
   6 -14  -2    0.41    0.14
   6 -14  -2    0.73    0.16
  -6  14   2    0.40    0.14
   6  14  -2    0.48    0.12
   6  14  -2    0.57    0.15
   5 -14  -2    3.79    0.28
  -5 -14   2    4.64    0.31
   5  14  -2    3.96    0.28
  -5  14   2    4.07    0.26
   5  14  -2    4.45    0.26
  -5  14   2    3.96    0.28
   4 -14  -2    2.93    0.23
  -4 -14   2    2.78    0.23
   4  14  -2    3.06    0.23
  -4  14   2    3.08    0.23
  -4  14   2    3.34    0.22
   4  14  -2    2.75    0.20
   3 -14  -2   25.53    0.54
   3 -14  -2   25.55    0.73
  -3 -14   2   25.30    0.71
   3  14  -2   26.38    0.70
   3  14  -2   25.19    0.71
  -3  14   2   25.45    0.70
  -3  14   2   25.28    0.67
   2 -14  -2   29.08    0.77
  -2 -14   2   28.69    0.72
   2 -14  -2   27.98    0.62
   2  14  -2   28.01    0.75
   2  14  -2   28.78    0.75
  -2  14   2   27.58    0.70
  -2  14   2   27.99    0.71
   1 -14  -2   16.06    0.49
   1 -14  -2   16.08    0.45
  -1  14   2   15.35    0.46
  -1  14   2   15.78    0.47
   1  14  -2   16.37    0.51
   1  14  -2   15.55    0.51
   1  14  -2   16.24    0.33
   0 -14   2    8.46    0.29
   0 -14  -2    8.67    0.33
   0 -14  -2    9.12    0.33
   0 -14   2    8.99    0.37
   0  14  -2    9.12    0.37
   0  14  -2    8.78    0.27
   0  14   2    9.05    0.32
   0  14   2    9.37    0.35
   1 -14   2    1.66    0.17
  -1 -14  -2    1.72    0.13
  -1 -14  -2    1.59    0.15
   1 -14   2    1.77    0.12
   1  14   2    1.63    0.14
  -1  14  -2    1.94    0.14
  -1  14  -2    1.45    0.15
   1  14   2    1.69    0.16
  -2 -14  -2    7.20    0.35
   2 -14   2    7.32    0.35
   2 -14   2    7.46    0.22
  -2 -14  -2    7.56    0.26
  -2  14  -2    7.27    0.35
   2  14   2    7.79    0.31
   2  14   2    7.39    0.35
  -2  14  -2    7.51    0.32
   3 -14   2    1.25    0.16
  -3 -14  -2    1.24    0.18
   3  14   2    1.92    0.17
  -3  14  -2    1.66    0.17
   3  14   2    1.65    0.19
  -3  14  -2    1.66    0.19
  -4 -14  -2   16.66    0.56
   4 -14   2   17.09    0.61
  -4 -14  -2   15.85    0.61
  -4  14  -2   16.74    0.62
  -4  14  -2   16.27    0.63
   4  14   2   17.43    0.64
  -5 -14  -2   10.29    0.46
  -5 -14  -2   10.41    0.51
   5 -14   2   11.59    0.54
   5 -14   2    9.61    0.47
   5  14   2   11.12    0.54
  -5  14  -2   10.68    0.52
  -6 -14  -2    0.05    0.09
  -6 -14  -2    0.01    0.09
   6 -14   2   -0.13    0.09
   6 -14   2    0.11    0.11
   6  14   2    0.01    0.10
  -6  14  -2    0.15    0.13
  -7 -14  -2    0.19    0.15
   7 -14   2    0.05    0.14
  -7  14  -2   -0.24    0.12
   7  14   2    0.15    0.13
  -8 -14  -2    3.57    0.36
   8 -14   2    3.94    0.40
   8  14   2    4.56    0.43
  -8  14  -2    3.16    0.36
 -10 -15   2   -0.15    0.14
 -10  15   2   -0.16    0.15
  10  15  -2    0.11    0.18
   9 -15  -2    0.21    0.15
  -9 -15   2    0.08    0.15
   9 -15  -2    0.62    0.20
  -9  15   2    0.52    0.20
   9  15  -2    0.31    0.18
  -8 -15   2    0.19    0.14
   8 -15  -2    0.16    0.12
   8 -15  -2    0.05    0.12
   8  15  -2   -0.11    0.11
  -8  15   2   -0.11    0.08
   7 -15  -2   -0.04    0.08
   7 -15  -2   -0.01    0.11
  -7 -15   2   -0.08    0.10
   7  15  -2    0.02    0.10
  -7  15   2   -0.15    0.08
  -6 -15   2   10.60    0.51
   6 -15  -2   10.98    0.51
   6  15  -2   11.04    0.51
   6  15  -2   11.00    0.44
  -6  15   2   10.03    0.51
  -5 -15   2    1.19    0.21
   5 -15  -2    1.10    0.20
  -5  15   2    0.82    0.15
   5  15  -2    1.27    0.16
   5  15  -2    1.02    0.16
  -5  15   2    0.87    0.18
  -4 -15   2    0.10    0.08
   4 -15  -2    0.26    0.10
   4  15  -2    0.11    0.07
  -4  15   2    0.12    0.08
  -4  15   2    0.07    0.07
   4  15  -2    0.03    0.07
  -3 -15   2    0.06    0.07
   3 -15  -2    0.10    0.08
   3 -15  -2   -0.01    0.04
   3  15  -2   -0.07    0.05
  -3  15   2    0.06    0.07
   3  15  -2    0.00    0.06
  -3  15   2    0.08    0.06
  -2 -15   2    2.54    0.19
   2 -15  -2    2.69    0.15
   2 -15  -2    2.57    0.20
   2  15  -2    2.51    0.20
   2  15  -2    2.35    0.19
  -2  15   2    2.18    0.18
  -2  15   2    2.23    0.17
   1 -15  -2    2.35    0.16
   1 -15  -2    1.99    0.17
   1  15  -2    2.38    0.19
  -1  15   2    2.27    0.17
  -1  15   2    2.31    0.17
   1  15  -2    2.43    0.19
   1  15  -2    2.19    0.09
   0 -15   2   15.79    0.44
   0 -15  -2   16.93    0.50
   0 -15  -2   16.83    0.50
   0 -15   2   16.49    0.54
   0  15  -2   17.05    0.42
   0  15  -2   16.14    0.54
   0  15   2   16.71    0.51
   0  15   2   15.77    0.47
   1 -15   2    0.23    0.06
   1 -15   2    0.15    0.09
  -1 -15  -2    0.19    0.09
  -1 -15  -2    0.09    0.06
   1  15   2    0.27    0.09
   1  15   2    0.31    0.08
  -1  15  -2    0.34    0.10
  -1  15  -2    0.25    0.07
  -2 -15  -2   41.91    1.05
   2 -15   2   42.63    1.06
  -2 -15  -2   44.30    0.91
  -2  15  -2   44.12    1.00
   2  15   2   43.96    0.97
  -2  15  -2   41.92    1.07
   2  15   2   42.03    1.06
  -3 -15  -2    0.59    0.14
   3 -15   2    0.81    0.16
  -3  15  -2    0.72    0.15
   3  15   2    0.52    0.14
   3  15   2    0.76    0.12
  -3  15  -2    0.67    0.15
  -4 -15  -2    3.06    0.27
  -4 -15  -2    2.98    0.22
   4 -15   2    2.87    0.26
  -4  15  -2    2.95    0.26
   4  15   2    2.50    0.25
  -4  15  -2    3.34    0.29
  -5 -15  -2    2.69    0.28
  -5 -15  -2    2.30    0.23
   5 -15   2    2.51    0.24
  -5  15  -2    2.24    0.25
   5  15   2    1.68    0.23
   6 -15   2    0.24    0.13
  -6 -15  -2    0.26    0.12
  -6 -15  -2    0.26    0.14
   6 -15   2    0.12    0.12
  -6  15  -2    0.22    0.14
   6  15   2    0.34    0.15
  -7 -15  -2    2.82    0.33
   7 -15   2    2.88    0.33
  -7  15  -2    3.25    0.34
   7  15   2    3.25    0.35
   8 -15   2    6.28    0.51
  -8 -15  -2    6.80    0.48
   8  15   2    7.37    0.53
  -8  15  -2    6.11    0.49
  10  16  -2    1.55    0.32
   9 -16  -2    0.96    0.25
  -9 -16   2    1.50    0.29
   9 -16  -2    1.60    0.29
   9  16  -2    1.36    0.28
  -9  16   2    0.73    0.23
   8 -16  -2    0.00    0.13
   8 -16  -2    0.15    0.13
  -8 -16   2    0.14    0.14
  -8  16   2    0.15    0.15
   8  16  -2    0.15    0.13
   7 -16  -2    3.22    0.28
  -7 -16   2    3.57    0.33
   7 -16  -2    3.16    0.31
  -7  16   2    3.25    0.31
   7  16  -2    3.85    0.34
   6 -16  -2    8.84    0.47
  -6 -16   2    9.32    0.49
   6  16  -2    9.25    0.41
   6  16  -2    8.71    0.47
  -6  16   2    8.57    0.46
  -6  16   2    9.04    0.44
  -5 -16   2    3.20    0.28
   5 -16  -2    3.67    0.29
   5  16  -2    3.41    0.24
  -5  16   2    2.96    0.26
  -5  16   2    3.90    0.27
   5  16  -2    3.64    0.28
  -4 -16   2    0.06    0.08
   4 -16  -2    0.25    0.11
   4  16  -2    0.06    0.08
  -4  16   2    0.05    0.08
  -4  16   2    0.03    0.07
   4  16  -2   -0.01    0.06
   3 -16  -2    1.65    0.18
   3 -16  -2    1.34    0.10
  -3 -16   2    1.35    0.16
   3  16  -2    1.67    0.17
  -3  16   2    1.32    0.16
   3  16  -2    1.51    0.17
  -3  16   2    1.33    0.15
   2 -16  -2    0.42    0.11
  -2 -16   2    0.46    0.11
   2 -16  -2    0.53    0.09
   2  16  -2    0.37    0.11
  -2  16   2    0.28    0.09
  -2  16   2    0.42    0.10
   2  16  -2    0.64    0.14
   1 -16  -2    3.32    0.22
  -1 -16   2    3.11    0.23
  -1 -16   2    3.13    0.20
   1 -16  -2    3.10    0.19
   1  16  -2    3.46    0.24
   1  16  -2    3.48    0.12
  -1  16   2    3.19    0.20
   0 -16  -2    0.02    0.05
   0 -16   2   -0.05    0.05
   0 -16  -2   -0.03    0.05
   0 -16   2   -0.06    0.04
   0  16   2   -0.02    0.04
   0  16  -2   -0.05    0.04
   0  16   2    0.05    0.07
   0  16  -2    0.01    0.07
  -1 -16  -2    2.56    0.17
   1 -16   2    2.64    0.15
   1 -16   2    2.55    0.22
  -1 -16  -2    2.76    0.21
   1  16   2    2.69    0.18
  -1  16  -2    2.54    0.21
   1  16   2    2.50    0.20
  -1  16  -2    2.51    0.17
  -2 -16  -2    0.82    0.11
   2 -16   2    0.73    0.16
  -2 -16  -2    1.00    0.15
  -2  16  -2    1.05    0.14
  -2  16  -2    1.07    0.16
   2  16   2    1.07    0.15
   2  16   2    0.74    0.11
  -3 -16  -2    0.65    0.16
   3 -16   2    0.22    0.11
   3  16   2    0.31    0.12
   3  16   2    0.41    0.10
  -3  16  -2    0.60    0.14
  -3  16  -2    0.25    0.12
  -4 -16  -2    2.96    0.27
   4 -16   2    2.80    0.25
  -4  16  -2    2.71    0.26
  -4  16  -2    3.17    0.26
   4  16   2    3.06    0.28
  -5 -16  -2    3.99    0.33
   5 -16   2    3.88    0.30
  -5 -16  -2    3.57    0.27
   5  16   2    3.24    0.30
  -5  16  -2    3.33    0.29
  -5  16  -2    3.08    0.31
   6 -16   2    0.19    0.12
   6 -16   2    0.43    0.17
  -6 -16  -2    0.02    0.11
  -6  16  -2    0.14    0.12
   6  16   2    0.11    0.13
   7 -16   2    2.08    0.31
  -7 -16  -2    2.80    0.31
   7  16   2    2.86    0.33
  -7  16  -2    2.54    0.31
   8 -16   2    0.50    0.22
  -8 -16  -2    0.07    0.14
   8  16   2    0.07    0.14
  -8  16  -2    0.09    0.16
  -9 -17   2    0.62    0.21
   9 -17  -2    0.45    0.17
   9 -17  -2    0.43    0.18
   9  17  -2    0.31    0.17
  -9  17   2    0.31    0.19
   8 -17  -2    0.17    0.15
  -8 -17   2    0.32    0.16
   8 -17  -2    0.26    0.14
   8  17  -2    0.08    0.13
  -8  17   2    0.35    0.17
   7 -17  -2    3.42    0.29
   7 -17  -2    3.77    0.34
  -7 -17   2    3.26    0.32
  -7  17   2    3.16    0.31
   7  17  -2    3.34    0.32
  -6 -17   2    6.98    0.43
   6 -17  -2    7.09    0.42
   6  17  -2    7.26    0.42
  -6  17   2    7.05    0.42
  -6  17   2    6.82    0.39
  -5 -17   2    1.22    0.19
   5 -17  -2    1.75    0.21
  -5  17   2    1.99    0.20
   5  17  -2    1.29    0.16
   5  17  -2    1.35    0.20
  -5  17   2    1.58    0.20
  -4 -17   2    0.15    0.11
   4 -17  -2    0.38    0.13
   4  17  -2    0.28    0.10
  -4  17   2    0.08    0.08
  -4  17   2    0.08    0.08
   4  17  -2    0.33    0.11
   3 -17  -2   13.27    0.53
  -3 -17   2   13.76    0.51
   3  17  -2   13.41    0.52
  -3  17   2   14.04    0.48
   3  17  -2   13.95    0.50
  -3  17   2   13.47    0.50
  -2 -17   2   66.11    1.37
   2 -17  -2   63.21    1.23
   2 -17  -2   62.28    1.41
   2  17  -2   62.72    1.42
  -2  17   2   61.89    1.36
   2  17  -2   63.81    1.40
  -2  17   2   62.61    1.35
   1 -17  -2    5.72    0.30
  -1 -17   2    5.20    0.30
  -1 -17   2    5.29    0.26
   1 -17  -2    5.00    0.24
  -1  17   2    5.31    0.28
   1  17  -2    4.93    0.29
   0 -17   2    0.12    0.08
   0 -17  -2    0.04    0.06
   0 -17  -2    0.08    0.07
   0 -17   2   -0.04    0.05
   0  17  -2    0.06    0.05
   0  17  -2    0.06    0.07
   0  17   2    0.09    0.07
   0  17   2    0.14    0.07
   1 -17   2    4.97    0.21
  -1 -17  -2    5.53    0.26
   1 -17   2    5.17    0.31
  -1 -17  -2    5.01    0.28
  -1  17  -2    5.15    0.24
   1  17   2    5.33    0.25
  -1  17  -2    5.06    0.30
   2 -17   2    5.17    0.33
  -2 -17  -2    6.20    0.26
  -2 -17  -2    5.37    0.32
  -2  17  -2    5.24    0.32
  -2  17  -2    5.64    0.29
   2  17   2    6.21    0.28
   2  17   2    5.16    0.31
   3 -17   2    8.16    0.41
  -3 -17  -2    8.14    0.42
   3  17   2    7.90    0.35
  -3  17  -2    8.72    0.39
   3  17   2    8.22    0.41
  -3  17  -2    7.47    0.41
   4 -17   2   -0.12    0.06
  -4 -17  -2   -0.07    0.08
   4  17   2    0.08    0.11
  -4  17  -2    0.15    0.10
   4  17   2    0.24    0.10
  -4  17  -2    0.10    0.12
  -5 -17  -2    0.29    0.14
   5 -17   2    0.24    0.11
  -5  17  -2    0.26    0.13
  -5  17  -2    0.41    0.15
   5  17   2    0.15    0.14
   6 -17   2    0.71    0.21
   6 -17   2    0.79    0.19
  -6 -17  -2    0.72    0.20
   6  17   2    0.94    0.23
  -6  17  -2    0.81    0.22
   7 -17   2    2.10    0.30
  -7 -17  -2    3.43    0.34
  -7  17  -2    2.99    0.35
   7  17   2    2.45    0.31
  -8 -17  -2    1.37    0.29
   8 -17   2    0.88    0.27
   8  17   2    0.67    0.24
  -8  17  -2    0.88    0.26
  -9 -18   2    0.08    0.15
   9 -18  -2    0.26    0.16
  -9  18   2    0.46    0.20
   9  18  -2    0.54    0.20
   8 -18  -2    0.34    0.17
  -8 -18   2    0.15    0.15
   8 -18  -2    0.30    0.17
  -8  18   2    0.52    0.17
   8  18  -2    0.07    0.13
  -7 -18   2    4.90    0.39
   7 -18  -2    4.23    0.35
   7 -18  -2    5.15    0.36
   7  18  -2    4.67    0.37
  -7  18   2    4.26    0.36
   6 -18  -2    7.97    0.45
  -6 -18   2    7.97    0.47
   6  18  -2    8.64    0.48
  -6  18   2    7.98    0.46
  -6  18   2    7.92    0.42
  -5 -18   2    0.39    0.14
   5 -18  -2    0.51    0.16
   5  18  -2    0.39    0.13
  -5  18   2    0.19    0.11
  -5  18   2    0.40    0.13
   5  18  -2    0.37    0.13
   4 -18  -2   15.53    0.61
  -4 -18   2   17.06    0.62
  -4  18   2   16.74    0.57
   4  18  -2   16.95    0.57
   4  18  -2   17.51    0.63
  -4  18   2   16.98    0.61
   3 -18  -2   12.21    0.50
  -3 -18   2   12.04    0.48
   3  18  -2   12.18    0.48
   3  18  -2   12.35    0.50
  -3  18   2   12.23    0.46
  -3  18   2   12.45    0.47
   2 -18  -2    3.30    0.24
  -2 -18   2    2.87    0.22
   2 -18  -2    2.79    0.17
   2  18  -2    3.36    0.25
  -2  18   2    3.53    0.23
   2  18  -2    3.56    0.25
  -2  18   2    2.95    0.21
  -1 -18   2    4.93    0.30
  -1 -18   2    4.80    0.26
   1 -18  -2    5.09    0.29
   1 -18  -2    4.52    0.24
  -1  18   2    5.00    0.27
  -1  18   2    5.24    0.26
   1  18  -2    4.59    0.29
   0 -18   2   23.81    0.62
   0 -18   2   24.17    0.74
   0 -18  -2   24.31    0.67
   0 -18  -2   24.41    0.68
   0  18  -2   25.04    0.57
   0  18   2   24.40    0.71
   0  18  -2   23.72    0.74
   0  18   2   24.99    0.65
   1 -18   2    0.60    0.15
  -1 -18  -2    0.73    0.12
   1 -18   2    0.56    0.10
  -1 -18  -2    0.60    0.13
   1  18   2    0.39    0.11
   1  18   2    0.62    0.12
  -1  18  -2    0.84    0.17
  -1  18  -2    0.66    0.10
   2 -18   2    6.66    0.38
  -2 -18  -2    7.24    0.37
  -2 -18  -2    7.54    0.30
  -2  18  -2    6.56    0.37
   2  18   2    7.90    0.32
  -2  18  -2    7.78    0.34
   2  18   2    7.20    0.37
  -3 -18  -2   13.19    0.55
   3 -18   2   13.40    0.56
   3  18   2   14.47    0.58
  -3  18  -2   13.58    0.57
  -3  18  -2   13.46    0.52
   3  18   2   14.91    0.49
   4 -18   2    1.86    0.23
  -4 -18  -2    1.88    0.23
  -4  18  -2    1.66    0.22
   4  18   2    1.95    0.19
  -4  18  -2    2.20    0.24
   4  18   2    2.35    0.25
  -5 -18  -2    0.49    0.16
   5 -18   2    0.36    0.14
  -5  18  -2    0.12    0.12
  -5  18  -2    0.51    0.17
   5  18   2    0.33    0.17
  -6 -18  -2    0.18    0.13
   6 -18   2    0.10    0.13
   6 -18   2    0.40    0.17
  -6  18  -2    0.00    0.10
   6  18   2    0.19    0.15
   7 -18   2    0.25    0.16
  -7 -18  -2    0.16    0.14
  -7  18  -2    0.33    0.17
   7  18   2    0.11    0.16
   8 -18   2    0.84    0.26
  -8 -18  -2    0.75    0.25
  -8  18  -2    0.75    0.25
   8  18   2    0.54    0.23
   9 -19  -2    3.92    0.38
  -9 -19   2    4.69    0.44
  -9  19   2    3.67    0.40
   9  19  -2    4.01    0.41
   8 -19  -2    1.73    0.30
   8 -19  -2    1.47    0.27
  -8 -19   2    1.33    0.28
   8  19  -2    0.90    0.24
  -8  19   2    1.25    0.27
   7 -19  -2    0.94    0.23
  -7 -19   2    0.77    0.21
   7 -19  -2    0.99    0.21
   7  19  -2    1.04    0.23
  -7  19   2    0.38    0.17
  -6 -19   2    4.65    0.37
   6 -19  -2    4.95    0.37
   6  19  -2    4.75    0.36
  -6  19   2    5.14    0.35
  -6  19   2    5.17    0.38
   5 -19  -2    2.58    0.26
  -5 -19   2    2.98    0.28
  -5  19   2    2.67    0.24
  -5  19   2    2.49    0.26
   5  19  -2    2.74    0.23
   5  19  -2    2.82    0.27
   4 -19  -2    0.43    0.15
  -4 -19   2    0.44    0.14
  -4  19   2    0.54    0.15
  -4  19   2    0.31    0.12
   4  19  -2    0.32    0.11
   4  19  -2    0.18    0.11
   3 -19  -2   14.03    0.57
  -3 -19   2   14.67    0.55
  -3  19   2   15.86    0.55
   3  19  -2   15.49    0.58
  -3  19   2   15.57    0.54
   3  19  -2   15.30    0.55
   2 -19  -2    0.78    0.16
   2 -19  -2    0.74    0.10
  -2 -19   2    0.51    0.13
  -2  19   2    1.11    0.15
  -2  19   2    0.44    0.12
   2  19  -2    0.70    0.15
  -1 -19   2    5.60    0.33
   1 -19  -2    5.33    0.30
   1 -19  -2    5.29    0.26
  -1 -19   2    5.85    0.29
   1  19  -2    5.46    0.32
  -1  19   2    5.58    0.30
  -1  19   2    5.10    0.27
   0 -19   2   -0.05    0.06
   0 -19  -2    0.05    0.07
   0 -19  -2   -0.13    0.06
   0 -19   2   -0.08    0.06
   0  19   2   -0.05    0.05
   0  19   2    0.01    0.06
   0  19  -2    0.07    0.07
   0  19  -2   -0.05    0.04
  -1 -19  -2    4.94    0.26
  -1 -19  -2    4.87    0.29
   1 -19   2    4.78    0.32
   1 -19   2    4.42    0.22
  -1  19  -2    4.49    0.30
   1  19   2    4.97    0.26
  -1  19  -2    5.03    0.25
   1  19   2    4.69    0.29
  -2 -19  -2    9.21    0.44
   2 -19   2    9.49    0.46
  -2 -19  -2   10.05    0.38
   2  19   2    9.93    0.38
  -2  19  -2    9.78    0.40
  -2  19  -2    9.01    0.44
   2  19   2   10.19    0.45
   3 -19   2    1.34    0.20
  -3 -19  -2    1.21    0.19
  -3  19  -2    0.90    0.19
   3  19   2    0.96    0.14
   3  19   2    0.81    0.17
  -3  19  -2    1.05    0.18
  -4 -19  -2    8.02    0.45
   4 -19   2    8.32    0.46
   4  19   2    9.29    0.49
  -4  19  -2    8.85    0.44
  -4  19  -2    8.56    0.47
   5 -19   2    3.18    0.29
  -5 -19  -2    3.01    0.30
  -5  19  -2    3.47    0.32
   5  19   2    3.67    0.34
  -5  19  -2    3.48    0.32
   6 -19   2    0.79    0.21
  -6 -19  -2    1.08    0.24
   6 -19   2    0.91    0.23
  -6  19  -2    1.11    0.25
   6  19   2    0.66    0.20
  -7 -19  -2    0.86    0.24
   7 -19   2    0.87    0.24
  -7  19  -2    0.44    0.19
   7  19   2    0.86    0.24
   8 -19   2    2.31    0.44
  -8 -19  -2    2.26    0.33
  -8  19  -2    1.91    0.31
  -9 -20   2    2.81    0.38
   9 -20  -2    3.18    0.37
  -9  20   2    3.42    0.39
   9  20  -2    2.94    0.36
  -8 -20   2    0.55    0.21
   8 -20  -2    0.56    0.19
   8 -20  -2    0.44    0.18
   8  20  -2    0.50    0.21
  -8  20   2    0.26    0.16
   7 -20  -2    4.30    0.36
  -7 -20   2    4.50    0.39
  -7  20   2    3.97    0.36
   7  20  -2    4.61    0.39
   6 -20  -2    0.05    0.11
  -6 -20   2    0.07    0.12
  -6  20   2    0.04    0.11
   6  20  -2    0.02    0.09
  -6  20   2    0.01    0.09
  -5 -20   2    0.76    0.19
   5 -20  -2    1.04    0.21
  -5  20   2    1.11    0.21
  -5  20   2    1.00    0.16
   5  20  -2    0.79    0.17
   5  20  -2    0.86    0.19
   4 -20  -2    0.22    0.13
  -4 -20   2    0.15    0.11
  -4  20   2    0.10    0.09
   4  20  -2    0.18    0.11
   4  20  -2    0.21    0.11
  -4  20   2    0.11    0.09
  -3 -20   2    2.41    0.23
   3 -20  -2    2.33    0.24
   3  20  -2    2.61    0.24
   3  20  -2    2.10    0.21
  -3  20   2    2.55    0.22
  -3  20   2    2.23    0.21
  -2 -20   2    2.09    0.21
   2 -20  -2    2.18    0.22
   2 -20  -2    2.35    0.16
  -2 -20   2    2.75    0.22
   2  20  -2    2.38    0.22
  -2  20   2    2.41    0.21
  -2  20   2    2.11    0.19
  -1 -20   2    0.08    0.08
  -1 -20   2   -0.01    0.08
   1 -20  -2    0.15    0.10
   1 -20  -2    0.01    0.06
   1  20  -2    0.13    0.09
  -1  20   2    0.20    0.08
  -1  20   2    0.05    0.07
   0 -20  -2    3.53    0.25
   0 -20   2    3.62    0.22
   0 -20   2    3.87    0.28
   0 -20  -2    3.35    0.23
   0  20   2    3.10    0.24
   0  20   2    3.89    0.23
   0  20  -2    3.55    0.27
   1 -20   2   28.50    0.87
  -1 -20  -2   28.85    0.81
  -1 -20  -2   29.29    0.77
  -1  20  -2   27.14    0.85
   1  20   2   28.46    0.83
  -1  20  -2   29.03    0.73
   1  20   2   30.14    0.75
  -2 -20  -2   13.84    0.55
   2 -20   2   13.47    0.57
  -2  20  -2   14.27    0.58
   2  20   2   13.82    0.55
  -2  20  -2   13.96    0.49
   2  20   2   13.89    0.46
  -3 -20  -2    0.44    0.15
   3 -20   2    0.72    0.19
   3  20   2    0.31    0.13
  -3  20  -2    0.73    0.19
  -3  20  -2    0.49    0.14
  -4 -20  -2    0.14    0.11
   4 -20   2    0.21    0.14
   4  20   2    0.08    0.12
  -4  20  -2    0.08    0.11
  -4  20  -2    0.24    0.15
   5 -20   2    0.14    0.12
  -5 -20  -2    0.13    0.12
   5  20   2    0.04    0.11
  -5  20  -2   -0.01    0.12
  -5  20  -2    0.02    0.11
  -6 -20  -2    0.21    0.13
   6 -20   2    0.12    0.15
   6  20   2    0.01    0.12
  -6  20  -2   -0.03    0.10
  -7 -20  -2   -0.02    0.14
   7 -20   2    0.11    0.16
  -7  20  -2   -0.10    0.12
   7  20   2   -0.01    0.15
  -9 -21   2    0.03    0.18
   9 -21  -2    0.10    0.15
   9  21  -2    0.21    0.19
  -9  21   2    0.27    0.19
   8 -21  -2    0.09    0.13
  -8 -21   2   -0.07    0.13
   8 -21  -2    0.08    0.13
  -8  21   2   -0.03    0.11
   8  21  -2    0.05    0.13
  -7 -21   2    0.25    0.15
   7 -21  -2    0.13    0.12
  -7  21   2    0.05    0.13
   7  21  -2    0.21    0.13
  -6 -21   2    0.06    0.13
   6 -21  -2    0.05    0.11
   6  21  -2    0.24    0.12
  -6  21   2    0.26    0.14
  -6  21   2    0.24    0.13
   5 -21  -2    0.36    0.15
  -5 -21   2    0.10    0.12
  -5  21   2    0.28    0.13
  -5  21   2    0.39    0.15
   5  21  -2    0.25    0.12
   5  21  -2    0.46    0.14
  -4 -21   2    0.16    0.13
   4 -21  -2    0.27    0.14
  -4  21   2    0.27    0.13
  -4  21   2    0.34    0.12
   4  21  -2    0.12    0.10
   4  21  -2    0.15    0.11
  -3 -21   2    0.64    0.16
   3 -21  -2    0.62    0.16
  -3  21   2    1.02    0.18
  -3  21   2    0.69    0.15
   3  21  -2    0.33    0.12
   2 -21  -2    0.10    0.06
  -2 -21   2    0.03    0.08
  -2 -21   2   -0.04    0.08
   2 -21  -2    0.04    0.09
   2  21  -2    0.03    0.08
  -2  21   2    0.05    0.08
  -2  21   2    0.02    0.07
  -1 -21   2    6.07    0.36
   1 -21  -2    6.70    0.31
   1 -21  -2    6.19    0.35
  -1 -21   2    6.58    0.32
  -1  21   2    6.27    0.31
   1  21  -2    6.24    0.36
  -1  21   2    5.93    0.33
   0 -21   2    3.58    0.28
   0 -21  -2    3.78    0.26
   0 -21  -2    3.25    0.23
   0 -21   2    3.39    0.22
   0  21  -2    3.29    0.27
   0  21   2    3.26    0.25
   0  21   2    3.38    0.22
  -1 -21  -2    0.21    0.10
  -1 -21  -2    0.19    0.09
   1 -21   2    0.34    0.13
  -1  21  -2    0.13    0.10
  -1  21  -2    0.34    0.10
   1  21   2    0.32    0.10
   1  21   2    0.18    0.10
  -2 -21  -2    5.08    0.34
   2 -21   2    4.20    0.32
   2  21   2    4.26    0.31
   2  21   2    4.96    0.27
  -2  21  -2    4.29    0.27
  -2  21  -2    4.51    0.32
  -3 -21  -2    0.20    0.11
   3 -21   2    0.23    0.12
  -3  21  -2    0.08    0.10
  -3  21  -2    0.19    0.10
   3  21   2    0.16    0.12
  -4 -21  -2    1.13    0.22
   4 -21   2    1.38    0.26
   4  21   2    1.43    0.26
  -4  21  -2    1.42    0.24
  -4  21  -2    0.86    0.21
  -5 -21  -2    2.34    0.28
   5 -21   2    3.39    0.31
  -5  21  -2    2.78    0.28
  -5  21  -2    2.78    0.30
   5  21   2    2.25    0.29
  -6 -21  -2    0.87    0.22
   6 -21   2    0.79    0.20
   6  21   2    1.37    0.29
  -6  21  -2    1.34    0.26
   7 -21   2   -0.03    0.15
  -7 -21  -2    0.21    0.18
  -7  21  -2    0.16    0.15
   7  21   2    0.38    0.18
  -9 -22   2    0.47    0.26
   9 -22  -2    0.41    0.21
   9  22  -2    0.44    0.22
  -8 -22   2    0.06    0.15
   8 -22  -2   -0.02    0.13
   8 -22  -2    0.08    0.15
   8  22  -2    0.32    0.17
  -8  22   2    0.21    0.15
   7 -22  -2    3.98    0.36
  -7 -22   2    3.61    0.36
   7  22  -2    3.86    0.36
  -7  22   2    4.07    0.35
  -7  22   2    4.03    0.37
  -6 -22   2    1.33    0.26
   6 -22  -2    1.84    0.26
  -6  22   2    1.60    0.23
  -6  22   2    1.81    0.26
   6  22  -2    1.68    0.24
   5 -22  -2    0.06    0.11
  -5 -22   2    0.22    0.14
  -5  22   2    0.20    0.12
   5  22  -2    0.04    0.10
   5  22  -2    0.13    0.10
  -5  22   2    0.14    0.12
   4 -22  -2   12.29    0.57
  -4 -22   2   13.39    0.59
  -4  22   2   13.78    0.55
  -4  22   2   13.27    0.55
   4  22  -2   12.61    0.53
   4  22  -2   12.91    0.58
  -3 -22   2    0.68    0.16
  -3 -22   2    0.69    0.16
   3 -22  -2    0.62    0.17
   3  22  -2    0.66    0.16
  -3  22   2    0.74    0.16
  -3  22   2    0.82    0.17
   2 -22  -2   11.17    0.50
  -2 -22   2    9.72    0.46
  -2 -22   2   10.62    0.46
  -2  22   2   10.55    0.46
   2  22  -2   10.45    0.49
  -2  22   2   10.36    0.43
  -1 -22   2    2.85    0.25
   1 -22  -2    2.92    0.22
  -1 -22   2    3.29    0.23
   1 -22  -2    2.87    0.25
   1  22  -2    3.06    0.26
  -1  22   2    3.01    0.25
  -1  22   2    2.96    0.22
   0 -22  -2   14.00    0.54
   0 -22   2   14.79    0.60
   0 -22  -2   14.40    0.52
   0 -22   2   14.52    0.48
   0  22   2   14.54    0.56
   0  22  -2   14.14    0.58
   0  22   2   14.51    0.49
   1 -22   2   10.84    0.52
  -1 -22  -2   10.65    0.44
  -1 -22  -2   10.95    0.47
  -1  22  -2   11.03    0.51
   1  22   2   11.11    0.41
   1  22   2   11.45    0.50
   2 -22   2    1.05    0.21
  -2 -22  -2    1.48    0.20
  -2  22  -2    1.18    0.19
   2  22   2    1.42    0.20
  -2  22  -2    1.39    0.17
   3 -22   2   16.53    0.68
  -3 -22  -2   15.85    0.65
  -3  22  -2   17.12    0.61
   3  22   2   16.24    0.66
  -3  22  -2   16.37    0.67
  -4 -22  -2    0.12    0.11
   4 -22   2   -0.15    0.08
  -4  22  -2   -0.02    0.11
   4  22   2    0.21    0.14
  -4  22  -2   -0.03    0.09
  -5 -22  -2    2.01    0.27
   5 -22   2    1.70    0.24
  -5  22  -2    1.88    0.28
   5  22   2    1.64    0.25
  -5  22  -2    2.09    0.26
   6 -22   2    0.18    0.15
  -6 -22  -2   -0.07    0.11
   6  22   2    0.18    0.15
  -6  22  -2    0.17    0.13
  -6  22  -2    0.45    0.18
  -7 -22  -2    0.00    0.14
   7 -22   2    0.00    0.11
  -7  22  -2    0.22    0.16
   7  22   2   -0.05    0.13
  -8 -23   2    0.26    0.17
   8 -23  -2    0.69    0.22
  -8  23   2    0.55    0.22
   8  23  -2    0.46    0.20
  -7 -23   2    1.53    0.30
   7 -23  -2    1.15    0.26
  -7  23   2    1.40    0.27
  -7  23   2    1.82    0.27
   7  23  -2    1.03    0.24
   6 -23  -2    1.71    0.27
  -6 -23   2    2.15    0.28
  -6  23   2    2.13    0.26
  -6  23   2    1.80    0.24
   6  23  -2    2.06    0.28
  -5 -23   2    0.17    0.14
   5 -23  -2    0.24    0.14
  -5  23   2    0.20    0.11
   5  23  -2    0.30    0.13
  -5  23   2    0.18    0.13
   5  23  -2    0.27    0.15
  -4 -23   2    1.01    0.21
   4 -23  -2    1.70    0.24
  -4  23   2    1.59    0.21
  -4  23   2    1.24    0.20
   4  23  -2    1.69    0.23
  -3 -23   2    0.51    0.15
  -3 -23   2    0.19    0.12
   3 -23  -2    0.25    0.13
  -3  23   2    0.03    0.08
  -3  23   2    0.39    0.13
   3  23  -2    0.52    0.16
  -2 -23   2    7.58    0.41
   2 -23  -2    7.05    0.40
  -2 -23   2    8.44    0.41
   2  23  -2    7.29    0.41
  -2  23   2    7.10    0.36
  -2  23   2    7.30    0.39
   1 -23  -2   12.78    0.46
  -1 -23   2   12.40    0.48
   1 -23  -2   11.16    0.50
  -1 -23   2   11.35    0.53
   1  23  -2   12.61    0.55
  -1  23   2   12.43    0.52
  -1  23   2   12.57    0.46
   0 -23   2    0.93    0.19
   0 -23  -2    0.92    0.18
   0 -23   2    0.95    0.15
   0 -23  -2    1.03    0.16
   0  23   2    1.06    0.18
   0  23  -2    0.67    0.18
   0  23   2    0.55    0.12
  -1 -23  -2    2.52    0.22
  -1 -23  -2    2.44    0.24
   1 -23   2    2.11    0.24
  -1  23  -2    2.49    0.25
   1  23   2    2.06    0.23
  -2 -23  -2    3.76    0.30
   2 -23   2    3.59    0.31
  -2  23  -2    3.43    0.30
   2  23   2    3.12    0.28
  -3 -23  -2    2.49    0.28
   3 -23   2    2.57    0.29
  -3  23  -2    2.84    0.25
   3  23   2    2.46    0.27
  -3  23  -2    2.19    0.26
   4 -23   2    1.21    0.25
  -4 -23  -2    0.83    0.22
  -4  23  -2    1.25    0.21
  -4  23  -2    1.45    0.23
   4  23   2    1.40    0.23
   5 -23   2    0.26    0.15
  -5 -23  -2    0.43    0.17
   5  23   2    0.38    0.17
  -5  23  -2    0.15    0.12
  -5  23  -2    0.14    0.14
  -6 -23  -2   -0.03    0.11
   6 -23   2    0.05    0.12
   6  23   2    0.10    0.13
  -6  23  -2   -0.05    0.11
  -6  23  -2   -0.12    0.13
   7 -23   2    3.13    0.38
  -7 -23  -2    3.67    0.41
  -7  23  -2    3.46    0.37
   7  23   2    2.57    0.36
   8 -24  -2    1.35    0.30
  -8 -24   2    0.44    0.21
   8  24  -2    0.66    0.22
  -8  24   2    0.49    0.19
   7 -24  -2    0.06    0.15
  -7 -24   2   -0.03    0.12
   7  24  -2    0.04    0.14
  -7  24   2    0.16    0.14
  -7  24   2    0.14    0.16
   6 -24  -2    1.28    0.26
  -6 -24   2    1.40    0.27
  -6  24   2    2.23    0.27
  -6  24   2    1.81    0.25
   6  24  -2    1.17    0.24
  -5 -24   2    0.02    0.11
   5 -24  -2   -0.03    0.10
  -5  24   2    0.04    0.09
  -5  24   2    0.02    0.10
   5  24  -2    0.07    0.12
  -4 -24   2   11.58    0.55
   4 -24  -2   10.03    0.53
  -4 -24   2   10.26    0.50
   4  24  -2   10.99    0.55
  -4  24   2   11.09    0.51
  -4  24   2   10.48    0.50
  -3 -24   2    5.61    0.37
   3 -24  -2    4.71    0.36
  -3 -24   2    4.81    0.34
  -3  24   2    5.15    0.35
  -3  24   2    5.34    0.34
   3  24  -2    5.62    0.38
   2 -24  -2    1.05    0.21
  -2 -24   2    0.93    0.18
  -2 -24   2    0.91    0.19
  -2  24   2    0.99    0.19
   2  24  -2    1.17    0.19
  -2  24   2    0.94    0.15
  -1 -24   2   18.96    0.62
   1 -24  -2   19.12    0.60
  -1 -24   2   18.81    0.71
   1 -24  -2   18.35    0.67
  -1  24   2   17.98    0.66
   1  24  -2   17.63    0.69
  -1  24   2   18.79    0.60
   0 -24   2    6.65    0.41
   0 -24  -2    6.79    0.36
   0 -24  -2    6.95    0.38
   0  24   2    6.46    0.38
   0  24   2    6.94    0.33
   0  24  -2    6.36    0.40
   1 -24   2    6.09    0.40
  -1 -24  -2    6.23    0.37
  -1 -24  -2    6.68    0.36
   1  24   2    6.56    0.40
  -1  24  -2    6.65    0.41
  -2 -24  -2   18.38    0.68
   2 -24   2   17.83    0.72
  -2  24  -2   16.73    0.69
   2  24   2   18.13    0.69
   3 -24   2    4.28    0.36
  -3 -24  -2    4.30    0.34
  -3  24  -2    5.05    0.32
  -3  24  -2    4.74    0.37
  -4 -24  -2    0.06    0.12
   4 -24   2   -0.06    0.12
  -4  24  -2    0.15    0.11
  -4  24  -2    0.27    0.14
   4  24   2    0.05    0.11
   5 -24   2    2.93    0.32
  -5 -24  -2    2.35    0.31
  -5  24  -2    2.63    0.31
  -5  24  -2    2.57    0.29
   5  24   2    2.68    0.33
   6 -24   2    0.09    0.12
  -6 -24  -2    0.51    0.20
  -6  24  -2    0.21    0.16
   6  24   2    0.27    0.17
  -6  24  -2    0.21    0.15
   7 -24   2    0.06    0.16
  -7 -24  -2    0.01    0.17
   7  24   2    0.05    0.16
  -7  24  -2    0.07    0.15
  -8 -25   2    0.01    0.14
   8 -25  -2    0.28    0.19
  -8  25   2    0.15    0.16
   8  25  -2   -0.11    0.14
   7 -25  -2    1.64    0.32
  -7 -25   2    1.99    0.32
   7  25  -2    1.98    0.31
  -7  25   2    1.64    0.26
  -7  25   2    1.75    0.28
   6 -25  -2    0.60    0.20
  -6 -25   2    0.45    0.18
  -6  25   2    0.21    0.14
  -6  25   2    0.47    0.19
   6  25  -2    0.69    0.23
  -5 -25   2    2.14    0.28
   5 -25  -2    2.68    0.30
  -5  25   2    2.80    0.28
   5  25  -2    1.92    0.27
  -5  25   2    2.45    0.27
  -4 -25   2    1.18    0.24
   4 -25  -2    0.74    0.20
  -4 -25   2    1.02    0.20
  -4  25   2    1.34    0.20
  -4  25   2    0.71    0.17
   4  25  -2    1.20    0.23
  -3 -25   2   23.50    0.81
  -3 -25   2   23.72    0.81
   3 -25  -2   24.45    0.86
  -3  25   2   22.99    0.76
   3  25  -2   22.95    0.83
  -3  25   2   24.15    0.80
  -2 -25   2    0.30    0.13
   2 -25  -2    0.24    0.13
  -2 -25   2    0.27    0.12
  -2  25   2    0.09    0.11
  -2  25   2    0.44    0.13
   2  25  -2    0.35    0.15
  -1 -25   2    4.82    0.36
   1 -25  -2    4.87    0.29
  -1 -25   2    5.24    0.32
   1 -25  -2    4.67    0.34
  -1  25   2    6.03    0.36
   1  25  -2    4.59    0.35
  -1  25   2    5.00    0.29
   0 -25  -2    0.11    0.10
   0 -25  -2    0.15    0.10
   0 -25   2    0.23    0.13
   0  25   2    0.14    0.10
   0  25  -2    0.24    0.11
  -1 -25  -2    0.26    0.13
  -1 -25  -2    0.36    0.13
   1 -25   2    0.17    0.13
  -1  25  -2    0.08    0.11
   1  25   2    0.03    0.09
  -2 -25  -2    0.16    0.12
   2 -25   2    0.04    0.12
  -2  25  -2   -0.04    0.10
   2  25   2    0.17    0.11
  -3 -25  -2    0.44    0.16
   3 -25   2    0.76    0.20
   3  25   2    0.72    0.19
  -3  25  -2    0.55    0.17
  -4 -25  -2    0.45    0.17
   4 -25   2    0.58    0.20
   4  25   2    0.24    0.14
  -4  25  -2    0.30    0.16
  -4  25  -2    0.58    0.16
  -5 -25  -2    0.18    0.14
   5 -25   2    0.08    0.13
  -5  25  -2    0.11    0.13
  -5  25  -2    0.18    0.15
   5  25   2   -0.10    0.12
  -6 -25  -2    0.15    0.14
   6 -25   2    0.36    0.17
   6  25   2    0.02    0.15
  -6  25  -2    0.41    0.19
  -6  25  -2    0.12    0.16
   8 -26  -2    0.00    0.16
  -8 -26   2    0.27    0.22
  -8  26   2    0.12    0.17
   8  26  -2    0.14    0.17
   7 -26  -2    0.27    0.18
  -7 -26   2    0.26    0.19
  -7  26   2    0.35    0.17
  -7  26   2    0.31    0.16
   7  26  -2    0.04    0.15
   6 -26  -2    0.40    0.18
  -6 -26   2    0.95    0.24
  -6  26   2    0.31    0.15
  -6  26   2    0.39    0.17
   6  26  -2    0.58    0.22
   5 -26  -2    3.22    0.33
  -5 -26   2    3.16    0.33
  -5  26   2    3.02    0.30
   5  26  -2    3.46    0.34
  -5  26   2    2.85    0.29
  -4 -26   2    0.14    0.12
  -4 -26   2    0.09    0.11
   4 -26  -2    0.21    0.14
  -4  26   2    0.05    0.11
  -4  26   2   -0.03    0.10
   4  26  -2    0.05    0.10
   3 -26  -2    0.89    0.21
  -3 -26   2    0.85    0.20
  -3 -26   2    1.04    0.23
   3  26  -2    1.25    0.21
  -3  26   2    0.68    0.18
  -3  26   2    0.68    0.16
   2 -26  -2    0.19    0.13
  -2 -26   2    0.35    0.14
  -2 -26   2    0.58    0.17
  -2  26   2    0.02    0.09
   2  26  -2    0.08    0.11
  -2  26   2    0.31    0.12
   1 -26  -2    1.37    0.20
  -1 -26   2    1.26    0.19
  -1 -26   2    1.21    0.23
   1  26  -2    1.27    0.21
  -1  26   2    1.40    0.21
   0 -26  -2    7.68    0.40
   0 -26   2    6.81    0.44
   0 -26  -2    7.35    0.41
   0  26   2    7.08    0.42
   0  26  -2    7.20    0.45
  -1 -26  -2    1.97    0.23
   1 -26   2    2.39    0.27
  -1 -26  -2    1.67    0.21
  -1  26  -2    1.88    0.26
   1  26   2    1.78    0.23
  -2 -26  -2    0.25    0.13
   2 -26   2    0.36    0.15
   2  26   2    0.26    0.13
  -2  26  -2    0.16    0.11
   3 -26   2    1.07    0.24
  -3 -26  -2    1.52    0.22
  -3  26  -2    0.74    0.21
   3  26   2    0.96    0.22
   4 -26   2   -0.04    0.12
  -4 -26  -2   -0.04    0.10
  -4  26  -2    0.22    0.15
   4  26   2    0.02    0.13
   5 -26   2    0.22    0.16
  -5 -26  -2    0.08    0.13
  -5  26  -2    0.15    0.13
   5  26   2   -0.04    0.11
  -5  26  -2    0.05    0.13
   6 -26   2    0.20    0.16
  -6 -26  -2    0.13    0.15
  -6  26  -2    0.03    0.15
  -6  26  -2    0.08    0.14
   6  26   2   -0.07    0.14
   7 -27  -2   -0.11    0.14
  -7 -27   2   -0.17    0.12
   7  27  -2    0.08    0.17
  -7  27   2   -0.01    0.14
   6 -27  -2    3.40    0.38
  -6 -27   2    4.30    0.40
   6  27  -2    4.40    0.41
  -6  27   2    4.14    0.35
  -6  27   2    3.56    0.35
  -5 -27   2    0.78    0.20
   5 -27  -2    0.61    0.20
  -5  27   2    1.10    0.22
  -5  27   2    0.87    0.21
   5  27  -2    0.78    0.21
   4 -27  -2    0.93    0.23
  -4 -27   2    0.80    0.20
  -4 -27   2    0.74    0.19
  -4  27   2    0.17    0.12
   4  27  -2    0.67    0.20
  -4  27   2    0.49    0.17
   3 -27  -2    2.76    0.30
  -3 -27   2    2.71    0.27
  -3 -27   2    2.75    0.28
   3  27  -2    2.56    0.29
  -3  27   2    2.57    0.25
  -3  27   2    2.49    0.26
   2 -27  -2    2.75    0.28
  -2 -27   2    2.69    0.27
  -2 -27   2    2.38    0.27
   2  27  -2    2.60    0.28
  -2  27   2    2.70    0.24
  -2  27   2    2.47    0.27
  -1 -27   2    4.15    0.34
  -1 -27   2    3.66    0.29
   1 -27  -2    3.73    0.32
   1  27  -2    3.74    0.33
  -1  27   2    4.51    0.34
   0 -27  -2    0.64    0.17
   0 -27   2    0.56    0.17
   0 -27  -2    0.54    0.15
   0  27   2    0.85    0.21
   0  27  -2    0.37    0.15
  -1 -27  -2    0.03    0.11
  -1 -27  -2    0.37    0.14
   1 -27   2    0.10    0.12
   1  27   2    0.09    0.12
  -1  27  -2    0.38    0.16
   2 -27   2    0.60    0.18
  -2 -27  -2    0.58    0.18
  -2  27  -2    0.29    0.14
   2  27   2    0.34    0.15
   3 -27   2    0.29    0.15
  -3 -27  -2    0.24    0.12
  -3  27  -2    0.15    0.13
   3  27   2    0.21    0.16
   4 -27   2    0.16    0.15
  -4 -27  -2    0.10    0.13
  -4  27  -2    0.07    0.12
   4  27   2    0.32    0.15
   5 -27   2    2.16    0.30
  -5 -27  -2    2.24    0.29
  -5  27  -2    2.48    0.31
   5  27   2    1.85    0.30
  -6 -27  -2    0.68    0.23
   6 -27   2    0.80    0.25
  -6  27  -2    0.32    0.19
  -6  27  -2    0.78    0.23
   6  27   2    0.53    0.21
  -7 -28   2    0.27    0.19
   7 -28  -2    0.23    0.17
   7  28  -2    0.08    0.16
  -7  28   2    0.56    0.19
  -6 -28   2   -0.03    0.12
   6 -28  -2    0.11    0.15
  -6  28   2    0.19    0.15
  -6  28   2    0.13    0.14
   6  28  -2    0.31    0.18
   5 -28  -2    6.35    0.47
  -5 -28   2    7.60    0.50
  -5  28   2    6.80    0.44
   5  28  -2    5.51    0.44
  -5  28   2    5.89    0.43
  -4 -28   2    1.60    0.24
  -4 -28   2    1.92    0.27
   4 -28  -2    1.28    0.27
   4  28  -2    1.29    0.25
  -4  28   2    1.85    0.24
  -4  28   2    1.41    0.23
   3 -28  -2    2.24    0.28
  -3 -28   2    2.14    0.27
  -3 -28   2    2.30    0.28
  -3  28   2    2.30    0.25
   3  28  -2    2.27    0.27
  -3  28   2    2.59    0.28
   2 -28  -2   -0.04    0.09
  -2 -28   2    0.08    0.13
  -2 -28   2    0.02    0.09
   2  28  -2    0.16    0.12
  -2  28   2    0.10    0.12
   1 -28  -2    5.13    0.37
  -1 -28   2    4.97    0.38
   1  28  -2    5.29    0.41
  -1  28   2    5.73    0.40
   0 -28  -2    0.51    0.18
   0 -28   2    0.39    0.17
   0 -28  -2    0.27    0.13
   0  28   2    0.43    0.16
   0  28  -2    0.48    0.17
  -1 -28  -2    1.81    0.23
  -1 -28  -2    1.24    0.25
   1 -28   2    1.66    0.26
   1  28   2    1.34    0.25
  -1  28  -2    2.10    0.26
  -2 -28  -2    0.74    0.19
   2 -28   2    0.71    0.22
  -2  28  -2    0.36    0.16
   2  28   2    0.09    0.12
   3 -28   2   -0.05    0.12
  -3 -28  -2    0.01    0.10
  -3  28  -2    0.33    0.18
   3  28   2   -0.07    0.10
   4 -28   2    0.02    0.13
  -4 -28  -2    0.22    0.15
   4  28   2    0.02    0.12
  -4  28  -2    0.04    0.14
   5 -28   2    0.14    0.15
  -5 -28  -2    0.02    0.13
  -5  28  -2    0.06    0.15
   5  28   2    0.03    0.14
   6 -28   2    1.98    0.31
  -6  28  -2    1.58    0.33
   6  28   2    1.66    0.36
  -7 -29   2    1.40    0.32
   7 -29  -2    0.90    0.27
  -7  29   2    1.02    0.24
   7  29  -2    0.74    0.23
  -6 -29   2    2.66    0.36
   6 -29  -2    2.99    0.35
   6  29  -2    2.77    0.34
  -6  29   2    3.14    0.34
  -6  29   2    2.81    0.33
  -5 -29   2   10.50    0.60
   5 -29  -2    9.10    0.57
  -5  29   2    9.26    0.53
  -5  29   2    8.91    0.53
   5  29  -2    9.95    0.60
  -4 -29   2    2.35    0.28
  -4 -29   2    2.74    0.32
   4 -29  -2    1.86    0.28
  -4  29   2    2.32    0.27
  -4  29   2    2.28    0.28
   4  29  -2    2.16    0.28
  -3 -29   2    5.48    0.39
  -3 -29   2    3.83    0.34
   3 -29  -2    4.35    0.39
   3  29  -2    4.34    0.37
  -3  29   2    3.78    0.34
  -2 -29   2    3.72    0.34
   2 -29  -2    2.77    0.30
  -2 -29   2    3.55    0.30
   2  29  -2    3.93    0.35
  -2  29   2    3.63    0.33
   1 -29  -2    3.90    0.34
  -1 -29   2    3.97    0.36
  -1  29   2    3.41    0.32
   1  29  -2    4.24    0.37
   0 -29   2    4.39    0.38
   0 -29  -2    4.34    0.35
   0 -29  -2    4.32    0.31
   0  29   2    4.65    0.36
   0  29  -2    4.65    0.38
  -1 -29  -2    1.37    0.21
   1 -29   2    1.24    0.25
  -1  29  -2    1.64    0.26
   1  29   2    0.92    0.21
   2 -29   2    0.02    0.12
  -2 -29  -2   -0.03    0.10
  -2  29  -2    0.10    0.12
   2  29   2    0.11    0.12
   3 -29   2   -0.12    0.11
  -3 -29  -2    0.15    0.13
   3  29   2   -0.07    0.12
  -3  29  -2    0.20    0.15
   4 -29   2    0.11    0.14
  -4 -29  -2   -0.17    0.11
  -4  29  -2    0.25    0.16
   4  29   2    0.07    0.16
   5 -29   2    0.09    0.15
  -5 -29  -2    0.17    0.17
   5  29   2    0.20    0.15
  -5  29  -2    0.20    0.17
   6 -30  -2    3.96    0.41
  -6 -30   2    3.20    0.38
   6  30  -2    3.21    0.37
  -6  30   2    3.72    0.42
  -6  30   2    3.38    0.36
  -5 -30   2    0.29    0.18
   5 -30  -2    0.71    0.22
  -5  30   2    0.58    0.19
   5  30  -2    0.35    0.17
  -5  30   2    0.86    0.23
  -4 -30   2    0.12    0.14
  -4 -30   2    0.00    0.12
   4 -30  -2   -0.05    0.12
   4  30  -2    0.21    0.14
  -4  30   2    0.07    0.13
   3 -30  -2    0.08    0.11
  -3 -30   2    0.06    0.11
  -3 -30   2    0.41    0.17
  -3  30   2    0.41    0.15
   3  30  -2    0.13    0.13
   2 -30  -2    0.96    0.23
  -2 -30   2    1.32    0.26
  -2 -30   2    1.24    0.23
   2  30  -2    1.38    0.27
  -2  30   2    0.82    0.21
   1 -30  -2    4.12    0.35
  -1 -30   2    3.89    0.36
   1  30  -2    3.91    0.37
  -1  30   2    4.27    0.36
   0 -30   2    4.74    0.40
   0 -30  -2    3.48    0.33
   0  30   2    3.72    0.33
   0  30  -2    3.10    0.33
  -1 -30  -2    0.80    0.19
   1 -30   2    0.39    0.19
   1  30   2    0.84    0.23
  -1  30  -2    0.58    0.19
  -2 -30  -2    4.02    0.34
   2 -30   2    4.53    0.40
  -2  30  -2    3.69    0.36
   2  30   2    4.33    0.38
   3 -30   2   -0.14    0.11
  -3 -30  -2    0.05    0.12
  -3  30  -2   -0.20    0.10
   3  30   2   -0.06    0.12
   4 -30   2    0.22    0.16
  -4 -30  -2    0.01    0.12
  -4  30  -2    0.16    0.18
   4  30   2    0.15    0.16
  -5 -30  -2    1.47    0.32
   5 -30   2    1.11    0.26
  -5  30  -2    1.56    0.33
   5  30   2    2.22    0.33
   6 -31  -2    1.46    0.32
  -6 -31   2    0.90    0.27
  -6  31   2    0.89    0.26
   6  31  -2    1.40    0.32
  -5 -31   2    2.65    0.35
   5 -31  -2    2.80    0.34
   5  31  -2    2.47    0.34
  -5  31   2    2.55    0.32
   4 -31  -2    1.08    0.28
  -4 -31   2    0.13    0.16
  -4 -31   2    0.73    0.21
   4  31  -2    1.22    0.26
  -4  31   2    0.67    0.21
  -3 -31   2    0.44    0.16
   3 -31  -2    0.48    0.18
  -3 -31   2    0.52    0.19
  -3  31   2    0.51    0.18
   3  31  -2    0.11    0.13
  -2 -31   2    0.50    0.17
   2 -31  -2    0.75    0.21
  -2  31   2    0.34    0.16
   2  31  -2    0.42    0.17
   1 -31  -2    2.24    0.28
  -1 -31   2    1.69    0.26
  -1  31   2    1.60    0.26
   1  31  -2    1.78    0.27
   0 -31  -2    2.45    0.29
   0 -31   2    2.64    0.32
   0  31   2    2.73    0.30
   0  31  -2    2.39    0.30
   1 -31   2    2.73    0.33
  -1 -31  -2    2.18    0.27
   1  31   2    1.94    0.27
  -1  31  -2    2.38    0.32
  -2 -31  -2    0.09    0.12
   2 -31   2    0.05    0.14
  -2  31  -2    0.02    0.13
   2  31   2    0.11    0.13
   3 -31   2    2.13    0.31
  -3 -31  -2    2.42    0.31
   3  31   2    2.58    0.33
  -3  31  -2    2.72    0.33
   4 -31   2    0.09    0.16
  -4 -31  -2    0.17    0.15
  -4  31  -2    0.17    0.17
   4  31   2    0.16    0.18
  -5 -31  -2    0.51    0.23
   5 -31   2    0.15    0.17
  -5  31  -2    0.15    0.18
   5  31   2   -0.18    0.14
  -6 -32   2    0.63    0.25
   6  32  -2    0.14    0.18
  -5 -32   2    2.10    0.32
   5 -32  -2    1.59    0.31
   5  32  -2    2.01    0.31
  -5  32   2    1.20    0.26
   4 -32  -2    1.02    0.26
  -4 -32   2    1.16    0.27
   4  32  -2    0.92    0.25
  -4  32   2    1.36    0.27
  -3 -32   2    0.12    0.15
  -3 -32   2    0.16    0.15
   3 -32  -2    0.01    0.12
   3  32  -2    0.12    0.13
  -3  32   2   -0.08    0.13
  -2 -32   2   -0.05    0.13
   2 -32  -2   -0.06    0.12
   2  32  -2    0.23    0.14
  -2  32   2    0.00    0.10
   1 -32  -2    0.07    0.12
  -1 -32   2    0.10    0.13
  -1  32   2    0.27    0.14
   1  32  -2    0.23    0.14
   0 -32   2    0.45    0.18
   0 -32  -2    0.63    0.21
   0  32  -2    0.51    0.19
   0  32   2    0.34    0.17
  -1 -32  -2    0.33    0.16
   1 -32   2    0.59    0.21
  -1  32  -2    0.61    0.20
   1  32   2    0.74    0.22
   2 -32   2    0.72    0.24
  -2 -32  -2    0.86    0.22
  -2  32  -2    0.44    0.20
   2  32   2    0.74    0.22
  -3 -32  -2   -0.06    0.13
   3 -32   2    0.17    0.17
   3  32   2    0.06    0.14
  -3  32  -2    0.02    0.14
  -4 -32  -2    0.06    0.14
   4 -32   2    0.24    0.18
  -4  32  -2    0.03    0.13
   4  32   2   -0.03    0.14
   5 -33  -2    0.84    0.26
  -5 -33   2    0.31    0.20
  -5  33   2    0.29    0.17
   5  33  -2    0.85    0.26
  -4 -33   2    0.06    0.14
   4 -33  -2   -0.07    0.13
   4  33  -2    0.20    0.17
  -4  33   2    0.09    0.14
  -3 -33   2    0.66    0.21
  -3 -33   2    0.42    0.19
   3 -33  -2    0.47    0.21
   3  33  -2    0.51    0.19
  -3  33   2    0.64    0.20
   2 -33  -2    3.82    0.38
  -2 -33   2    3.53    0.36
  -2  33   2    3.27    0.34
   2  33  -2    4.04    0.39
  -1 -33   2    3.61    0.38
   1 -33  -2    3.14    0.33
  -1  33   2    3.06    0.34
   1  33  -2    3.30    0.38
   0 -33  -2    0.31    0.17
   0 -33   2    0.29    0.17
   0  33   2    0.43    0.17
   0  33  -2    0.22    0.15
   1 -33   2    1.01    0.25
  -1  33  -2    0.63    0.22
   1  33   2    0.83    0.22
   2 -33   2    0.21    0.17
  -2 -33  -2    0.24    0.15
   2  33   2    0.09    0.14
  -2  33  -2    0.06    0.14
   3 -33   2    0.25    0.18
  -3 -33  -2    0.14    0.14
  -3  33  -2    0.11    0.16
   3  33   2    0.10    0.15
  -4 -33  -2   -0.18    0.14
   4 -33   2   -0.08    0.14
   4  33   2    0.15    0.18
  -4  33  -2    0.27    0.18
  -5 -34   2    2.42    0.36
  -4 -34   2    0.48    0.20
   4 -34  -2    0.13    0.15
  -4  34   2    0.56    0.21
   4  34  -2    0.26    0.17
   3 -34  -2    2.18    0.31
  -3 -34   2    1.51    0.29
   3  34  -2    2.04    0.30
  -3  34   2    2.68    0.33
   2 -34  -2   -0.07    0.13
  -2 -34   2   -0.02    0.14
  -2  34   2   -0.06    0.11
   2  34  -2   -0.02    0.13
   1 -34  -2    1.53    0.29
  -1 -34   2    1.42    0.30
   1  34  -2    1.16    0.28
  -1  34   2    0.98    0.23
   0 -34  -2    1.33    0.26
   0 -34   2    1.28    0.29
   0  34   2    1.49    0.28
   0  34  -2    1.21    0.28
   1 -34   2    0.33    0.20
  -1  34  -2    0.58    0.21
   1  34   2    0.63    0.21
   2 -34   2    0.68    0.24
  -2 -34  -2    0.56    0.20
   2  34   2    0.78    0.24
  -2  34  -2    0.28    0.20
   3 -34   2    1.15    0.30
  -3 -34  -2    0.59    0.22
   3  34   2    0.54    0.21
  -3  34  -2    0.92    0.26
  -4 -35   2    0.20    0.18
   4 -35  -2    0.36    0.21
   4  35  -2    0.40    0.19
  -4  35   2    0.55    0.20
  -3 -35   2    0.60    0.21
   3 -35  -2    0.25    0.18
   3  35  -2    0.28    0.16
  -3  35   2    0.19    0.16
   2 -35  -2    2.23    0.31
  -2 -35   2    2.02    0.32
  -2  35   2    2.22    0.31
   2  35  -2    2.25    0.34
  -1 -35   2    0.13    0.16
   1 -35  -2    0.44    0.20
   1  35  -2    0.67    0.23
  -1  35   2    0.90    0.25
   0 -35   2    0.01    0.17
   0  35  -2    0.27    0.16
   0  35   2   -0.07    0.10
   1 -35   2    1.48    0.32
   1  35   2    1.91    0.30
  -1  35  -2    2.14    0.34
  -2 -35  -2    1.68    0.26
   2 -35   2    1.81    0.34
   2  35   2    1.01    0.27
  -2  35  -2    1.98    0.31
  -3 -35  -2    3.15    0.38
   3  35   2    2.91    0.36
   3 -36  -2   -0.10    0.14
  -3 -36   2    0.09    0.18
  -3  36   2   -0.02    0.14
   3  36  -2    0.19    0.16
  -2 -36   2    0.72    0.24
   2 -36  -2    0.39    0.20
  -2  36   2    0.56    0.21
   2  36  -2    0.28    0.19
  -1 -36   2    1.17    0.29
   1 -36  -2    1.09    0.27
  -1  36   2    0.95    0.25
   1  36  -2    1.16    0.27
   0 -36   2    2.23    0.34
   0  36   2    1.01    0.26
   0  36  -2    1.77    0.33
   1 -36   2    2.16    0.34
   1  36   2    2.32    0.33
  -1  36  -2    1.76    0.35
  -2  36  -2    0.08    0.18
   2  36   2    0.12    0.18
  -2 -37   2   -0.08    0.15
   2 -37  -2    0.23    0.17
  -2  37   2    0.02    0.14
   2  37  -2    0.33    0.22
   1 -37  -2    1.33    0.31
  -1 -37   2    1.15    0.29
   1  37  -2    1.10    0.28
  -1  37   2    1.74    0.29
   0 -37   2    0.82    0.25
   0  37  -2    0.32    0.20
   0  37   2    0.37    0.20
   1  37   2    0.97    0.27
 -11   0   3   -0.04    0.14
 -10   0   3   -0.12    0.11
  10   0  -3    0.00    0.12
   9   0  -3   -0.04    0.11
  -9   0   3    0.04    0.11
  -8   0   3    0.05    0.10
   8   0  -3    0.06    0.09
   8   0  -3    0.11    0.09
   7   0  -3    0.05    0.08
   7   0  -3   -0.02    0.07
  -7   0   3   -0.09    0.06
  -7   0   3    0.03    0.07
   6   0  -3    0.01    0.06
  -6   0   3    0.02    0.07
  -6   0   3   -0.09    0.06
   6   0  -3   -0.06    0.06
  -5   0   3   -0.05    0.04
   5   0  -3   -0.01    0.05
   5   0  -3   -0.01    0.05
  -5   0   3    0.00    0.05
  -4   0   3    0.08    0.06
   4   0  -3    0.00    0.05
  -4   0   3   -0.05    0.04
   4   0  -3   -0.05    0.03
  -3   0   3    0.02    0.04
   3   0  -3    0.04    0.03
  -3   0   3    0.07    0.05
   3   0  -3   -0.06    0.04
  -2   0   3    0.06    0.04
   2   0  -3   -0.03    0.04
   2   0  -3   -0.05    0.04
   2   0  -3    0.00    0.02
   1   0  -3    0.02    0.04
   1   0  -3   -0.02    0.04
  -1   0   3   -0.04    0.04
   0   0  -3   -0.02    0.04
   0   0  -3   -0.02    0.03
   0   0  -3    0.07    0.05
   0   0   3   -0.04    0.03
  -1   0  -3    0.02    0.06
  -1   0  -3   -0.03    0.03
  -1   0  -3   -0.02    0.05
   1   0   3   -0.08    0.04
   2   0   3   -0.03    0.05
  -2   0  -3    0.06    0.06
   2   0   3   -0.04    0.03
  -2   0  -3   -0.02    0.04
   3   0   3   -0.02    0.03
  -3   0  -3   -0.10    0.04
  -3   0  -3   -0.02    0.04
   3   0   3   -0.04    0.05
   4   0   3    0.04    0.08
  -4   0  -3   -0.05    0.05
  -4   0  -3   -0.05    0.06
  -5   0  -3   -0.02    0.06
  -5   0  -3   -0.02    0.08
   5   0   3   -0.09    0.06
  -6   0  -3   -0.19    0.07
   6   0   3   -0.10    0.08
   7   0   3   -0.05    0.11
  -7   0  -3   -0.09    0.09
  -8   0  -3   -0.20    0.09
   8   0   3    0.21    0.17
 -11  -1   3    0.61    0.22
 -11   1   3    0.83    0.23
 -10  -1   3    0.02    0.11
  10  -1  -3   -0.10    0.12
  10   1  -3   -0.06    0.11
 -10   1   3    0.02    0.14
  -9  -1   3    1.58    0.24
   9  -1  -3    1.39    0.22
   9   1  -3    1.04    0.22
  -9   1   3    1.37    0.25
  -8  -1   3    0.35    0.14
   8  -1  -3    0.46    0.14
  -8  -1   3    0.11    0.10
   8  -1  -3    0.49    0.15
  -8   1   3    0.40    0.14
   8   1  -3    0.28    0.12
   8   1  -3    0.31    0.14
  -7  -1   3    0.51    0.13
   7  -1  -3    0.47    0.13
  -7  -1   3    0.38    0.12
   7  -1  -3    0.52    0.13
   7   1  -3    0.45    0.13
  -7   1   3    0.50    0.14
  -7   1   3    0.25    0.10
   7   1  -3    0.46    0.13
   6  -1  -3    0.09    0.07
  -6  -1   3    0.06    0.08
  -6  -1   3    0.22    0.10
   6  -1  -3    0.05    0.07
   6   1  -3    0.01    0.06
   6   1  -3   -0.01    0.06
  -6   1   3    0.21    0.08
  -6   1   3    0.05    0.07
   5  -1  -3    0.32    0.08
  -5  -1   3    0.35    0.09
  -5  -1   3    0.33    0.09
   5  -1  -3    0.35    0.10
  -5   1   3    0.36    0.09
   5   1  -3    0.35    0.10
  -5   1   3    0.29    0.10
   5   1  -3    0.45    0.10
  -4  -1   3    4.43    0.22
   4  -1  -3    4.67    0.18
  -4  -1   3    4.43    0.21
   4   1  -3    4.12    0.18
  -4   1   3    4.03    0.20
   4   1  -3    4.63    0.23
  -4   1   3    4.01    0.21
  -3  -1   3   60.50    1.18
   3  -1  -3   62.90    1.25
  -3  -1   3   61.08    1.19
   3  -1  -3   60.28    1.10
  -3   1   3   61.76    1.19
   3   1  -3   62.26    1.24
  -3   1   3   58.99    1.20
   3   1  -3   61.77    1.12
   2  -1  -3   13.35    0.37
  -2  -1   3   13.05    0.34
   2  -1  -3   13.01    0.36
   2   1  -3   12.60    0.36
   2   1  -3   12.95    0.28
   2   1  -3   13.04    0.37
  -2   1   3   13.05    0.36
   1  -1  -3   41.36    0.85
  -1  -1   3   41.82    0.84
   1  -1  -3   41.49    0.84
  -1   1   3   43.57    0.76
  -1   1   3   41.21    0.85
   1   1  -3   42.43    0.78
   1   1  -3   41.40    0.85
   1   1  -3   42.62    0.85
   0  -1  -3   11.59    0.30
   0  -1  -3   11.62    0.34
   0  -1   3   11.68    0.32
   0   1  -3   11.73    0.31
   0   1  -3   11.83    0.34
   0   1   3   11.81    0.31
   0   1  -3   12.03    0.35
   1  -1   3   60.09    1.21
  -1  -1  -3   58.77    1.19
  -1  -1  -3   62.37    1.10
  -1  -1  -3   60.64    1.24
   1   1   3   58.45    1.20
  -1   1  -3   63.77    1.25
  -1   1  -3   60.54    1.18
  -1   1  -3   61.87    1.13
  -2  -1  -3   43.68    0.93
  -2  -1  -3   41.32    0.98
   2  -1   3   43.13    0.84
   2   1   3   43.35    0.97
  -2   1  -3   42.78    0.99
  -2   1  -3   42.29    0.91
   2   1   3   44.07    0.79
   3  -1   3    1.90    0.18
  -3  -1  -3    2.03    0.16
   3  -1   3    1.99    0.12
  -3  -1  -3    1.53    0.16
  -3   1  -3    2.12    0.19
  -3   1  -3    1.87    0.15
   3   1   3    1.91    0.17
   3   1   3    1.96    0.09
   4  -1   3    3.32    0.25
  -4  -1  -3    3.44    0.26
  -4  -1  -3    3.58    0.23
  -4   1  -3    3.75    0.23
  -4   1  -3    3.03    0.24
   4   1   3    3.20    0.25
  -5  -1  -3    0.00    0.08
  -5  -1  -3   -0.01    0.07
   5  -1   3    0.06    0.09
  -5   1  -3   -0.02    0.07
   5   1   3   -0.13    0.08
  -5   1  -3    0.03    0.08
   6  -1   3   -0.01    0.10
  -6  -1  -3    0.02    0.10
   6   1   3    0.00    0.10
  -6   1  -3   -0.05    0.08
  -7  -1  -3    0.48    0.18
   7  -1   3    0.37    0.18
  -7   1  -3    0.37    0.15
   7   1   3    0.34    0.17
   8  -1   3    0.41    0.19
  -8  -1  -3    0.75    0.22
  -8   1  -3    0.61    0.21
   8   1   3    0.59    0.22
 -11   2   3    2.01    0.31
  10  -2  -3    1.28    0.27
 -10  -2   3    1.13    0.24
  10   2  -3    1.02    0.24
 -10   2   3    1.05    0.25
  -9  -2   3    6.01    0.40
   9  -2  -3    6.21    0.40
   9  -2  -3    6.44    0.40
  -9   2   3    5.98    0.42
   9   2  -3    5.46    0.38
  -8  -2   3    0.05    0.09
   8  -2  -3    0.05    0.09
  -8  -2   3    0.22    0.11
   8  -2  -3    0.11    0.11
   8   2  -3    0.35    0.13
   8   2  -3    0.20    0.11
  -8   2   3    0.13    0.11
   7  -2  -3   12.77    0.50
  -7  -2   3   13.07    0.49
  -7  -2   3   11.83    0.49
   7  -2  -3   13.13    0.49
  -7   2   3   13.17    0.53
  -7   2   3   13.23    0.46
   7   2  -3   12.65    0.49
   7   2  -3   13.48    0.51
   6  -2  -3   29.18    0.75
  -6  -2   3   29.10    0.78
   6  -2  -3   29.21    0.79
  -6  -2   3   28.23    0.76
  -6   2   3   27.89    0.72
   6   2  -3   29.37    0.79
   6   2  -3   28.96    0.77
  -6   2   3   28.29    0.80
  -5  -2   3    7.87    0.32
   5  -2  -3    7.34    0.33
  -5  -2   3    7.30    0.31
   5  -2  -3    8.19    0.30
   5   2  -3    7.58    0.33
   5   2  -3    7.56    0.30
  -5   2   3    7.24    0.29
  -5   2   3    7.54    0.33
   4  -2  -3    0.58    0.07
  -4  -2   3    0.41    0.08
  -4  -2   3    0.38    0.09
   4  -2  -3    0.50    0.10
  -4   2   3    0.47    0.09
  -4   2   3    0.56    0.11
   4   2  -3    0.40    0.09
   4   2  -3    0.40    0.07
   3  -2  -3   43.76    0.93
   3  -2  -3   43.00    0.79
  -3  -2   3   41.25    0.85
  -3  -2   3   42.25    0.89
   3   2  -3   42.87    0.83
  -3   2   3   41.38    0.90
   3   2  -3   41.85    0.91
   2  -2  -3   21.76    0.52
   2  -2  -3   22.09    0.54
  -2  -2   3   23.09    0.50
   2   2  -3   22.32    0.45
   2   2  -3   22.10    0.55
  -2   2   3   22.02    0.53
  -1  -2   3  104.50    1.89
   1  -2  -3  105.36    1.89
   1  -2  -3  104.68    1.89
  -1   2   3  109.41    1.81
  -1   2   3  101.97    1.91
   1   2  -3  106.13    1.89
   1   2  -3  109.34    1.86
   1   2  -3  103.48    1.91
   0  -2  -3   40.81    0.78
   0  -2  -3   39.20    0.83
   0   2  -3   40.01    0.81
   0   2   3   40.72    0.80
   0   2   3   40.07    0.85
   0   2  -3   40.28    0.82
   0   2  -3   40.86    0.84
   0   2  -3   40.01    0.82
   1  -2   3   10.62    0.34
  -1  -2  -3   10.94    0.25
  -1  -2  -3   11.05    0.36
  -1  -2  -3   10.44    0.34
   1   2   3   10.28    0.33
  -1   2  -3   10.67    0.32
  -1   2  -3   10.68    0.36
  -1   2  -3   10.59    0.30
   2  -2   3   79.74    1.61
  -2  -2  -3   78.52    1.62
   2  -2   3   80.50    1.48
  -2  -2  -3   79.54    1.56
  -2   2  -3   80.07    1.52
   2   2   3   80.69    1.61
  -2   2  -3   80.81    1.62
   2   2   3   83.63    1.39
   3  -2   3    0.63    0.13
  -3  -2  -3    0.62    0.12
   3  -2   3    0.60    0.08
  -3  -2  -3    0.58    0.12
  -3   2  -3    0.71    0.14
   3   2   3    0.62    0.13
  -3   2  -3    0.62    0.10
   4  -2   3    0.72    0.16
  -4  -2  -3    0.78    0.14
  -4  -2  -3    0.50    0.14
  -4   2  -3    0.91    0.12
  -4   2  -3    0.86    0.16
   4   2   3    1.09    0.16
  -5  -2  -3    0.19    0.11
   5  -2   3    0.12    0.11
  -5  -2  -3    0.08    0.08
   5   2   3    0.11    0.11
  -5   2  -3    0.14    0.10
  -5   2  -3    0.12    0.08
  -6  -2  -3    3.82    0.32
   6  -2   3    4.18    0.34
  -6  -2  -3    3.66    0.28
  -6   2  -3    4.09    0.33
   6   2   3    3.58    0.32
  -7  -2  -3    0.53    0.17
   7  -2   3    0.40    0.18
  -7   2  -3    0.29    0.14
   7   2   3    0.44    0.17
  -8  -2  -3   -0.03    0.12
   8  -2   3   -0.02    0.14
   8   2   3   -0.04    0.11
  -8   2  -3    0.16    0.15
 -11   3   3    0.27    0.17
 -10  -3   3    0.08    0.15
  10   3  -3    0.30    0.15
 -10   3   3    0.41    0.19
  -9  -3   3    1.24    0.20
   9  -3  -3    1.15    0.23
   9  -3  -3    0.86    0.19
  -9   3   3    0.51    0.17
   9   3  -3    1.06    0.23
   8  -3  -3    2.87    0.26
  -8  -3   3    3.24    0.27
   8  -3  -3    2.85    0.26
  -8  -3   3    2.92    0.26
   8   3  -3    2.95    0.24
  -8   3   3    3.01    0.28
   8   3  -3    2.87    0.27
  -7  -3   3    0.64    0.14
   7  -3  -3    0.48    0.14
  -7  -3   3    1.01    0.16
   7  -3  -3    0.67    0.14
  -7   3   3    1.28    0.18
  -7   3   3    0.89    0.14
   7   3  -3    0.74    0.16
   7   3  -3    0.81    0.16
   6  -3  -3    1.73    0.18
  -6  -3   3    1.44    0.16
  -6  -3   3    1.39    0.16
   6  -3  -3    1.49    0.15
  -6   3   3    1.36    0.17
   6   3  -3    1.54    0.17
  -6   3   3    1.43    0.14
   6   3  -3    1.81    0.17
   5  -3  -3   29.25    0.78
  -5  -3   3   30.72    0.77
  -5  -3   3   31.02    0.75
   5  -3  -3   30.16    0.72
  -5   3   3   30.95    0.71
  -5   3   3   30.32    0.79
   5   3  -3   31.07    0.75
   5   3  -3   29.99    0.77
   4  -3  -3   33.69    0.81
  -4  -3   3   34.15    0.75
  -4  -3   3   34.25    0.79
   4  -3  -3   34.06    0.71
   4   3  -3   34.89    0.75
  -4   3   3   34.33    0.81
  -4   3   3   32.94    0.74
   4   3  -3   32.92    0.80
  -3  -3   3    5.88    0.21
  -3  -3   3    5.87    0.25
   3  -3  -3    6.17    0.17
   3  -3  -3    5.86    0.25
   3  -3  -3    6.06    0.22
   3   3  -3    5.92    0.20
   3   3  -3    5.93    0.25
  -3   3   3    6.79    0.26
   2  -3  -3   17.91    0.46
  -2  -3   3   16.85    0.45
   2  -3  -3   17.37    0.43
  -2  -3   3   17.59    0.40
   2   3  -3   17.37    0.39
  -2   3   3   16.82    0.45
   2   3  -3   17.08    0.46
   1  -3  -3   -0.01    0.04
   1  -3  -3    0.05    0.05
  -1  -3   3   -0.02    0.03
   1   3  -3    0.03    0.04
  -1   3   3    0.10    0.05
   1   3  -3    0.07    0.04
  -1   3   3    0.09    0.03
   1   3  -3   -0.01    0.04
   0  -3  -3   10.16    0.26
   0  -3  -3   10.50    0.32
   0   3   3   10.12    0.33
   0   3  -3    9.91    0.30
   0   3  -3   10.52    0.31
   0   3   3   10.60    0.29
   0   3  -3   10.02    0.31
   0   3  -3   10.31    0.31
  -1  -3  -3    5.67    0.24
  -1  -3  -3    5.83    0.26
  -1  -3  -3    5.62    0.15
  -1   3  -3    5.46    0.22
  -1   3  -3    5.90    0.21
   1   3   3    5.27    0.23
  -1   3  -3    5.76    0.25
   2  -3   3    0.09    0.07
  -2  -3  -3    0.36    0.09
   2  -3   3    0.22    0.07
  -2  -3  -3    0.37    0.10
   2   3   3    0.18    0.09
  -2   3  -3    0.22    0.07
  -2   3  -3    0.31    0.09
   3  -3   3    2.96    0.16
  -3  -3  -3    2.86    0.21
  -3  -3  -3    3.53    0.22
   3  -3   3    3.54    0.24
   3   3   3    2.93    0.22
  -3   3  -3    2.99    0.18
  -3   3  -3    2.95    0.22
  -4  -3  -3    3.62    0.24
   4  -3   3    3.31    0.26
  -4  -3  -3    3.56    0.26
  -4   3  -3    3.32    0.26
   4   3   3    3.39    0.26
  -4   3  -3    3.55    0.21
   5  -3   3    2.65    0.26
  -5  -3  -3    2.41    0.24
  -5  -3  -3    2.39    0.22
  -5   3  -3    2.24    0.23
   5   3   3    2.52    0.25
   6  -3   3    4.53    0.35
  -6  -3  -3    5.14    0.33
  -6  -3  -3    4.89    0.36
   6   3   3    5.48    0.39
  -6   3  -3    5.55    0.38
   7  -3   3    1.85    0.26
  -7  -3  -3    2.49    0.29
  -7   3  -3    2.44    0.29
   7   3   3    1.47    0.27
   8  -3   3    0.10    0.15
  -8  -3  -3    0.02    0.13
   8   3   3    0.12    0.15
  -8   3  -3    0.12    0.15
 -11   4   3    0.43    0.20
 -10   4   3   -0.05    0.12
  10   4  -3    0.03    0.14
   9  -4  -3    0.80    0.19
  -9  -4   3    0.99    0.21
   9  -4  -3    0.93    0.21
  -9   4   3    0.79    0.21
   9   4  -3    0.92    0.21
   8  -4  -3    0.11    0.11
   8  -4  -3    0.08    0.10
  -8  -4   3   -0.06    0.09
  -8  -4   3    0.05    0.11
  -8   4   3   -0.07    0.07
   8   4  -3   -0.06    0.08
   8   4  -3    0.01    0.08
   7  -4  -3    0.76    0.16
  -7  -4   3    0.91    0.15
  -7  -4   3    0.76    0.16
   7  -4  -3    0.71    0.14
   7   4  -3    0.91    0.16
   7   4  -3    0.65    0.15
  -7   4   3    0.66    0.15
   6  -4  -3   -0.06    0.07
   6  -4  -3    0.04    0.07
  -6  -4   3    0.01    0.06
  -6  -4   3    0.05    0.07
   6   4  -3   -0.02    0.06
  -6   4   3   -0.07    0.05
   6   4  -3   -0.03    0.06
  -6   4   3    0.10    0.08
  -5  -4   3    4.78    0.24
  -5  -4   3    4.67    0.26
   5  -4  -3    4.82    0.27
   5  -4  -3    4.80    0.23
   5   4  -3    4.44    0.24
  -5   4   3    4.41    0.21
   5   4  -3    5.02    0.26
  -5   4   3    5.03    0.27
  -4  -4   3   57.19    1.19
   4  -4  -3   58.29    1.11
   4  -4  -3   56.02    1.21
  -4  -4   3   57.98    1.13
  -4   4   3   57.29    1.21
   4   4  -3   55.91    1.15
  -4   4   3   55.51    1.11
   4   4  -3   57.57    1.20
   3  -4  -3    9.06    0.28
  -3  -4   3    8.99    0.26
   3  -4  -3    9.14    0.23
   3  -4  -3    8.88    0.32
  -3  -4   3    8.37    0.31
  -3   4   3    8.97    0.32
   3   4  -3    9.49    0.28
   3   4  -3    8.42    0.31
   2  -4  -3   22.89    0.53
  -2  -4   3   22.95    0.49
   2  -4  -3   22.07    0.54
  -2  -4   3   22.09    0.54
   2   4  -3   22.82    0.56
   2   4  -3   22.41    0.49
  -2   4   3   22.67    0.55
   1  -4  -3   13.39    0.38
   1  -4  -3   14.58    0.37
  -1  -4   3   14.53    0.35
   1   4  -3   13.69    0.39
   1   4  -3   13.82    0.38
   1   4  -3   13.90    0.35
  -1   4   3   14.24    0.39
  -1   4   3   14.31    0.30
   0  -4  -3   19.10    0.49
   0  -4  -3   19.43    0.42
   0   4  -3   20.12    0.47
   0   4  -3   18.66    0.47
   0   4   3   19.48    0.45
   0   4   3   18.68    0.50
   0   4  -3   19.49    0.48
   0   4  -3   19.23    0.48
  -1  -4  -3   79.86    1.36
  -1  -4  -3   79.66    1.52
  -1  -4  -3   80.35    1.56
  -1   4  -3   78.37    1.54
  -1   4  -3   77.27    1.54
  -1   4  -3   79.99    1.48
   1   4   3   76.56    1.51
  -1   4  -3   78.61    1.46
   2  -4   3  145.79    2.59
  -2  -4  -3  145.59    2.64
   2  -4   3  145.25    2.72
  -2  -4  -3  150.94    2.73
  -2   4  -3  142.01    2.55
   2   4   3  145.08    2.71
  -2   4  -3  144.69    2.70
   3  -4   3   37.32    0.80
  -3  -4  -3   36.29    0.93
   3  -4   3   36.58    0.94
  -3  -4  -3   38.05    0.90
  -3   4  -3   36.58    0.93
   3   4   3   35.01    0.92
  -3   4  -3   37.36    0.81
  -4  -4  -3    0.03    0.07
  -4  -4  -3    0.08    0.07
   4  -4   3    0.04    0.08
  -4   4  -3    0.06    0.06
  -4   4  -3    0.01    0.07
   4   4   3    0.08    0.08
  -5  -4  -3    1.30    0.18
   5  -4   3    1.25    0.19
  -5  -4  -3    1.41    0.18
  -5   4  -3    1.45    0.20
   5   4   3    1.49    0.20
  -6  -4  -3    1.08    0.21
   6  -4   3    0.82    0.19
  -6  -4  -3    1.09    0.20
   6   4   3    1.26    0.25
  -6   4  -3    1.33    0.22
   7  -4   3    0.44    0.18
  -7  -4  -3    0.32    0.15
   7   4   3    0.47    0.17
  -7   4  -3    0.29    0.15
  -8  -4  -3   -0.01    0.12
   8  -4   3    0.08    0.15
   8   4   3   -0.05    0.15
  -8   4  -3   -0.06    0.13
  11   5  -3    3.74    0.40
 -11   5   3    2.73    0.35
 -10   5   3    3.30    0.36
  10   5  -3    4.28    0.38
   9  -5  -3    0.13    0.12
   9  -5  -3    0.23    0.14
  -9  -5   3   -0.03    0.12
  -9  -5   3    0.34    0.15
   9   5  -3    0.29    0.17
  -9   5   3    0.21    0.15
   8  -5  -3   11.41    0.50
  -8  -5   3   11.62    0.50
   8  -5  -3   11.69    0.53
  -8  -5   3   11.38    0.52
   8   5  -3   11.85    0.49
  -8   5   3   12.03    0.56
   8   5  -3   12.08    0.54
  -7  -5   3    1.78    0.20
   7  -5  -3    1.64    0.18
   7  -5  -3    1.63    0.19
  -7  -5   3    1.65    0.18
  -7   5   3    1.39    0.19
   7   5  -3    1.54    0.19
   7   5  -3    1.76    0.19
   6  -5  -3    6.08    0.29
  -6  -5   3    5.95    0.32
   6  -5  -3    5.95    0.32
  -6  -5   3    6.54    0.30
  -6   5   3    6.26    0.27
  -6   5   3    6.24    0.34
   6   5  -3    6.29    0.31
   6   5  -3    6.22    0.31
  -5  -5   3   69.78    1.45
  -5  -5   3   70.08    1.39
   5  -5  -3   69.14    1.38
   5  -5  -3   70.03    1.48
  -5   5   3   67.40    1.47
  -5   5   3   68.28    1.33
   5   5  -3   69.69    1.45
   5   5  -3   67.70    1.42
  -4  -5   3    1.22    0.13
  -4  -5   3    1.42    0.11
   4  -5  -3    1.31    0.14
   4  -5  -3    1.46    0.11
  -4   5   3    1.71    0.16
  -4   5   3    1.38    0.11
   4   5  -3    1.57    0.13
   4   5  -3    1.44    0.14
  -3  -5   3    0.09    0.06
   3  -5  -3    0.00    0.03
   3  -5  -3    0.03    0.05
  -3  -5   3    0.02    0.03
   3  -5  -3    0.02    0.03
  -3   5   3    0.01    0.04
   3   5  -3    0.00    0.04
   3   5  -3    0.04    0.04
   2  -5  -3    0.03    0.05
  -2  -5   3    0.07    0.05
   2  -5  -3    0.10    0.05
  -2  -5   3    0.09    0.04
  -2   5   3   -0.02    0.04
  -2   5   3    0.03    0.02
   2   5  -3    0.02    0.04
   2   5  -3    0.08    0.04
  -1  -5   3   30.77    0.63
   1  -5  -3   30.77    0.66
   1  -5  -3   29.67    0.67
  -1   5   3   31.17    0.59
  -1   5   3   30.00    0.69
   1   5  -3   29.40    0.66
   1   5  -3   30.92    0.65
   1   5  -3   30.61    0.69
   0  -5  -3    2.04    0.14
   0  -5  -3    2.01    0.11
   0   5  -3    1.96    0.13
   0   5   3    2.01    0.14
   0   5  -3    2.01    0.13
   0   5  -3    2.28    0.14
   0   5  -3    2.01    0.13
   0   5   3    2.07    0.12
  -1  -5  -3    8.57    0.32
  -1  -5  -3    8.91    0.21
  -1  -5  -3    8.84    0.33
  -1   5  -3    8.37    0.31
  -1   5  -3    9.09    0.28
  -1   5  -3    8.96    0.32
   1   5   3    8.77    0.31
  -1   5  -3    9.00    0.30
   2  -5   3    0.36    0.08
   2  -5   3   -0.01    0.06
  -2  -5  -3    0.02    0.06
  -2  -5  -3    0.12    0.07
  -2   5  -3    0.05    0.05
   2   5   3    0.04    0.06
  -2   5  -3    0.21    0.08
   3  -5   3    1.07    0.11
   3  -5   3    0.88    0.14
  -3  -5  -3    0.97    0.14
  -3  -5  -3    1.24    0.15
   3   5   3    1.15    0.15
  -3   5  -3    0.97    0.11
  -3   5  -3    0.88    0.14
   4  -5   3    1.23    0.13
  -4  -5  -3    1.51    0.17
   4  -5   3    1.06    0.16
  -4  -5  -3    0.97    0.14
  -4   5  -3    0.97    0.15
  -4   5  -3    1.17    0.13
   4   5   3    1.08    0.17
  -5  -5  -3    2.47    0.23
   5  -5   3    2.76    0.26
  -5  -5  -3    2.32    0.24
   5   5   3    2.39    0.24
  -5   5  -3    2.59    0.25
  -6  -5  -3    1.23    0.20
  -6  -5  -3    1.31    0.22
   6  -5   3    1.43    0.22
   6   5   3    1.32    0.21
  -6   5  -3    1.40    0.22
  -7  -5  -3    5.62    0.41
   7  -5   3    5.95    0.44
   7   5   3    5.85    0.44
  -7   5  -3    6.09    0.44
   8  -5   3    0.17    0.15
  -8  -5  -3   -0.01    0.14
  -8   5  -3   -0.12    0.10
   8   5   3    0.00    0.15
 -11   6   3    0.94    0.27
  11   6  -3    0.40    0.21
  10   6  -3    2.13    0.29
 -10   6   3    2.14    0.29
   9  -6  -3    5.52    0.37
   9  -6  -3    4.93    0.37
  -9  -6   3    5.06    0.38
   9   6  -3    4.22    0.35
  -9   6   3    4.91    0.39
  -8  -6   3    1.99    0.24
  -8  -6   3    1.95    0.22
   8  -6  -3    1.95    0.23
   8  -6  -3    1.67    0.21
  -8   6   3    1.75    0.23
   8   6  -3    1.76    0.21
   8   6  -3    1.87    0.22
  -7  -6   3    7.67    0.36
  -7  -6   3    8.21    0.41
   7  -6  -3    8.24    0.38
   7  -6  -3    7.21    0.39
   7   6  -3    7.55    0.37
   7   6  -3    7.92    0.40
  -7   6   3    7.78    0.42
  -6  -6   3    0.29    0.09
  -6  -6   3    0.43    0.13
   6  -6  -3    0.31    0.09
   6  -6  -3    0.36    0.12
  -6   6   3    0.46    0.13
  -6   6   3    0.24    0.08
   6   6  -3    0.26    0.10
   6   6  -3    0.49    0.12
   5  -6  -3   34.69    0.88
  -5  -6   3   34.75    0.87
  -5  -6   3   34.90    0.79
   5  -6  -3   35.19    0.80
   5   6  -3   34.56    0.86
  -5   6   3   34.19    0.89
  -5   6   3   34.74    0.76
   5   6  -3   34.80    0.84
  -4  -6   3    6.66    0.29
   4  -6  -3    6.73    0.24
  -4  -6   3    6.68    0.24
   4  -6  -3    6.63    0.30
  -4   6   3    6.73    0.24
  -4   6   3    6.59    0.30
   4   6  -3    6.66    0.27
   4   6  -3    6.86    0.29
   3  -6  -3    0.45    0.07
  -3  -6   3    0.26    0.07
   3  -6  -3    0.46    0.10
  -3  -6   3    0.39    0.05
   3   6  -3    0.35    0.07
  -3   6   3    0.57    0.10
   3   6  -3    0.38    0.09
  -3   6   3    0.29    0.05
  -2  -6   3    0.20    0.04
  -2  -6   3    0.19    0.07
   2  -6  -3    0.20    0.06
   2  -6  -3    0.07    0.05
   2   6  -3    0.38    0.07
  -2   6   3    0.40    0.08
  -2   6   3    0.25    0.04
   2   6  -3    0.18    0.06
   1  -6  -3    2.36    0.14
  -1  -6   3    2.11    0.14
   1  -6  -3    2.47    0.14
  -1   6   3    2.45    0.11
   1   6  -3    2.31    0.14
  -1   6   3    2.53    0.15
   1   6  -3    2.41    0.15
   0  -6  -3    3.23    0.18
   0  -6  -3    3.50    0.14
   0   6  -3    3.68    0.19
   0   6  -3    3.61    0.17
   0   6  -3    3.42    0.18
   0   6   3    3.87    0.19
   0   6  -3    3.18    0.16
   0   6   3    3.58    0.16
  -1  -6  -3   28.10    0.70
  -1  -6  -3   28.05    0.70
  -1  -6  -3   28.54    0.54
  -1   6  -3   28.97    0.71
  -1   6  -3   29.09    0.63
   1   6   3   28.25    0.68
  -1   6  -3   28.34    0.68
  -2  -6  -3    3.20    0.21
  -2  -6  -3    3.16    0.21
   2  -6   3    3.67    0.19
  -2   6  -3    3.27    0.21
  -2   6  -3    3.05    0.16
  -2   6  -3    3.12    0.21
   2   6   3    3.07    0.20
   3  -6   3    2.03    0.15
   3  -6   3    1.86    0.18
  -3  -6  -3    1.65    0.18
  -3  -6  -3    1.50    0.17
  -3   6  -3    1.78    0.18
  -3   6  -3    1.92    0.14
   3   6   3    2.17    0.19
  -4  -6  -3    4.44    0.29
  -4  -6  -3    5.00    0.30
   4  -6   3    4.50    0.24
   4  -6   3    4.74    0.31
   4   6   3    4.71    0.30
  -4   6  -3    4.61    0.30
   5  -6   3    1.97    0.23
  -5  -6  -3    2.20    0.22
  -5  -6  -3    2.10    0.22
   5   6   3    1.81    0.23
  -5   6  -3    2.41    0.25
  -6  -6  -3    3.75    0.32
  -6  -6  -3    2.65    0.26
   6  -6   3    2.57    0.28
   6   6   3    2.86    0.30
  -6   6  -3    3.03    0.30
  -7  -6  -3    0.16    0.14
   7  -6   3    0.36    0.18
  -7  -6  -3    0.23    0.14
  -7   6  -3    0.15    0.13
   7   6   3    0.30    0.16
   8  -6   3    0.02    0.13
  -8  -6  -3    0.23    0.15
  -8   6  -3    0.09    0.13
   8   6   3   -0.08    0.11
 -10   7   3    5.47    0.45
  10   7  -3    6.03    0.45
   9  -7  -3    3.17    0.30
  -9  -7   3    2.47    0.29
   9  -7  -3    2.00    0.25
   9   7  -3    2.34    0.27
  -9   7   3    2.68    0.31
   8  -7  -3    0.17    0.11
  -8  -7   3   -0.05    0.10
   8  -7  -3    0.16    0.11
   8   7  -3    0.04    0.11
   8   7  -3    0.15    0.11
  -8   7   3    0.00    0.10
  -7  -7   3    0.42    0.11
   7  -7  -3    0.38    0.14
  -7  -7   3    0.31    0.13
   7  -7  -3    0.46    0.13
  -7   7   3    0.38    0.13
   7   7  -3    0.53    0.14
   7   7  -3    0.57    0.15
  -6  -7   3    2.10    0.21
   6  -7  -3    2.52    0.22
  -6  -7   3    2.36    0.18
   6  -7  -3    2.11    0.18
  -6   7   3    2.00    0.17
  -6   7   3    2.23    0.21
   6   7  -3    2.53    0.20
   6   7  -3    2.26    0.20
  -5  -7   3    1.44    0.16
   5  -7  -3    1.24    0.15
   5  -7  -3    1.26    0.13
  -5  -7   3    1.73    0.13
   5   7  -3    1.40    0.15
   5   7  -3    1.32    0.15
  -5   7   3    1.51    0.12
  -5   7   3    1.59    0.17
  -4  -7   3    0.62    0.08
   4  -7  -3    0.57    0.08
  -4  -7   3    0.53    0.12
   4  -7  -3    0.60    0.12
  -4   7   3    0.75    0.09
   4   7  -3    0.62    0.12
   4   7  -3    0.39    0.09
  -4   7   3    0.78    0.13
  -3  -7   3    0.00    0.05
   3  -7  -3    0.00    0.04
   3  -7  -3   -0.06    0.04
  -3  -7   3   -0.02    0.02
   3   7  -3    0.09    0.06
  -3   7   3    0.01    0.04
  -3   7   3    0.03    0.03
   3   7  -3    0.01    0.05
   2  -7  -3   30.65    0.71
  -2  -7   3   29.76    0.70
   2  -7  -3   29.72    0.66
  -2  -7   3   31.22    0.59
   2   7  -3   30.99    0.73
   2   7  -3   30.43    0.68
  -2   7   3   31.67    0.61
  -2   7   3   30.91    0.72
  -1  -7   3   45.84    0.94
   1  -7  -3   45.45    0.93
   1  -7  -3   45.77    0.94
   1   7  -3   46.19    0.95
   1   7  -3   47.24    0.99
   1   7  -3   46.12    0.88
  -1   7   3   48.24    0.89
  -1   7   3   46.28    0.98
   0  -7  -3   13.84    0.35
   0  -7  -3   14.37    0.42
   0   7   3   14.33    0.38
   0   7  -3   14.54    0.42
   0   7  -3   14.20    0.38
   0   7  -3   14.11    0.42
   0   7  -3   14.94    0.39
   0   7   3   14.44    0.42
  -1  -7  -3   34.54    0.64
   1  -7   3   32.70    0.77
  -1  -7  -3   33.62    0.80
   1   7   3   33.31    0.79
  -1   7  -3   33.84    0.81
   1   7   3   33.50    0.78
  -1   7  -3   33.73    0.71
  -1   7  -3   34.35    0.78
  -2  -7  -3   16.05    0.51
  -2  -7  -3   15.86    0.51
   2  -7   3   16.34    0.48
   2   7   3   15.86    0.51
  -2   7  -3   17.27    0.54
  -2   7  -3   16.49    0.42
  -2   7  -3   16.01    0.51
   3  -7   3    0.36    0.09
  -3  -7  -3    0.34    0.10
   3  -7   3    0.24    0.10
  -3  -7  -3    0.37    0.11
  -3   7  -3    0.43    0.08
  -3   7  -3    0.37    0.11
   3   7   3    0.35    0.11
   4  -7   3    0.75    0.16
   4  -7   3    0.57    0.12
  -4  -7  -3    0.67    0.15
  -4  -7  -3    0.59    0.14
  -4   7  -3    0.66    0.15
   4   7   3    0.75    0.17
  -5  -7  -3    0.69    0.17
  -5  -7  -3    0.42    0.14
   5  -7   3    0.19    0.12
   5   7   3    0.44    0.15
  -5   7  -3    0.44    0.14
  -6  -7  -3    3.52    0.31
   6  -7   3    3.51    0.33
  -6  -7  -3    3.38    0.29
   6   7   3    3.20    0.31
  -6   7  -3    3.87    0.33
  -7  -7  -3    0.14    0.13
  -7  -7  -3    0.59    0.19
   7  -7   3    0.05    0.13
   7   7   3    0.29    0.16
  -7   7  -3    0.52    0.18
   8  -7   3    0.11    0.16
  -8  -7  -3    0.27    0.17
   8   7   3    0.24    0.18
  -8   7  -3    0.26    0.16
 -10   8   3    3.67    0.39
  10   8  -3    4.04    0.38
   9  -8  -3    5.78    0.40
  -9  -8   3    5.68    0.40
   9  -8  -3    5.45    0.39
  -9   8   3    4.88    0.39
   9   8  -3    5.07    0.39
  -8  -8   3   14.98    0.63
   8  -8  -3   16.47    0.61
   8  -8  -3   16.64    0.65
  -8   8   3   15.63    0.67
   8   8  -3   15.69    0.64
   7  -8  -3    4.60    0.29
  -7  -8   3    4.41    0.31
  -7  -8   3    5.50    0.29
   7  -8  -3    4.68    0.32
  -7   8   3    4.63    0.33
   7   8  -3    4.50    0.31
   7   8  -3    5.21    0.30
   6  -8  -3   18.04    0.56
   6  -8  -3   17.67    0.61
  -6  -8   3   18.40    0.62
  -6  -8   3   18.28    0.53
   6   8  -3   17.41    0.59
   6   8  -3   17.63    0.57
  -6   8   3   17.69    0.63
   5  -8  -3   25.62    0.65
   5  -8  -3   25.21    0.73
  -5  -8   3   24.92    0.61
   5   8  -3   25.24    0.69
  -5   8   3   24.68    0.73
   5   8  -3   25.87    0.70
  -5   8   3   25.30    0.59
   4  -8  -3    4.67    0.26
  -4  -8   3    4.43    0.18
  -4  -8   3    4.77    0.26
   4   8  -3    4.67    0.23
   4   8  -3    4.50    0.24
  -4   8   3    4.62    0.26
  -3  -8   3    5.30    0.16
   3  -8  -3    5.33    0.25
   3  -8  -3    5.42    0.21
  -3  -8   3    5.22    0.25
   3   8  -3    5.02    0.23
   3   8  -3    5.22    0.25
  -3   8   3    5.22    0.19
  -3   8   3    5.59    0.26
  -2  -8   3    0.43    0.09
  -2  -8   3    0.53    0.05
   2  -8  -3    0.51    0.08
   2  -8  -3    0.44    0.09
   2   8  -3    0.60    0.09
  -2   8   3    0.56    0.06
  -2   8   3    0.65    0.11
   2   8  -3    0.62    0.09
   1  -8  -3    4.62    0.20
  -1  -8   3    4.54    0.20
   1  -8  -3    4.42    0.20
  -1   8   3    4.48    0.22
   1   8  -3    4.80    0.23
   1   8  -3    4.90    0.21
  -1   8   3    4.52    0.17
   1   8  -3    4.71    0.16
   0  -8  -3    1.88    0.15
   0  -8  -3    1.84    0.11
   0   8  -3    1.99    0.13
   0   8   3    1.87    0.12
   0   8   3    1.91    0.14
   0   8  -3    2.03    0.15
   0   8  -3    2.00    0.15
  -1  -8  -3    0.65    0.11
   1  -8   3    0.51    0.10
  -1  -8  -3    0.40    0.05
  -1   8  -3    0.67    0.09
  -1   8  -3    0.58    0.08
   1   8   3    0.70    0.10
  -1   8  -3    0.56    0.11
   1   8   3    0.69    0.10
   2  -8   3    3.70    0.21
  -2  -8  -3    3.81    0.24
  -2  -8  -3    3.70    0.22
  -2   8  -3    3.58    0.22
   2   8   3    3.87    0.23
  -2   8  -3    3.69    0.17
  -2   8  -3    3.57    0.23
   3  -8   3   -0.01    0.06
  -3  -8  -3    0.18    0.09
  -3  -8  -3   -0.01    0.06
  -3   8  -3   -0.03    0.05
  -3   8  -3    0.06    0.05
   3   8   3    0.00    0.06
  -4  -8  -3    3.70    0.27
  -4  -8  -3    3.49    0.26
   4  -8   3    3.78    0.28
   4  -8   3    3.81    0.23
   4   8   3    4.56    0.30
  -4   8  -3    3.89    0.28
   5  -8   3    0.05    0.10
  -5  -8  -3    0.07    0.10
  -5  -8  -3   -0.06    0.08
   5   8   3   -0.03    0.08
  -5   8  -3    0.04    0.09
  -6  -8  -3    1.54    0.22
   6  -8   3    1.61    0.25
  -6  -8  -3    1.69    0.22
   6   8   3    1.80    0.25
  -6   8  -3    1.51    0.24
  -7  -8  -3   -0.07    0.09
  -7  -8  -3   -0.03    0.10
   7  -8   3    0.05    0.12
   7   8   3   -0.11    0.10
  -7   8  -3    0.18    0.13
   8  -8   3    1.82    0.35
  -8  -8  -3    1.63    0.30
  -8   8  -3    1.83    0.30
   8   8   3    1.11    0.28
 -10  -9   3    0.07    0.13
  10   9  -3    0.46    0.18
 -10   9   3    0.28    0.15
   9  -9  -3    2.07    0.25
  -9  -9   3    2.62    0.31
   9   9  -3    2.31    0.28
  -9   9   3    2.10    0.28
  -8  -9   3    5.65    0.38
   8  -9  -3    6.27    0.37
   8  -9  -3    6.18    0.39
  -8   9   3    5.30    0.39
   8   9  -3    5.86    0.39
   7  -9  -3    0.03    0.08
  -7  -9   3   -0.03    0.09
   7  -9  -3   -0.05    0.07
   7   9  -3    0.03    0.10
   7   9  -3    0.03    0.07
  -7   9   3   -0.03    0.08
  -6  -9   3    2.96    0.19
  -6  -9   3    3.43    0.26
   6  -9  -3    4.05    0.24
   6  -9  -3    3.71    0.27
  -6   9   3    3.25    0.26
   6   9  -3    4.13    0.27
   6   9  -3    3.63    0.25
  -5  -9   3    0.72    0.09
   5  -9  -3    1.01    0.17
  -5  -9   3    0.81    0.15
   5  -9  -3    0.76    0.11
  -5   9   3    0.58    0.09
   5   9  -3    0.75    0.12
   5   9  -3    0.85    0.12
  -5   9   3    0.96    0.14
  -4  -9   3   40.49    0.80
  -4  -9   3   40.89    0.96
   4  -9  -3   40.54    0.82
   4  -9  -3   38.77    0.96
   4   9  -3   40.57    0.94
   4   9  -3   40.29    0.93
  -4   9   3   40.99    0.86
  -4   9   3   40.28    0.98
  -3  -9   3    9.31    0.22
   3  -9  -3    8.03    0.33
  -3  -9   3    8.83    0.34
   3  -9  -3    8.84    0.28
   3   9  -3    9.24    0.35
  -3   9   3    9.27    0.36
  -3   9   3    9.16    0.28
   3   9  -3    8.37    0.32
   2  -9  -3   10.77    0.32
  -2  -9   3   10.21    0.35
  -2  -9   3   10.87    0.24
   2  -9  -3   10.02    0.35
   2   9  -3   10.60    0.37
  -2   9   3   10.46    0.37
  -2   9   3   10.30    0.29
   2   9  -3   10.59    0.35
   1  -9  -3    0.09    0.06
   1  -9  -3    0.18    0.06
  -1  -9   3    0.25    0.07
  -1   9   3    0.18    0.07
   1   9  -3    0.14    0.06
   1   9  -3    0.17    0.07
  -1   9   3    0.09    0.04
   1   9  -3    0.08    0.04
   0  -9  -3    2.10    0.12
   0  -9   3    2.12    0.13
   0  -9  -3    2.15    0.16
   0   9  -3    2.17    0.16
   0   9   3    1.97    0.13
   0   9   3    2.23    0.16
   0   9  -3    2.22    0.16
   0   9  -3    2.32    0.14
  -1  -9  -3   31.11    0.62
  -1  -9  -3   30.37    0.77
   1  -9   3   31.56    0.77
  -1   9  -3   30.60    0.67
   1   9   3   32.25    0.77
   1   9   3   32.56    0.76
  -1   9  -3   31.02    0.74
  -1   9  -3   31.64    0.79
  -2  -9  -3    0.08    0.07
  -2  -9  -3    0.01    0.06
   2  -9   3    0.05    0.06
  -2   9  -3    0.00    0.05
  -2   9  -3   -0.01    0.04
   2   9   3    0.09    0.07
  -2   9  -3    0.04    0.06
   3  -9   3    0.10    0.08
  -3  -9  -3    0.06    0.07
  -3  -9  -3    0.01    0.06
  -3   9  -3    0.11    0.08
   3   9   3   -0.03    0.07
  -3   9  -3    0.02    0.08
  -3   9  -3    0.04    0.05
  -4  -9  -3    2.99    0.25
   4  -9   3    3.30    0.23
  -4  -9  -3    3.56    0.26
   4  -9   3    3.30    0.27
  -4   9  -3    3.57    0.27
   4   9   3    3.48    0.28
  -5  -9  -3    6.10    0.36
   5  -9   3    5.72    0.38
  -5  -9  -3    5.91    0.36
   5   9   3    5.47    0.37
  -5   9  -3    5.79    0.39
  -6  -9  -3   10.36    0.51
   6  -9   3   10.20    0.55
  -6  -9  -3    9.77    0.51
   6   9   3    9.78    0.54
  -6   9  -3    9.58    0.53
   7  -9   3    0.10    0.13
  -7  -9  -3    0.01    0.11
  -7  -9  -3    0.25    0.14
   7   9   3    0.15    0.14
  -7   9  -3    0.12    0.13
  -8  -9  -3   -0.02    0.13
   8  -9   3   -0.02    0.15
  -8   9  -3    0.08    0.14
   8   9   3   -0.11    0.11
 -10 -10   3    0.88    0.23
  10  10  -3    1.13    0.26
 -10  10   3    0.91    0.24
  -9 -10   3    0.43    0.18
   9 -10  -3    0.23    0.14
  -9  10   3    0.10    0.13
   9  10  -3    0.10    0.14
   8 -10  -3   10.28    0.48
  -8 -10   3    9.19    0.50
   8 -10  -3    9.71    0.50
  -8  10   3    9.02    0.51
   8  10  -3    9.04    0.49
  -7 -10   3    0.36    0.14
   7 -10  -3    0.39    0.12
   7 -10  -3    0.65    0.17
  -7  10   3    0.45    0.15
   7  10  -3    0.61    0.14
   7  10  -3    0.51    0.15
   6 -10  -3    1.38    0.17
  -6 -10   3    1.49    0.19
   6 -10  -3    1.66    0.20
   6  10  -3    1.98    0.19
   6  10  -3    1.60    0.19
  -6  10   3    1.99    0.21
   5 -10  -3    5.38    0.26
  -5 -10   3    5.25    0.21
   5 -10  -3    5.12    0.30
  -5 -10   3    5.15    0.30
  -5  10   3    5.25    0.21
   5  10  -3    5.52    0.28
  -5  10   3    4.84    0.30
   5  10  -3    5.12    0.28
   4 -10  -3   25.17    0.73
  -4 -10   3   26.53    0.73
   4 -10  -3   26.80    0.59
  -4 -10   3   26.68    0.55
  -4  10   3   26.86    0.64
   4  10  -3   27.02    0.71
  -4  10   3   25.57    0.73
   4  10  -3   27.42    0.72
   3 -10  -3    0.69    0.08
  -3 -10   3    0.54    0.10
  -3 -10   3    0.69    0.05
   3 -10  -3    0.65    0.12
  -3  10   3    0.61    0.12
  -3  10   3    0.48    0.07
   3  10  -3    0.67    0.10
   3  10  -3    0.72    0.11
  -2 -10   3    0.80    0.05
   2 -10  -3    0.87    0.09
   2 -10  -3    0.78    0.11
  -2 -10   3    0.72    0.10
  -2  10   3    0.69    0.08
   2  10  -3    0.62    0.10
  -2  10   3    0.73    0.11
   2  10  -3    0.78    0.11
   1 -10  -3    0.76    0.10
  -1 -10   3    0.74    0.10
   1 -10  -3    0.86    0.10
   1  10  -3    0.77    0.11
   1  10  -3    0.75    0.07
  -1  10   3    0.82    0.11
   1  10  -3    0.82    0.11
  -1  10   3    0.74    0.08
   0 -10  -3    1.92    0.15
   0 -10  -3    1.96    0.12
   0 -10   3    1.77    0.13
   0  10  -3    1.63    0.12
   0  10  -3    1.55    0.14
   0  10   3    1.47    0.13
   0  10   3    1.92    0.14
   0  10  -3    1.66    0.15
  -1 -10  -3   29.00    0.60
   1 -10   3   29.74    0.75
  -1 -10  -3   29.26    0.75
   1  10   3   29.63    0.74
  -1  10  -3   29.84    0.77
   1  10   3   28.94    0.73
  -1  10  -3   29.87    0.71
   2 -10   3    3.18    0.21
  -2 -10  -3    3.41    0.23
   2  10   3    3.42    0.22
  -2  10  -3    3.35    0.16
  -2  10  -3    3.51    0.22
  -2  10  -3    3.08    0.22
  -3 -10  -3    7.09    0.34
  -3 -10  -3    6.55    0.34
   3 -10   3    6.87    0.32
   3  10   3    6.41    0.34
  -3  10  -3    6.14    0.33
   4 -10   3    3.05    0.23
  -4 -10  -3    3.87    0.28
   4 -10   3    2.77    0.26
  -4 -10  -3    3.50    0.26
   4  10   3    3.19    0.27
  -4  10  -3    3.34    0.27
   5 -10   3   14.29    0.63
  -5 -10  -3   15.69    0.61
  -5 -10  -3   15.94    0.61
   5  10   3   15.49    0.65
  -5  10  -3   15.37    0.63
   6 -10   3    0.25    0.13
  -6 -10  -3    0.09    0.11
  -6 -10  -3    0.45    0.15
  -6  10  -3    0.34    0.17
   6  10   3    0.24    0.14
  -7 -10  -3    0.22    0.14
  -7 -10  -3    0.29    0.16
   7 -10   3   -0.04    0.12
   7  10   3    0.13    0.13
  -7  10  -3    0.03    0.11
   8 -10   3    4.11    0.43
  -8 -10  -3    3.86    0.38
  -8  10  -3    3.83    0.39
   8  10   3    3.70    0.40
 -10 -11   3    0.81    0.24
  10  11  -3    1.22    0.27
 -10  11   3    1.30    0.29
  -9 -11   3    2.71    0.31
   9 -11  -3    2.57    0.28
  -9  11   3    2.81    0.31
   9  11  -3    2.38    0.29
   8 -11  -3    0.60    0.17
   8 -11  -3    0.87    0.20
  -8 -11   3    0.90    0.21
  -8  11   3    1.21    0.25
   8  11  -3    0.47    0.16
   7 -11  -3    6.13    0.34
   7 -11  -3    5.28    0.36
  -7 -11   3    5.47    0.36
  -7  11   3    5.05    0.36
   7  11  -3    4.70    0.33
   7  11  -3    4.57    0.30
  -6 -11   3   10.37    0.47
   6 -11  -3   11.01    0.48
   6 -11  -3   11.47    0.43
   6  11  -3   10.77    0.46
   6  11  -3   11.05    0.44
  -6  11   3   10.06    0.48
  -5 -11   3    0.59    0.14
   5 -11  -3    0.71    0.15
   5  11  -3    0.46    0.12
   5  11  -3    0.56    0.13
  -5  11   3    0.74    0.15
  -4 -11   3   25.88    0.52
  -4 -11   3   25.86    0.72
   4 -11  -3   26.06    0.57
   4 -11  -3   25.61    0.73
  -4  11   3   25.55    0.73
  -4  11   3   25.18    0.63
   4  11  -3   25.93    0.70
   3 -11  -3    1.73    0.12
   3 -11  -3    1.53    0.15
  -3 -11   3    1.59    0.15
  -3  11   3    1.62    0.12
  -3  11   3    1.52    0.15
   3  11  -3    1.61    0.15
   3  11  -3    1.51    0.14
  -2 -11   3    0.98    0.12
  -2 -11   3    1.05    0.05
   2 -11  -3    0.88    0.10
   2 -11  -3    0.94    0.12
   2  11  -3    1.04    0.12
  -2  11   3    0.93    0.12
  -2  11   3    0.98    0.09
   2  11  -3    1.18    0.13
   1 -11  -3   26.36    0.64
  -1 -11   3   25.47    0.63
   1 -11  -3   26.33    0.64
  -1  11   3   26.40    0.62
   1  11  -3   26.53    0.54
  -1  11   3   27.08    0.67
   1  11  -3   26.57    0.70
   0 -11  -3    0.70    0.08
   0 -11   3    0.76    0.09
   0 -11  -3    0.71    0.12
   0  11   3    0.56    0.09
   0  11  -3    0.76    0.12
   0  11  -3    0.64    0.08
   0  11   3    0.80    0.11
   0  11  -3    0.80    0.12
  -1 -11  -3    0.01    0.05
  -1 -11  -3    0.03    0.04
   1 -11   3    0.03    0.04
   1 -11   3    0.00    0.06
  -1  11  -3    0.05    0.06
   1  11   3   -0.02    0.05
   1  11   3    0.00    0.05
  -1  11  -3    0.04    0.05
   2 -11   3    6.61    0.32
  -2 -11  -3    6.19    0.32
   2  11   3    7.15    0.33
   2  11   3    6.90    0.32
  -2  11  -3    6.71    0.31
  -2  11  -3    6.59    0.33
  -2  11  -3    7.11    0.24
  -3 -11  -3    0.12    0.07
  -3 -11  -3    0.02    0.07
   3 -11   3    0.08    0.08
  -3  11  -3   -0.06    0.05
   3  11   3    0.01    0.07
  -3  11  -3    0.07    0.08
  -4 -11  -3    0.08    0.09
   4 -11   3    0.16    0.11
  -4 -11  -3   -0.05    0.08
   4 -11   3    0.16    0.10
  -4  11  -3    0.18    0.12
   4  11   3    0.19    0.12
  -5 -11  -3    5.37    0.35
   5 -11   3    5.29    0.37
  -5 -11  -3    5.48    0.35
  -5  11  -3    4.96    0.36
   5  11   3    5.08    0.36
   6 -11   3    0.00    0.11
  -6 -11  -3    0.00    0.09
  -6 -11  -3   -0.03    0.10
  -6  11  -3   -0.06    0.09
   6  11   3   -0.08    0.09
   7 -11   3    0.69    0.22
  -7 -11  -3    1.15    0.23
  -7 -11  -3    1.03    0.23
   7  11   3    0.39    0.17
  -7  11  -3    0.66    0.21
  -8 -11  -3    0.90    0.24
  -8 -11  -3    1.19    0.26
   8 -11   3    0.63    0.22
   8  11   3    0.88    0.25
  -8  11  -3    0.86    0.25
 -10 -12   3    0.37    0.17
 -10  12   3    0.14    0.17
  10  12  -3   -0.06    0.12
  -9 -12   3    0.03    0.13
   9 -12  -3   -0.03    0.10
   9  12  -3    0.07    0.13
  -9  12   3   -0.13    0.11
  -8 -12   3    0.31    0.13
   8 -12  -3    0.23    0.13
   8 -12  -3    0.04    0.09
  -8  12   3    0.14    0.13
   8  12  -3    0.12    0.12
   7 -12  -3   22.47    0.78
  -7 -12   3   22.07    0.78
   7 -12  -3   23.12    0.73
   7  12  -3   24.47    0.74
  -7  12   3   22.84    0.81
   7  12  -3   23.41    0.79
   6 -12  -3    0.83    0.16
  -6 -12   3    0.78    0.17
   6 -12  -3    0.49    0.14
   6  12  -3    0.73    0.15
   6  12  -3    0.36    0.12
  -6  12   3    0.82    0.18
  -5 -12   3    1.61    0.19
   5 -12  -3    1.63    0.19
  -5  12   3    1.65    0.16
   5  12  -3    1.07    0.15
   5  12  -3    1.62    0.17
  -5  12   3    1.45    0.18
   4 -12  -3    2.14    0.13
   4 -12  -3    2.42    0.21
  -4 -12   3    2.39    0.21
   4  12  -3    2.56    0.20
  -4  12   3    2.41    0.20
  -4  12   3    2.39    0.16
   3 -12  -3   12.51    0.35
   3 -12  -3   12.20    0.44
  -3 -12   3   11.90    0.43
   3  12  -3   11.98    0.43
  -3  12   3   12.22    0.44
   3  12  -3   11.63    0.43
  -3  12   3   12.16    0.37
   2 -12  -3   25.65    0.62
   2 -12  -3   26.99    0.69
  -2 -12   3   26.18    0.67
   2  12  -3   26.10    0.69
  -2  12   3   26.89    0.69
  -2  12   3   26.63    0.63
   2  12  -3   26.63    0.71
   1 -12  -3   23.62    0.60
   1 -12  -3   23.62    0.60
  -1 -12   3   22.23    0.58
  -1  12   3   23.22    0.58
  -1  12   3   23.64    0.62
   1  12  -3   23.40    0.65
   1  12  -3   23.02    0.49
   0 -12  -3    0.18    0.06
   0 -12   3    0.10    0.06
   0 -12  -3    0.28    0.08
   0  12   3    0.22    0.07
   0  12  -3    0.28    0.07
   0  12  -3    0.16    0.08
   0  12   3    0.17    0.06
   0  12  -3    0.16    0.08
  -1 -12  -3   23.59    0.54
   1 -12   3   24.75    0.69
  -1 -12  -3   22.85    0.67
   1 -12   3   24.46    0.56
  -1  12  -3   23.26    0.68
  -1  12  -3   24.61    0.62
   1  12   3   23.46    0.65
   1  12   3   24.59    0.65
   2 -12   3    8.36    0.37
   2 -12   3    8.03    0.26
  -2 -12  -3    8.83    0.39
  -2  12  -3    8.96    0.40
  -2  12  -3    9.14    0.37
   2  12   3    8.25    0.37
   2  12   3    8.58    0.36
   3 -12   3    0.07    0.09
  -3 -12  -3    0.10    0.08
  -3 -12  -3   -0.05    0.06
   3  12   3    0.09    0.08
  -3  12  -3    0.10    0.10
  -3  12  -3    0.13    0.08
  -4 -12  -3    0.34    0.13
   4 -12   3    0.63    0.15
  -4 -12  -3    0.44    0.12
  -4  12  -3    0.51    0.14
   4  12   3    0.39    0.13
  -5 -12  -3   -0.13    0.07
   5 -12   3   -0.15    0.07
  -5 -12  -3   -0.01    0.08
   5  12   3   -0.02    0.11
  -5  12  -3    0.04    0.09
  -6 -12  -3    1.15    0.21
  -6 -12  -3    1.44    0.22
   6 -12   3    1.00    0.23
  -6  12  -3    1.14    0.23
   6  12   3    0.94    0.22
   7 -12   3    0.01    0.11
  -7 -12  -3    0.14    0.14
  -7 -12  -3    0.21    0.14
  -7  12  -3    0.21    0.14
   7  12   3    0.03    0.13
  -8 -12  -3    0.03    0.14
   8 -12   3    0.13    0.16
  -8 -12  -3    0.20    0.16
  -8  12  -3   -0.06    0.11
   8  12   3   -0.04    0.15
  10 -13  -3   -0.15    0.10
 -10 -13   3    0.03    0.12
 -10  13   3    0.05    0.15
  10  13  -3   -0.02    0.15
   9 -13  -3    1.05    0.24
  -9 -13   3    1.13    0.25
  -9  13   3    1.03    0.24
   9  13  -3    0.85    0.23
   8 -13  -3    0.29    0.13
   8 -13  -3    0.20    0.15
  -8 -13   3    0.42    0.18
   8  13  -3    0.31    0.15
  -8  13   3    0.15    0.13
  -7 -13   3    0.34    0.14
   7 -13  -3    0.15    0.11
   7 -13  -3    0.19    0.13
   7  13  -3    0.28    0.11
   7  13  -3    0.03    0.11
  -7  13   3    0.15    0.12
   6 -13  -3    2.52    0.21
   6 -13  -3    2.10    0.22
  -6 -13   3    1.92    0.22
   6  13  -3    2.10    0.20
   6  13  -3    2.11    0.23
  -6  13   3    2.42    0.25
   5 -13  -3   17.02    0.61
  -5 -13   3   16.94    0.61
   5  13  -3   16.86    0.56
  -5  13   3   17.74    0.62
  -5  13   3   16.82    0.53
   5  13  -3   16.69    0.58
   4 -13  -3   13.51    0.50
   4 -13  -3   13.62    0.36
  -4 -13   3   13.16    0.49
  -4  13   3   12.85    0.42
   4  13  -3   12.40    0.46
   4  13  -3   13.21    0.48
  -4  13   3   13.87    0.51
   3 -13  -3   14.95    0.51
  -3 -13   3   15.15    0.50
   3 -13  -3   15.11    0.40
   3  13  -3   14.45    0.49
   3  13  -3   15.07    0.51
  -3  13   3   14.79    0.43
  -3  13   3   14.90    0.50
   2 -13  -3    1.61    0.13
  -2 -13   3    2.41    0.18
   2 -13  -3    1.60    0.16
   2  13  -3    1.98    0.17
  -2  13   3    1.65    0.15
   2  13  -3    1.48    0.15
  -2  13   3    1.41    0.12
   1 -13  -3    1.26    0.13
  -1 -13   3    1.55    0.14
   1 -13  -3    1.49    0.13
   1  13  -3    1.55    0.16
  -1  13   3    1.49    0.14
  -1  13   3    1.32    0.12
   1  13  -3    1.45    0.09
   1  13  -3    1.50    0.16
   0 -13   3    5.20    0.23
   0 -13  -3    5.28    0.23
   0 -13  -3    5.64    0.27
   0  13  -3    5.34    0.22
   0  13  -3    6.14    0.29
   0  13   3    5.59    0.26
   0  13   3    5.35    0.25
  -1 -13  -3    4.75    0.20
   1 -13   3    4.65    0.27
   1 -13   3    4.53    0.20
  -1 -13  -3    4.69    0.27
  -1  13  -3    4.86    0.24
   1  13   3    5.12    0.26
   1  13   3    5.10    0.27
  -1  13  -3    4.72    0.27
   2 -13   3   41.14    1.03
  -2 -13  -3   39.69    1.02
   2 -13   3   42.23    0.83
   2  13   3   41.95    0.99
  -2  13  -3   40.69    1.05
  -2  13  -3   42.10    0.99
   2  13   3   41.78    1.03
   3 -13   3    0.37    0.12
  -3 -13  -3    0.60    0.16
  -3  13  -3    0.56    0.14
  -3  13  -3    0.29    0.12
   3  13   3    0.39    0.13
  -4 -13  -3    2.98    0.27
  -4 -13  -3    2.68    0.24
   4 -13   3    2.97    0.25
  -4  13  -3    2.50    0.24
   4  13   3    2.67    0.25
  -4  13  -3    2.90    0.27
   5 -13   3    0.58    0.16
  -5 -13  -3    0.42    0.15
  -5 -13  -3    0.36    0.13
   5 -13   3    0.36    0.13
  -5  13  -3    0.35    0.14
   5  13   3    0.35    0.15
  -6 -13  -3    0.62    0.17
  -6 -13  -3    1.16    0.24
   6 -13   3    0.78    0.23
  -6  13  -3    0.76    0.21
   6  13   3    0.37    0.16
  -7 -13  -3    0.70    0.19
   7 -13   3    0.72    0.21
  -7 -13  -3    1.08    0.24
   7  13   3    0.87    0.23
  -7  13  -3    0.89    0.24
  -8 -13  -3    0.86    0.23
   8 -13   3    0.84    0.26
  -8  13  -3    1.19    0.30
   8  13   3    1.06    0.28
  10 -14  -3    1.24    0.28
 -10 -14   3    2.05    0.36
 -10  14   3    1.62    0.32
  10  14  -3    1.23    0.30
  -9 -14   3    0.20    0.16
   9 -14  -3    0.01    0.12
   9  14  -3    0.32    0.17
  -9  14   3    0.32    0.17
  -8 -14   3    0.19    0.14
   8 -14  -3   -0.05    0.09
   8  14  -3    0.04    0.11
  -8  14   3    0.07    0.14
   7 -14  -3    0.08    0.11
   7 -14  -3    0.55    0.16
  -7 -14   3    0.21    0.13
  -7  14   3    0.27    0.13
   7  14  -3    0.34    0.13
   7  14  -3    0.28    0.12
   6 -14  -3    4.89    0.29
  -6 -14   3    4.55    0.33
   6 -14  -3    5.10    0.34
   6  14  -3    4.65    0.32
   6  14  -3    5.19    0.31
  -6  14   3    4.78    0.34
   5 -14  -3    6.81    0.38
  -5 -14   3    6.87    0.37
  -5  14   3    7.28    0.38
   5  14  -3    6.86    0.35
  -5  14   3    6.94    0.32
   5  14  -3    6.92    0.36
   4 -14  -3    0.45    0.08
  -4 -14   3    0.34    0.11
   4 -14  -3    0.37    0.12
  -4  14   3    0.44    0.12
   4  14  -3    0.45    0.12
   4  14  -3    0.39    0.11
  -4  14   3    0.30    0.08
   3 -14  -3    7.90    0.36
   3 -14  -3    7.42    0.26
  -3 -14   3    7.41    0.34
   3  14  -3    8.47    0.36
   3  14  -3    7.53    0.35
  -3  14   3    7.35    0.30
  -3  14   3    7.41    0.35
   2 -14  -3    3.61    0.19
   2 -14  -3    3.45    0.23
  -2 -14   3    3.57    0.22
   2  14  -3    3.65    0.23
  -2  14   3    3.83    0.20
   2  14  -3    3.37    0.23
  -2  14   3    3.71    0.23
   1 -14  -3    2.03    0.17
  -1 -14   3    2.04    0.16
   1 -14  -3    1.92    0.16
   1  14  -3    2.19    0.18
  -1  14   3    1.78    0.14
  -1  14   3    2.13    0.17
   1  14  -3    1.92    0.18
   1  14  -3    1.86    0.10
   0 -14   3    4.02    0.20
   0 -14   3    3.67    0.24
   0 -14  -3    4.18    0.21
   0 -14  -3    4.26    0.24
   0  14  -3    3.51    0.23
   0  14   3    4.14    0.23
   0  14  -3    3.55    0.18
   0  14   3    3.46    0.21
  -1 -14  -3    0.47    0.08
   1 -14   3    0.46    0.12
   1 -14   3    0.48    0.08
  -1 -14  -3    0.72    0.15
   1  14   3    0.27    0.09
   1  14   3    0.46    0.11
  -1  14  -3    0.32    0.09
  -1  14  -3    0.22    0.10
  -2 -14  -3    0.29    0.11
   2 -14   3    0.15    0.09
  -2  14  -3    0.31    0.10
  -2  14  -3    0.26    0.10
   2  14   3    0.19    0.08
   2  14   3    0.39    0.12
  -3 -14  -3   19.25    0.67
   3 -14   3   20.31    0.67
  -3  14  -3   20.03    0.66
  -3  14  -3   20.60    0.71
   3  14   3   20.42    0.69
   3  14   3   20.65    0.64
  -4 -14  -3    6.35    0.35
   4 -14   3    6.09    0.35
  -4 -14  -3    6.34    0.39
  -4  14  -3    6.44    0.40
   4  14   3    5.55    0.37
  -4  14  -3    6.32    0.38
  -5 -14  -3    1.56    0.21
   5 -14   3    1.90    0.22
   5 -14   3    1.30    0.22
  -5 -14  -3    1.62    0.24
  -5  14  -3    1.82    0.23
   5  14   3    1.77    0.24
  -6 -14  -3    0.71    0.20
  -6 -14  -3    0.54    0.16
   6 -14   3    0.55    0.20
  -6  14  -3    0.75    0.20
   6  14   3    0.81    0.21
  -7 -14  -3    0.27    0.15
  -7 -14  -3    0.31    0.16
   7 -14   3    0.14    0.15
  -7  14  -3    0.20    0.16
   7  14   3    0.38    0.17
   8 -14   3    0.73    0.25
  -8 -14  -3    0.90    0.25
  -8  14  -3    0.62    0.22
   8  14   3    0.77    0.23
 -10 -15   3    1.06    0.27
  10 -15  -3    0.97    0.25
  10  15  -3    0.84    0.25
 -10  15   3    0.75    0.25
   9 -15  -3    1.49    0.24
  -9 -15   3    1.41    0.29
  -9  15   3    1.17    0.26
   9  15  -3    2.36    0.30
   8 -15  -3   -0.06    0.11
  -8 -15   3   -0.08    0.11
   8  15  -3    0.09    0.12
  -8  15   3    0.05    0.13
  -7 -15   3    0.11    0.12
   7 -15  -3    0.09    0.09
   7 -15  -3   -0.03    0.09
   7  15  -3    0.05    0.10
   7  15  -3   -0.08    0.08
  -7  15   3    0.00    0.10
  -6 -15   3   38.74    1.11
   6 -15  -3   41.93    1.14
   6  15  -3   40.20    1.04
   6  15  -3   40.81    1.11
  -6  15   3   40.27    1.13
   5 -15  -3    0.11    0.10
  -5 -15   3    0.14    0.10
  -5  15   3    0.30    0.10
   5  15  -3    0.17    0.09
  -5  15   3    0.37    0.12
   5  15  -3    0.14    0.09
   4 -15  -3    3.21    0.25
  -4 -15   3    2.33    0.22
   4  15  -3    2.53    0.22
  -4  15   3    3.05    0.20
   4  15  -3    2.50    0.22
  -4  15   3    3.17    0.24
  -3 -15   3    1.14    0.15
   3 -15  -3    1.01    0.16
   3 -15  -3    0.96    0.10
   3  15  -3    1.24    0.15
   3  15  -3    1.00    0.14
  -3  15   3    1.02    0.14
  -3  15   3    0.80    0.11
   2 -15  -3   10.15    0.40
  -2 -15   3   10.00    0.39
   2 -15  -3    9.61    0.33
   2  15  -3   10.25    0.42
  -2  15   3    9.62    0.35
   2  15  -3    9.62    0.40
  -2  15   3   10.38    0.40
   1 -15  -3   42.65    0.98
  -1 -15   3   44.06    0.95
   1 -15  -3   41.55    0.95
   1  15  -3   40.62    1.02
   1  15  -3   40.94    1.03
  -1  15   3   43.02    0.96
   1  15  -3   42.03    0.80
  -1  15   3   42.46    0.98
   0 -15   3   13.22    0.50
   0 -15  -3   14.04    0.47
   0 -15   3   13.49    0.41
   0 -15  -3   14.09    0.43
   0  15  -3   14.10    0.39
   0  15   3   14.38    0.47
   0  15  -3   14.09    0.50
   0  15   3   13.86    0.46
   1 -15   3    0.07    0.08
  -1 -15  -3    0.20    0.09
   1 -15   3    0.18    0.06
  -1 -15  -3    0.14    0.06
  -1  15  -3    0.18    0.09
  -1  15  -3    0.01    0.05
   1  15   3    0.07    0.07
   1  15   3    0.15    0.07
  -2 -15  -3    0.38    0.12
   2 -15   3    0.54    0.13
  -2  15  -3    0.31    0.11
   2  15   3    0.43    0.11
  -2  15  -3    0.34    0.11
   2  15   3    0.44    0.12
  -3 -15  -3    0.18    0.11
   3 -15   3    0.09    0.10
  -3  15  -3   -0.09    0.06
   3  15   3   -0.08    0.07
  -3  15  -3    0.03    0.08
   3  15   3    0.04    0.08
  -4 -15  -3   15.19    0.62
   4 -15   3   16.07    0.61
  -4  15  -3   15.25    0.61
  -4  15  -3   16.31    0.66
   4  15   3   16.16    0.65
  -5 -15  -3    0.67    0.17
  -5 -15  -3    0.41    0.16
   5 -15   3    0.48    0.15
   5 -15   3    0.57    0.19
   5  15   3    0.36    0.16
  -5  15  -3    0.35    0.14
  -6 -15  -3    3.38    0.30
  -6 -15  -3    3.21    0.31
   6 -15   3    3.21    0.34
   6  15   3    3.03    0.32
  -6  15  -3    3.81    0.35
   7 -15   3    0.14    0.16
  -7 -15  -3    0.19    0.14
   7  15   3   -0.12    0.12
  -7  15  -3    0.02    0.12
  -8 -15  -3    2.00    0.36
  10 -16  -3    0.19    0.18
 -10 -16   3    0.29    0.20
 -10  16   3    0.18    0.19
  10  16  -3    0.44    0.19
   9 -16  -3    0.04    0.13
  -9 -16   3   -0.03    0.14
  -9  16   3    0.37    0.18
   9  16  -3    0.17    0.13
  -8 -16   3    0.99    0.24
   8 -16  -3    0.54    0.19
  -8  16   3    1.30    0.26
   8  16  -3    0.63    0.19
   7 -16  -3    2.67    0.25
  -7 -16   3    2.26    0.27
   7 -16  -3    2.98    0.30
   7  16  -3    3.06    0.29
  -7  16   3    2.40    0.27
  -6 -16   3    6.53    0.40
   6 -16  -3    6.83    0.41
   6  16  -3    6.31    0.36
  -6  16   3    6.49    0.35
   6  16  -3    6.22    0.38
  -6  16   3    6.24    0.39
   5 -16  -3    9.55    0.46
  -5 -16   3    8.82    0.44
  -5  16   3    9.17    0.45
   5  16  -3    8.46    0.40
  -5  16   3    9.62    0.40
  -4 -16   3    5.20    0.32
   4 -16  -3    6.25    0.35
   4  16  -3    5.71    0.32
   4  16  -3    5.48    0.31
  -4  16   3    5.92    0.34
  -4  16   3    5.45    0.28
  -3 -16   3    0.04    0.07
   3 -16  -3    0.01    0.05
   3 -16  -3   -0.05    0.07
   3  16  -3    0.02    0.07
  -3  16   3   -0.01    0.05
   3  16  -3    0.00    0.06
  -3  16   3    0.03    0.06
   2 -16  -3    6.50    0.33
   2 -16  -3    5.92    0.26
  -2 -16   3    6.10    0.30
   2  16  -3    6.33    0.33
   2  16  -3    6.02    0.32
  -2  16   3    6.14    0.28
   1 -16  -3   12.17    0.43
  -1 -16   3   11.58    0.40
   1 -16  -3   11.55    0.41
  -1  16   3   11.69    0.41
  -1  16   3   11.32    0.42
   1  16  -3   11.94    0.47
   1  16  -3   11.67    0.46
   0 -16   3    2.02    0.15
   0 -16   3    1.61    0.18
   0 -16  -3    1.75    0.17
   0 -16  -3    2.01    0.16
   0  16   3    1.85    0.17
   0  16   3    1.86    0.17
   0  16  -3    1.94    0.19
   0  16  -3    1.82    0.13
  -1 -16  -3    1.07    0.15
   1 -16   3    1.08    0.11
   1 -16   3    0.77    0.15
  -1 -16  -3    1.11    0.12
   1  16   3    0.79    0.13
  -1  16  -3    0.95    0.15
   1  16   3    1.18    0.14
  -1  16  -3    1.18    0.13
   2 -16   3    0.23    0.11
  -2 -16  -3    0.14    0.09
  -2  16  -3    0.45    0.12
  -2  16  -3    0.17    0.10
   2  16   3    0.16    0.09
   2  16   3    0.29    0.10
   3 -16   3    2.27    0.23
  -3 -16  -3    2.35    0.24
   3  16   3    2.10    0.23
  -3  16  -3    2.30    0.23
  -3  16  -3    2.27    0.22
   3  16   3    2.21    0.21
   4 -16   3    0.60    0.16
  -4 -16  -3    0.60    0.17
   4  16   3    0.42    0.14
  -4  16  -3    0.46    0.15
   4  16   3    0.74    0.16
  -4  16  -3    0.55    0.16
  -5 -16  -3    0.81    0.17
   5 -16   3    0.99    0.21
  -5 -16  -3    1.19    0.24
   5 -16   3    0.91    0.20
  -5  16  -3    1.05    0.22
   5  16   3    0.80    0.20
   6 -16   3    0.79    0.22
  -6 -16  -3    0.80    0.21
  -6 -16  -3    0.45    0.16
  -6  16  -3    0.94    0.24
   6  16   3    0.46    0.17
  -7 -16  -3    1.12    0.25
   7 -16   3    1.47    0.31
   7  16   3    1.10    0.27
  -7  16  -3    1.71    0.32
 -10 -17   3    0.09    0.15
  10 -17  -3    0.19    0.17
  10  17  -3    0.03    0.14
  -9 -17   3    0.43    0.20
   9 -17  -3    0.39    0.19
  -9  17   3    0.03    0.11
   9  17  -3    0.31    0.17
   8 -17  -3    0.25    0.16
  -8 -17   3    0.12    0.15
  -8  17   3    0.05    0.12
   8  17  -3    0.16    0.15
  -7 -17   3    0.61    0.20
   7 -17  -3    0.49    0.14
   7 -17  -3    0.28    0.15
   7  17  -3    0.73    0.18
  -7  17   3    0.45    0.16
   6 -17  -3    1.30    0.20
  -6 -17   3    1.01    0.21
   6  17  -3    0.99    0.18
  -6  17   3    0.71    0.19
   6  17  -3    0.75    0.18
  -6  17   3    1.00    0.19
   5 -17  -3    9.96    0.49
  -5 -17   3    9.36    0.46
   5  17  -3    9.32    0.43
   5  17  -3    9.47    0.46
  -5  17   3    9.09    0.46
  -5  17   3    9.85    0.41
  -4 -17   3   16.52    0.60
   4 -17  -3   16.65    0.62
   4  17  -3   16.49    0.58
  -4  17   3   17.60    0.62
   4  17  -3   15.67    0.59
  -4  17   3   17.57    0.55
   3 -17  -3    6.68    0.36
  -3 -17   3    5.96    0.33
   3 -17  -3    6.56    0.25
  -3  17   3    6.61    0.30
   3  17  -3    6.66    0.35
  -3  17   3    5.81    0.32
   3  17  -3    6.47    0.34
   2 -17  -3    2.58    0.21
   2 -17  -3    2.49    0.17
  -2 -17   3    2.48    0.20
   2  17  -3    2.52    0.21
   2  17  -3    2.43    0.22
  -2  17   3    2.28    0.19
  -2  17   3    2.50    0.19
  -1 -17   3    0.28    0.09
   1 -17  -3    0.21    0.09
   1 -17  -3    0.54    0.12
   1  17  -3    0.25    0.10
   1  17  -3    0.30    0.11
  -1  17   3    0.16    0.08
  -1  17   3    0.14    0.07
   0 -17   3    0.47    0.09
   0 -17   3    0.64    0.15
   0 -17  -3    0.34    0.11
   0 -17  -3    0.64    0.12
   0  17   3    0.50    0.11
   0  17  -3    0.53    0.08
   0  17   3    0.60    0.12
   0  17  -3    0.54    0.13
  -1 -17  -3    0.14    0.07
   1 -17   3    0.35    0.08
  -1 -17  -3    0.36    0.12
   1 -17   3    0.19    0.10
  -1  17  -3    0.22    0.10
  -1  17  -3    0.23    0.08
   1  17   3    0.15    0.08
   1  17   3    0.13    0.09
  -2 -17  -3    5.07    0.32
   2 -17   3    4.97    0.32
   2  17   3    5.46    0.30
   2  17   3    5.27    0.32
  -2  17  -3    5.46    0.34
  -2  17  -3    5.64    0.30
   3 -17   3    6.61    0.39
  -3 -17  -3    6.93    0.40
  -3  17  -3    6.30    0.39
  -3  17  -3    7.52    0.38
   3  17   3    7.08    0.36
   3  17   3    6.49    0.39
  -4 -17  -3    1.85    0.23
   4 -17   3    2.04    0.23
  -4  17  -3    1.98    0.26
   4  17   3    2.36    0.23
   4  17   3    2.28    0.26
  -4  17  -3    2.28    0.24
   5 -17   3    5.54    0.38
  -5 -17  -3    5.56    0.40
  -5  17  -3    5.38    0.40
   5  17   3    5.52    0.40
   6 -17   3    0.15    0.14
  -6 -17  -3    0.38    0.15
  -6  17  -3    0.33    0.15
   6  17   3    0.23    0.15
   7 -17   3    0.29    0.19
  -7 -17  -3    0.12    0.16
  -7  17  -3    0.26    0.17
   7  17   3    0.30    0.17
  -9 -18   3    0.34    0.18
   9 -18  -3    0.37    0.19
   9  18  -3    0.23    0.17
  -9  18   3    0.36    0.16
   8 -18  -3    3.48    0.36
  -8 -18   3    4.74    0.40
   8  18  -3    4.31    0.38
  -8  18   3    4.34    0.39
   7 -18  -3    0.08    0.11
  -7 -18   3   -0.12    0.09
  -7  18   3   -0.01    0.10
   7  18  -3   -0.01    0.11
   6 -18  -3    3.43    0.31
  -6 -18   3    3.26    0.30
   6  18  -3    3.19    0.27
   6  18  -3    3.24    0.28
  -6  18   3    3.06    0.25
  -6  18   3    3.50    0.30
  -5 -18   3    0.25    0.12
   5 -18  -3    0.16    0.12
   5  18  -3    0.31    0.12
   5  18  -3   -0.03    0.08
  -5  18   3    0.22    0.10
  -5  18   3    0.29    0.13
  -4 -18   3    1.65    0.21
   4 -18  -3    1.58    0.20
   4  18  -3    1.54    0.19
  -4  18   3    1.46    0.19
  -4  18   3    1.28    0.16
   4  18  -3    1.48    0.19
   3 -18  -3    0.78    0.10
  -3 -18   3    0.53    0.13
   3 -18  -3    0.72    0.16
   3  18  -3    1.11    0.16
  -3  18   3    0.80    0.16
   3  18  -3    1.05    0.16
  -3  18   3    0.94    0.13
  -2 -18   3    4.31    0.27
   2 -18  -3    4.35    0.28
   2 -18  -3    4.33    0.23
  -2  18   3    3.98    0.24
   2  18  -3    4.52    0.30
   2  18  -3    3.92    0.27
  -2  18   3    4.23    0.27
  -1 -18   3    6.74    0.31
   1 -18  -3    6.89    0.33
   1 -18  -3    6.63    0.31
  -1  18   3    7.15    0.33
  -1  18   3    6.82    0.33
   1  18  -3    7.12    0.37
   0 -18   3    1.32    0.14
   0 -18  -3    1.40    0.15
   0 -18   3    1.19    0.17
   0 -18  -3    1.66    0.18
   0  18  -3    1.44    0.17
   0  18  -3    1.24    0.12
   0  18   3    1.22    0.15
   0  18   3    1.66    0.17
   1 -18   3    5.66    0.34
  -1 -18  -3    5.49    0.27
  -1 -18  -3    5.93    0.33
  -1  18  -3    5.11    0.33
   1  18   3    5.64    0.29
  -1  18  -3    5.60    0.27
   1  18   3    5.05    0.30
   2 -18   3    2.30    0.24
  -2 -18  -3    2.33    0.24
  -2  18  -3    2.43    0.20
   2  18   3    2.23    0.23
   2  18   3    2.27    0.20
  -2  18  -3    2.19    0.23
   3 -18   3    0.06    0.10
  -3 -18  -3    0.02    0.09
   3  18   3    0.04    0.08
  -3  18  -3   -0.05    0.07
   3  18   3    0.15    0.11
  -3  18  -3    0.05    0.09
   4 -18   3    0.79    0.19
  -4 -18  -3    0.90    0.20
   4  18   3    1.17    0.18
  -4  18  -3    1.04    0.22
  -4  18  -3    1.02    0.20
   4  18   3    0.83    0.20
   5 -18   3    6.17    0.41
  -5 -18  -3    6.50    0.44
  -5  18  -3    5.95    0.41
  -5  18  -3    6.22    0.44
   5  18   3    6.86    0.45
   6 -18   3    3.87    0.36
  -6 -18  -3    4.67    0.40
  -6  18  -3    4.06    0.38
   6  18   3    4.26    0.40
  -7 -18  -3    0.09    0.15
   7 -18   3    0.01    0.18
   7  18   3   -0.20    0.13
  -7  18  -3   -0.17    0.13
   9 -19  -3    0.43    0.20
  -9 -19   3    0.66    0.23
  -9  19   3    1.07    0.25
   9  19  -3    0.79    0.24
  -8 -19   3    0.13    0.14
   8 -19  -3    0.55    0.19
  -8  19   3    0.26    0.17
   8  19  -3    0.34    0.17
  -7 -19   3    0.35    0.17
   7 -19  -3    0.04    0.12
  -7  19   3    0.05    0.11
   7  19  -3   -0.02    0.08
  -6 -19   3    2.55    0.28
   6 -19  -3    2.60    0.29
   6  19  -3    3.24    0.29
   6  19  -3    3.10    0.26
  -6  19   3    2.54    0.27
  -6  19   3    3.07    0.26
   5 -19  -3   20.21    0.74
  -5 -19   3   20.17    0.73
   5  19  -3   19.67    0.68
   5  19  -3   20.10    0.72
  -5  19   3   20.67    0.74
  -5  19   3   20.49    0.66
   4 -19  -3    7.52    0.41
  -4 -19   3    7.30    0.40
   4  19  -3    6.86    0.39
  -4  19   3    7.12    0.39
   4  19  -3    6.64    0.38
  -4  19   3    7.39    0.35
   3 -19  -3    5.11    0.32
  -3 -19   3    5.96    0.33
  -3  19   3    5.32    0.29
  -3  19   3    5.14    0.30
   3  19  -3    5.26    0.32
   3  19  -3    4.62    0.31
   2 -19  -3    1.40    0.14
   2 -19  -3    1.12    0.17
  -2 -19   3    1.25    0.17
   2  19  -3    1.35    0.17
   2  19  -3    1.37    0.18
  -2  19   3    1.33    0.16
  -2  19   3    1.16    0.15
   1 -19  -3    2.19    0.20
  -1 -19   3    2.54    0.23
  -1 -19   3    2.21    0.19
   1 -19  -3    2.09    0.18
  -1  19   3    1.96    0.19
   1  19  -3    2.30    0.22
  -1  19   3    1.87    0.18
   0 -19  -3    0.30    0.11
   0 -19  -3    0.42    0.12
   0 -19   3    0.43    0.10
   0 -19   3    0.52    0.14
   0  19   3    0.46    0.12
   0  19   3    0.27    0.10
   0  19  -3    0.48    0.13
  -1 -19  -3   -0.01    0.07
   1 -19   3    0.01    0.08
  -1 -19  -3    0.09    0.07
   1  19   3    0.16    0.08
  -1  19  -3   -0.07    0.06
   1  19   3   -0.02    0.06
  -1  19  -3   -0.06    0.06
   2 -19   3    0.74    0.18
  -2 -19  -3    0.76    0.18
   2  19   3    0.99    0.15
   2  19   3    0.61    0.15
  -2  19  -3    0.38    0.14
  -2  19  -3    0.90    0.16
  -3 -19  -3    7.25    0.43
   3 -19   3    8.22    0.45
  -3  19  -3    7.89    0.40
   3  19   3    7.52    0.38
  -3  19  -3    8.24    0.45
   3  19   3    7.20    0.42
  -4 -19  -3   11.32    0.55
   4 -19   3   10.78    0.53
   4  19   3   11.27    0.49
  -4  19  -3   11.07    0.53
   4  19   3   11.22    0.56
  -4  19  -3   10.77    0.55
   5 -19   3    0.90    0.21
  -5 -19  -3    0.92    0.22
  -5  19  -3    0.57    0.19
   5  19   3    0.59    0.20
  -5  19  -3    0.90    0.22
  -6 -19  -3    0.26    0.15
   6 -19   3    0.73    0.21
   6  19   3    0.30    0.17
  -6  19  -3    0.77    0.21
   7 -19   3    0.18    0.19
  -7 -19  -3   -0.04    0.14
   7  19   3    0.00    0.14
  -7  19  -3    0.10    0.15
  -9 -20   3    0.04    0.15
   9 -20  -3    0.17    0.18
   9  20  -3    0.04    0.16
  -9  20   3    0.27    0.16
  -8 -20   3    2.29    0.31
   8 -20  -3    2.37    0.31
  -8  20   3    2.05    0.29
   8  20  -3    2.21    0.29
   7 -20  -3    0.60    0.20
  -7 -20   3    0.45    0.18
  -7  20   3    0.44    0.18
   7  20  -3    0.24    0.13
  -6 -20   3    4.77    0.37
   6 -20  -3    3.76    0.33
   6  20  -3    4.48    0.36
  -6  20   3    4.69    0.36
   6  20  -3    4.20    0.31
  -6  20   3    4.47    0.32
  -5 -20   3    0.06    0.10
   5 -20  -3   -0.03    0.10
  -5  20   3    0.08    0.10
   5  20  -3   -0.07    0.07
  -5  20   3    0.12    0.10
   5  20  -3    0.06    0.10
   4 -20  -3    2.58    0.26
  -4 -20   3    1.95    0.22
  -4  20   3    2.69    0.22
   4  20  -3    2.61    0.24
   4  20  -3    2.08    0.23
  -4  20   3    2.69    0.24
   3 -20  -3   -0.03    0.07
  -3 -20   3   -0.03    0.08
   3  20  -3    0.03    0.08
   3  20  -3   -0.04    0.07
  -3  20   3    0.06    0.08
  -3  20   3    0.04    0.07
  -2 -20   3    8.53    0.39
   2 -20  -3    8.53    0.34
   2 -20  -3    8.34    0.41
   2  20  -3    7.55    0.40
  -2  20   3    8.24    0.38
   2  20  -3    7.58    0.40
  -2  20   3    8.31    0.39
   1 -20  -3    2.72    0.22
   1 -20  -3    2.77    0.21
  -1 -20   3    2.70    0.21
  -1 -20   3    2.48    0.25
   1  20  -3    2.22    0.22
  -1  20   3    2.30    0.20
  -1  20   3    2.71    0.21
   0 -20   3    0.07    0.07
   0 -20   3    0.00    0.07
   0 -20  -3   -0.08    0.06
   0 -20  -3    0.02    0.07
   0  20  -3   -0.08    0.06
   0  20   3    0.01    0.07
   0  20   3   -0.08    0.06
   1 -20   3   15.49    0.61
  -1 -20  -3   15.85    0.51
  -1 -20  -3   15.69    0.57
   1  20   3   15.07    0.52
  -1  20  -3   14.23    0.58
   2 -20   3    0.64    0.18
  -2 -20  -3    1.32    0.23
  -2  20  -3    1.16    0.18
  -2  20  -3    0.65    0.14
   2  20   3    0.81    0.15
   2  20   3    0.80    0.17
   3 -20   3    0.34    0.14
  -3 -20  -3    0.33    0.14
   3  20   3    0.30    0.14
   3  20   3    0.29    0.11
  -3  20  -3    0.27    0.11
  -3  20  -3    0.25    0.13
   4 -20   3    0.48    0.16
  -4 -20  -3    0.60    0.18
  -4  20  -3    0.47    0.17
  -4  20  -3    0.28    0.15
   4  20   3    0.26    0.14
  -5 -20  -3    1.23    0.25
   5 -20   3    1.71    0.24
  -5  20  -3    1.69    0.24
  -5  20  -3    1.56    0.25
   5  20   3    1.54    0.24
  -6 -20  -3    0.32    0.17
   6 -20   3    0.16    0.15
   6  20   3    0.07    0.13
  -6  20  -3    0.42    0.18
  -7 -20  -3    1.64    0.32
   7 -20   3    0.92    0.27
   7  20   3    1.02    0.27
  -7  20  -3    0.85    0.26
  -9 -21   3    0.91    0.25
   9 -21  -3    0.42    0.20
  -9  21   3    0.85    0.24
   9  21  -3    1.20    0.29
  -8 -21   3    0.21    0.15
   8 -21  -3    0.11    0.13
   8  21  -3    0.14    0.13
  -8  21   3   -0.01    0.13
  -7 -21   3    0.14    0.14
   7 -21  -3    0.35    0.17
  -7  21   3    0.13    0.13
   7  21  -3   -0.01    0.11
  -6 -21   3    1.61    0.24
   6 -21  -3    1.72    0.24
   6  21  -3    1.63    0.20
  -6  21   3    1.77    0.22
   6  21  -3    1.22    0.24
  -6  21   3    1.43    0.23
   5 -21  -3    1.62    0.23
  -5 -21   3    1.39    0.22
  -5  21   3    1.53    0.21
   5  21  -3    1.83    0.23
   5  21  -3    1.69    0.20
  -5  21   3    1.93    0.21
   4 -21  -3    1.80    0.22
  -4 -21   3    1.71    0.22
  -4  21   3    1.31    0.17
   4  21  -3    1.33    0.20
  -4  21   3    1.67    0.20
   4  21  -3    1.81    0.21
  -3 -21   3    0.32    0.12
   3 -21  -3    0.40    0.14
  -3  21   3    0.44    0.12
  -3  21   3    0.31    0.11
   3  21  -3    0.32    0.12
   3  21  -3    0.41    0.13
   2 -21  -3    0.29    0.12
   2 -21  -3    0.52    0.12
  -2 -21   3    0.45    0.13
  -2  21   3    0.45    0.13
   2  21  -3    0.39    0.13
  -2  21   3    0.42    0.12
   1 -21  -3    1.21    0.16
  -1 -21   3    1.74    0.18
   1 -21  -3    1.44    0.17
  -1 -21   3    1.51    0.21
   1  21  -3    1.18    0.19
  -1  21   3    0.94    0.15
  -1  21   3    1.57    0.18
   0 -21  -3    3.21    0.24
   0 -21   3    3.45    0.28
   0 -21   3    3.09    0.21
   0 -21  -3    2.55    0.23
   0  21   3    2.61    0.23
   0  21  -3    2.47    0.24
   0  21   3    2.97    0.22
   1 -21   3    1.18    0.19
  -1 -21  -3    1.28    0.18
   1  21   3    1.23    0.16
   1  21   3    1.23    0.17
  -1  21  -3    0.95    0.19
   2 -21   3    0.13    0.12
  -2 -21  -3   -0.05    0.10
  -2  21  -3    0.05    0.08
  -2  21  -3    0.10    0.11
   2  21   3    0.05    0.09
   2  21   3    0.04    0.08
  -3 -21  -3    2.50    0.27
   3 -21   3    2.32    0.26
  -3  21  -3    2.46    0.23
   3  21   3    2.40    0.27
  -3  21  -3    2.60    0.28
  -4 -21  -3    8.30    0.49
   4 -21   3    8.51    0.49
   4  21   3    7.99    0.48
  -4  21  -3    8.11    0.49
  -4  21  -3    9.43    0.48
  -5 -21  -3    0.33    0.16
   5 -21   3    0.40    0.17
  -5  21  -3    0.12    0.13
  -5  21  -3    0.00    0.11
   5  21   3    0.24    0.14
  -6 -21  -3    0.10    0.15
   6 -21   3    0.12    0.17
   6  21   3    0.61    0.22
  -6  21  -3    0.42    0.19
   7 -21   3    0.19    0.17
  -7 -21  -3    0.18    0.17
  -7  21  -3    0.45    0.22
   7  21   3    0.55    0.21
  -9 -22   3   -0.05    0.15
   9 -22  -3    0.03    0.14
  -9  22   3    0.11    0.16
   9  22  -3    0.09    0.16
   8 -22  -3    0.13    0.14
  -8 -22   3   -0.02    0.13
   8  22  -3   -0.13    0.10
  -8  22   3   -0.06    0.14
   7 -22  -3    2.06    0.28
  -7 -22   3    1.49    0.29
  -7  22   3    1.85    0.26
   7  22  -3    2.06    0.29
   6 -22  -3    2.69    0.30
  -6 -22   3    3.41    0.33
   6  22  -3    3.25    0.29
   6  22  -3    3.40    0.32
  -6  22   3    3.31    0.29
  -6  22   3    3.03    0.30
  -5 -22   3    0.60    0.18
   5 -22  -3    0.84    0.20
  -5  22   3    1.17    0.18
  -5  22   3    1.03    0.21
   5  22  -3    1.06    0.22
   5  22  -3    1.11    0.22
  -4 -22   3    0.68    0.18
   4 -22  -3    1.07    0.21
   4  22  -3    1.18    0.19
  -4  22   3    1.20    0.18
  -4  22   3    1.28    0.20
   4  22  -3    1.25    0.19
   3 -22  -3   19.62    0.71
  -3 -22   3   17.98    0.65
   3  22  -3   18.31    0.68
   3  22  -3   19.51    0.71
  -3  22   3   18.20    0.65
  -3  22   3   19.57    0.65
  -2 -22   3   -0.02    0.08
   2 -22  -3   -0.03    0.07
   2 -22  -3    0.05    0.10
  -2 -22   3   -0.02    0.09
  -2  22   3    0.00    0.08
   2  22  -3    0.00    0.09
  -2  22   3   -0.06    0.07
  -1 -22   3    0.89    0.17
   1 -22  -3    0.78    0.17
   1 -22  -3    0.89    0.14
  -1 -22   3    1.11    0.18
  -1  22   3    0.92    0.16
  -1  22   3    0.87    0.17
   1  22  -3    1.11    0.18
   0 -22  -3    1.69    0.18
   0 -22   3    1.84    0.23
   0 -22  -3    1.82    0.20
   0  22   3    1.75    0.20
   0  22   3    1.96    0.19
   0  22  -3    1.68    0.21
  -1 -22  -3   17.39    0.63
   1 -22   3   18.16    0.71
   1  22   3   18.09    0.59
  -1  22  -3   17.24    0.67
   1  22   3   17.66    0.64
   2 -22   3    7.39    0.45
  -2 -22  -3    7.33    0.42
   2  22   3    8.00    0.38
   2  22   3    8.36    0.44
  -2  22  -3    7.61    0.45
  -3 -22  -3    1.35    0.21
   3 -22   3    1.06    0.22
   3  22   3    1.39    0.23
  -3  22  -3    1.81    0.21
  -3  22  -3    1.41    0.22
   4 -22   3   -0.05    0.11
  -4 -22  -3    0.06    0.13
  -4  22  -3   -0.02    0.10
  -4  22  -3    0.07    0.12
   4  22   3    0.06    0.11
   5 -22   3    0.49    0.18
  -5 -22  -3    0.69    0.22
  -5  22  -3    0.67    0.21
  -5  22  -3    0.47    0.17
   5  22   3    0.71    0.21
   6 -22   3    0.07    0.14
  -6 -22  -3   -0.11    0.13
   6  22   3   -0.04    0.11
  -6  22  -3   -0.06    0.12
   9 -23  -3   -0.02    0.13
   9  23  -3   -0.02    0.15
  -8 -23   3    0.31    0.17
   8 -23  -3   -0.01    0.13
   8  23  -3    0.09    0.14
  -8  23   3    0.01    0.13
   7 -23  -3    0.00    0.12
  -7 -23   3   -0.06    0.10
   7  23  -3    0.19    0.14
  -7  23   3    0.12    0.13
  -6 -23   3    0.51    0.18
   6 -23  -3    1.24    0.26
   6  23  -3    0.70    0.17
  -6  23   3    0.95    0.22
   6  23  -3    1.10    0.24
  -5 -23   3    1.25    0.24
   5 -23  -3    1.68    0.24
  -5  23   3    0.96    0.20
   5  23  -3    1.01    0.23
  -5  23   3    1.31    0.19
   5  23  -3    1.70    0.23
  -4 -23   3    4.22    0.34
   4 -23  -3    3.81    0.33
  -4  23   3    4.61    0.33
   4  23  -3    4.02    0.33
   4  23  -3    3.58    0.30
  -4  23   3    4.28    0.30
  -3 -23   3   10.21    0.48
   3 -23  -3   11.90    0.54
  -3  23   3   10.21    0.48
  -3  23   3   11.04    0.48
   3  23  -3   11.36    0.53
   2 -23  -3   20.03    0.70
   2 -23  -3   19.96    0.60
  -2 -23   3   19.67    0.66
  -2 -23   3   18.17    0.70
   2  23  -3   19.53    0.72
  -2  23   3   20.02    0.66
  -2  23   3   19.60    0.67
   1 -23  -3    0.53    0.14
  -1 -23   3    0.73    0.18
   1 -23  -3    0.55    0.13
  -1 -23   3    0.35    0.13
   1  23  -3    0.69    0.17
  -1  23   3    0.53    0.13
  -1  23   3    0.20    0.12
   0 -23  -3    0.03    0.08
   0 -23   3    0.18    0.11
   0 -23  -3    0.05    0.08
   0  23   3    0.07    0.08
   0  23   3    0.06    0.10
   0  23  -3    0.03    0.09
   1 -23   3    1.35    0.21
  -1 -23  -3    1.37    0.19
  -1  23  -3    1.29    0.23
   1  23   3    1.36    0.19
   1  23   3    1.02    0.16
   2 -23   3    2.96    0.30
  -2 -23  -3    2.99    0.28
  -2  23  -3    3.68    0.33
   2  23   3    3.20    0.29
  -3 -23  -3    2.30    0.26
   3 -23   3    2.07    0.26
  -3  23  -3    1.99    0.25
   3  23   3    1.98    0.26
  -3  23  -3    2.15    0.24
   4 -23   3    1.78    0.25
  -4 -23  -3    1.86    0.26
  -4  23  -3    1.30    0.26
   4  23   3    1.76    0.27
  -4  23  -3    1.78    0.24
  -5 -23  -3    1.66    0.26
   5 -23   3    1.35    0.28
   5  23   3    0.98    0.24
  -5  23  -3    1.51    0.25
  -5  23  -3    1.13    0.25
  -6 -23  -3    1.10    0.27
  -6  23  -3    1.48    0.30
   6  23   3    2.20    0.33
  -8 -24   3    2.60    0.34
   8 -24  -3    2.78    0.34
  -8  24   3    2.82    0.37
   7 -24  -3    1.70    0.31
  -7 -24   3    1.12    0.27
  -7  24   3    1.69    0.27
   7  24  -3    1.44    0.27
  -6 -24   3    0.23    0.14
   6 -24  -3    0.98    0.24
  -6  24   3    0.47    0.19
   6  24  -3    1.09    0.24
   5 -24  -3    0.21    0.15
  -5 -24   3    0.08    0.11
   5  24  -3    0.06    0.11
   5  24  -3    0.11    0.10
  -5  24   3    0.35    0.14
  -5  24   3   -0.04    0.09
   4 -24  -3    2.37    0.27
  -4 -24   3    3.18    0.29
  -4  24   3    2.24    0.25
   4  24  -3    2.73    0.27
  -4  24   3    2.64    0.25
   4  24  -3    2.24    0.26
  -3 -24   3    7.69    0.42
   3 -24  -3    6.53    0.41
  -3 -24   3    7.61    0.44
   3  24  -3    7.50    0.44
  -3  24   3    6.72    0.38
  -3  24   3    7.46    0.41
  -2 -24   3    0.17    0.11
  -2 -24   3   -0.07    0.08
   2 -24  -3    0.33    0.13
  -2  24   3    0.33    0.12
   2  24  -3    0.09    0.09
  -2  24   3    0.11    0.09
   1 -24  -3    0.22    0.10
  -1 -24   3    0.50    0.16
  -1 -24   3    0.42    0.13
   1 -24  -3    0.67    0.17
  -1  24   3    0.44    0.12
   1  24  -3    0.46    0.15
  -1  24   3    0.47    0.14
   0 -24   3    0.52    0.17
   0 -24  -3    0.37    0.14
   0 -24  -3    0.70    0.16
   0  24   3    0.44    0.12
   0  24  -3    0.47    0.15
   0  24   3    0.34    0.13
   1 -24   3    0.92    0.21
  -1 -24  -3    1.00    0.20
  -1  24  -3    1.28    0.23
   1  24   3    1.29    0.20
  -2 -24  -3    1.22    0.23
   2 -24   3    0.76    0.20
   2  24   3    0.91    0.20
  -2  24  -3    0.97    0.22
   3 -24   3    0.29    0.15
  -3 -24  -3    0.26    0.14
   3  24   3    0.15    0.12
  -3  24  -3    0.19    0.14
   4 -24   3    2.29    0.30
  -4 -24  -3    2.21    0.29
  -4  24  -3    2.15    0.28
  -4  24  -3    2.32    0.27
   4  24   3    2.27    0.30
  -5 -24  -3   -0.07    0.11
   5 -24   3    0.02    0.10
  -5  24  -3    0.01    0.13
   5  24   3    0.03    0.13
  -5  24  -3    0.15    0.15
  -6 -24  -3   -0.04    0.11
   6 -24   3   -0.04    0.14
   6  24   3    0.10    0.15
  -6  24  -3    0.09    0.15
   8 -25  -3    0.11    0.15
  -8 -25   3    0.09    0.15
  -8  25   3    0.12    0.15
   8  25  -3    0.32    0.17
   7 -25  -3    1.14    0.28
  -7 -25   3    0.59    0.22
   7  25  -3    0.51    0.18
  -7  25   3    0.53    0.20
  -6 -25   3    0.08    0.14
   6 -25  -3    0.00    0.12
  -6  25   3   -0.07    0.12
   6  25  -3    0.04    0.12
   5 -25  -3    4.70    0.39
  -5 -25   3    5.60    0.41
  -5  25   3    4.54    0.34
   5  25  -3    5.12    0.37
  -5  25   3    4.95    0.37
   5  25  -3    4.44    0.37
  -4 -25   3   17.07    0.70
   4 -25  -3   18.26    0.74
  -4  25   3   18.63    0.70
  -4  25   3   17.53    0.66
   4  25  -3   16.95    0.71
   3 -25  -3    5.72    0.39
  -3 -25   3    5.42    0.38
  -3 -25   3    4.42    0.34
  -3  25   3    5.74    0.36
   3  25  -3    5.39    0.39
  -3  25   3    5.26    0.35
  -2 -25   3   13.68    0.61
   2 -25  -3   14.02    0.60
  -2 -25   3   13.20    0.54
   2  25  -3   13.70    0.62
  -2  25   3   12.43    0.55
  -2  25   3   13.43    0.54
   1 -25  -3    5.96    0.34
   1 -25  -3    5.91    0.38
  -1 -25   3    5.79    0.40
  -1 -25   3    6.19    0.34
  -1  25   3    6.26    0.38
  -1  25   3    5.59    0.33
   1  25  -3    6.41    0.42
   0 -25   3    0.66    0.18
   0 -25  -3    0.90    0.19
   0 -25  -3    0.42    0.14
   0  25   3    0.59    0.13
   0  25  -3    0.57    0.16
   0  25   3    0.63    0.16
  -1 -25  -3    9.97    0.48
   1 -25   3    8.99    0.51
  -1  25  -3    8.78    0.50
   1  25   3   10.53    0.51
  -2 -25  -3    0.22    0.11
   2 -25   3    0.26    0.14
   2  25   3    0.15    0.12
  -2  25  -3    0.05    0.11
  -3 -25  -3   -0.07    0.09
   3 -25   3    0.12    0.13
  -3  25  -3    0.13    0.13
   3  25   3   -0.02    0.12
  -4 -25  -3    4.12    0.37
   4 -25   3    4.13    0.38
   4  25   3    4.17    0.37
  -4  25  -3    4.82    0.40
   5 -25   3    0.60    0.21
  -5 -25  -3    0.66    0.23
   5  25   3    0.18    0.15
  -5  25  -3    0.23    0.15
  -5  25  -3    0.51    0.20
  -6 -25  -3    2.14    0.33
   6 -25   3    1.03    0.26
   6  25   3    1.65    0.32
  -6  25  -3    1.34    0.29
   8 -26  -3    0.11    0.15
  -8 -26   3   -0.03    0.13
   8  26  -3    0.21    0.16
  -8  26   3   -0.26    0.13
  -7 -26   3    0.15    0.14
   7 -26  -3    0.21    0.18
  -7  26   3    0.45    0.18
   7  26  -3    0.46    0.19
   6 -26  -3    0.57    0.19
  -6 -26   3    0.64    0.22
  -6  26   3    0.92    0.23
   6  26  -3    0.80    0.21
  -5 -26   3    2.67    0.32
   5 -26  -3    2.55    0.29
  -5  26   3    2.32    0.27
  -5  26   3    2.18    0.27
   5  26  -3    2.27    0.29
   4 -26  -3    0.01    0.11
  -4 -26   3    0.09    0.12
  -4 -26   3    0.01    0.11
  -4  26   3    0.12    0.11
  -4  26   3    0.15    0.12
   4  26  -3   -0.15    0.09
  -3 -26   3   -0.03    0.09
   3 -26  -3   -0.10    0.09
  -3 -26   3    0.04    0.11
  -3  26   3    0.27    0.13
   3  26  -3    0.05    0.12
  -3  26   3    0.14    0.10
  -2 -26   3    3.07    0.30
  -2 -26   3    3.03    0.28
   2 -26  -3    3.20    0.30
   2  26  -3    2.50    0.27
  -2  26   3    2.73    0.27
  -2  26   3    2.53    0.24
  -1 -26   3   18.12    0.74
   1 -26  -3   18.42    0.70
   1 -26  -3   18.88    0.63
  -1  26   3   17.74    0.63
  -1  26   3   17.98    0.68
   1  26  -3   18.04    0.74
   0 -26   3   10.04    0.54
   0 -26  -3   10.24    0.48
   0 -26  -3   10.66    0.49
   0  26   3   10.04    0.50
   0  26  -3   10.05    0.54
   1 -26   3    2.57    0.29
  -1 -26  -3    3.28    0.29
   1  26   3    3.03    0.29
  -1  26  -3    3.14    0.31
   2 -26   3    0.80    0.21
  -2 -26  -3    0.67    0.18
  -2  26  -3    0.53    0.18
   2  26   3    0.45    0.16
  -3 -26  -3    0.03    0.11
   3 -26   3    0.23    0.15
   3  26   3    0.02    0.10
  -3  26  -3   -0.05    0.10
  -4 -26  -3    0.35    0.18
   4 -26   3    0.24    0.16
  -4  26  -3    0.17    0.14
   4  26   3    0.33    0.17
  -5 -26  -3    0.74    0.23
   5 -26   3    0.20    0.17
  -5  26  -3    0.34    0.21
   5  26   3    0.38    0.19
   6 -26   3    1.93    0.35
   6  26   3    1.92    0.36
  -6  26  -3    2.16    0.32
  -8  27   3    0.25    0.21
   8  27  -3    0.35    0.20
  -7 -27   3    1.02    0.28
   7 -27  -3    1.03    0.26
   7  27  -3    0.75    0.24
  -7  27   3    1.09    0.28
   6 -27  -3    0.11    0.14
  -6 -27   3   -0.06    0.11
  -6  27   3    0.57    0.20
   6  27  -3    0.28    0.19
  -5 -27   3    0.08    0.13
  -5 -27   3    0.20    0.13
   5 -27  -3    0.20    0.15
   5  27  -3    0.04    0.13
  -5  27   3    0.10    0.12
  -4 -27   3    0.33    0.15
   4 -27  -3    0.62    0.19
  -4 -27   3    0.42    0.15
  -4  27   3    0.52    0.16
  -4  27   3    0.59    0.17
   4  27  -3    0.73    0.20
  -3 -27   3    3.22    0.30
   3 -27  -3    3.40    0.31
  -3 -27   3    3.18    0.31
  -3  27   3    3.15    0.29
   3  27  -3    3.20    0.32
  -3  27   3    2.83    0.28
  -2 -27   3    2.39    0.25
   2 -27  -3    1.96    0.26
  -2 -27   3    2.41    0.27
  -2  27   3    2.35    0.23
  -2  27   3    2.38    0.26
   2  27  -3    2.43    0.29
   1 -27  -3   10.18    0.52
  -1 -27   3   10.48    0.56
  -1  27   3   11.46    0.54
   1  27  -3   10.04    0.56
   0 -27   3    1.94    0.26
   0 -27  -3    1.71    0.23
   0 -27  -3    1.54    0.21
   0  27   3    1.56    0.22
   0  27  -3    2.19    0.27
  -1 -27  -3   -0.02    0.10
   1 -27   3   -0.01    0.13
  -1  27  -3    0.02    0.11
   1  27   3   -0.08    0.09
  -2 -27  -3    1.89    0.25
   2 -27   3    2.09    0.30
   2  27   3    2.09    0.27
  -2  27  -3    2.46    0.29
   3 -27   3    1.94    0.28
  -3 -27  -3    2.28    0.29
  -3  27  -3    2.17    0.29
   3  27   3    1.63    0.26
  -4 -27  -3    1.53    0.30
   4 -27   3    2.04    0.31
   4  27   3    2.05    0.29
  -4  27  -3    1.63    0.27
  -5 -27  -3    0.47    0.19
   5 -27   3    0.71    0.22
  -5  27  -3    0.40    0.21
   5  27   3    0.37    0.19
   7 -28  -3    0.94    0.26
  -7 -28   3    1.10    0.28
   7  28  -3    1.33    0.30
  -7  28   3    1.60    0.31
   6 -28  -3    0.30    0.17
  -6 -28   3    0.28    0.16
  -6  28   3    0.23    0.15
   6  28  -3    0.32    0.16
  -5 -28   3    0.27    0.17
  -5 -28   3    0.39    0.17
   5 -28  -3    0.56    0.20
  -5  28   3    0.44    0.17
   5  28  -3    0.47    0.18
  -4 -28   3    3.41    0.33
   4 -28  -3    4.04    0.37
  -4 -28   3    3.66    0.33
  -4  28   3    3.21    0.30
   4  28  -3    2.94    0.32
  -4  28   3    3.17    0.30
  -3 -28   3    2.63    0.29
  -3 -28   3    2.56    0.29
   3 -28  -3    2.95    0.30
   3  28  -3    2.71    0.30
  -3  28   3    2.70    0.27
  -3  28   3    2.69    0.28
  -2 -28   3    0.42    0.16
   2 -28  -3    0.95    0.23
  -2 -28   3    0.63    0.20
  -2  28   3    1.01    0.22
   2  28  -3    0.68    0.20
  -2  28   3    0.89    0.19
  -1 -28   3    1.21    0.24
   1 -28  -3    1.62    0.23
  -1  28   3    1.45    0.22
   1  28  -3    1.67    0.26
   0 -28  -3    1.12    0.22
   0 -28  -3    1.30    0.23
   0 -28   3    1.13    0.24
   0  28   3    1.44    0.23
   0  28  -3    1.37    0.27
  -1 -28  -3    9.02    0.49
   1 -28   3   10.12    0.57
  -1  28  -3   10.61    0.57
   1  28   3   11.32    0.56
   2 -28   3    0.66    0.20
  -2 -28  -3    0.53    0.18
   2  28   3    0.61    0.20
  -2  28  -3    0.71    0.20
   3 -28   3    0.04    0.13
  -3 -28  -3    0.06    0.12
  -3  28  -3    0.11    0.13
   3  28   3    0.05    0.12
  -4 -28  -3    3.02    0.34
   4 -28   3    4.30    0.42
  -4  28  -3    3.29    0.36
  -5 -28  -3    5.11    0.46
   5 -28   3    5.25    0.47
   5  28   3    6.14    0.50
  -5  28  -3    4.50    0.44
  -7 -29   3    1.48    0.33
   7 -29  -3    1.06    0.29
   7  29  -3    0.68    0.24
  -7  29   3    1.00    0.26
   6 -29  -3    1.27    0.28
  -6 -29   3    1.53    0.30
  -6  29   3    1.06    0.25
   6  29  -3    0.83    0.23
   5 -29  -3    0.03    0.12
  -5 -29   3    0.03    0.12
  -5 -29   3   -0.14    0.11
  -5  29   3    0.05    0.14
   5  29  -3    0.00    0.12
   4 -29  -3    1.69    0.28
  -4 -29   3    1.54    0.24
  -4 -29   3    1.14    0.26
   4  29  -3    1.58    0.25
  -4  29   3    0.99    0.22
  -4  29   3    0.97    0.22
  -3 -29   3    3.27    0.32
   3 -29  -3    3.11    0.32
  -3 -29   3    3.27    0.32
  -3  29   3    3.32    0.30
  -3  29   3    3.76    0.33
   3  29  -3    3.24    0.33
  -2 -29   3   -0.07    0.10
   2 -29  -3   -0.12    0.11
  -2 -29   3    0.02    0.12
  -2  29   3    0.10    0.11
   2  29  -3    0.00    0.11
  -1 -29   3    2.45    0.31
   1 -29  -3    2.30    0.26
   1  29  -3    2.60    0.31
  -1  29   3    2.11    0.26
   0 -29  -3    3.03    0.29
   0 -29   3    2.86    0.33
   0  29   3    3.71    0.33
   0  29  -3    3.59    0.35
   1 -29   3    2.93    0.33
  -1 -29  -3    2.54    0.28
   1  29   3    2.73    0.30
  -1  29  -3    2.66    0.31
   2 -29   3    1.13    0.26
  -2 -29  -3    1.10    0.24
   2  29   3    1.15    0.26
  -2  29  -3    0.58    0.20
   3 -29   3    1.10    0.26
  -3 -29  -3    1.36    0.27
   3  29   3    1.36    0.27
  -3  29  -3    1.14    0.27
   4 -29   3    0.08    0.14
  -4 -29  -3   -0.02    0.15
  -4  29  -3    0.16    0.15
   4  29   3    0.41    0.20
   5 -29   3    2.35    0.33
   5  29   3    2.47    0.35
   7  30  -3    0.34    0.20
  -7  30   3    0.59    0.24
   6 -30  -3    0.03    0.15
  -6 -30   3    0.34    0.18
   6  30  -3    0.04    0.14
  -6  30   3    0.05    0.14
  -5 -30   3    0.14    0.13
  -5 -30   3    0.10    0.13
   5 -30  -3    0.03    0.14
  -5  30   3   -0.21    0.10
   5  30  -3   -0.06    0.11
   4 -30  -3    0.59    0.21
  -4 -30   3    0.50    0.18
  -4 -30   3    0.53    0.18
  -4  30   3    0.86    0.22
   4  30  -3    0.55    0.19
  -3 -30   3    0.15    0.12
   3 -30  -3    0.13    0.15
  -3 -30   3   -0.06    0.11
   3  30  -3    0.15    0.14
  -3  30   3   -0.08    0.12
   2 -30  -3    4.16    0.36
  -2 -30   3    4.37    0.38
   2  30  -3    4.22    0.38
  -2  30   3    3.91    0.34
   1 -30  -3    1.26    0.25
  -1 -30   3    1.16    0.25
  -1  30   3    1.32    0.22
   1  30  -3    1.26    0.26
   0 -30  -3    0.38    0.15
   0 -30   3    0.61    0.20
   0  30  -3    0.41    0.17
   0  30   3    0.53    0.17
  -1 -30  -3    1.73    0.24
   1 -30   3    1.23    0.28
  -1  30  -3    0.92    0.23
   1  30   3    0.84    0.21
  -2 -30  -3    0.87    0.21
   2 -30   3    1.10    0.27
  -2  30  -3    0.64    0.20
   2  30   3    0.54    0.19
  -3 -30  -3    0.79    0.22
   3 -30   3    0.84    0.24
  -3  30  -3    0.81    0.24
   3  30   3    0.93    0.24
  -4 -30  -3    5.09    0.45
   4 -30   3    5.29    0.47
  -4  30  -3    5.82    0.48
   4  30   3    6.11    0.48
  -6 -31   3    4.19    0.42
   6 -31  -3    3.21    0.40
  -6  31   3    3.79    0.39
   6  31  -3    3.12    0.38
  -5 -31   3   -0.08    0.12
   5 -31  -3   -0.07    0.14
   5  31  -3    0.25    0.17
  -5  31   3   -0.09    0.11
  -4 -31   3    0.03    0.12
   4 -31  -3   -0.05    0.13
  -4 -31   3   -0.02    0.14
   4  31  -3    0.07    0.13
  -3 -31   3   -0.15    0.09
   3 -31  -3   -0.08    0.11
  -3 -31   3    0.01    0.12
  -3  31   3    0.12    0.14
   3  31  -3    0.04    0.12
  -2 -31   3    2.92    0.34
   2 -31  -3    3.36    0.34
  -2  31   3    2.66    0.30
   2  31  -3    2.94    0.33
   1 -31  -3    0.74    0.19
  -1 -31   3    1.27    0.26
  -1  31   3    1.24    0.25
   1  31  -3    1.71    0.31
   0 -31   3    0.10    0.16
   0  31  -3    0.34    0.16
   0  31   3    0.02    0.11
   1 -31   3    0.02    0.12
  -1 -31  -3    0.17    0.13
   1  31   3    0.13    0.14
  -1  31  -3    0.08    0.13
   2 -31   3    0.32    0.17
  -2 -31  -3    0.29    0.16
  -2  31  -3    0.43    0.18
   2  31   3    0.51    0.19
   3 -31   3    0.47    0.22
  -3 -31  -3    0.39    0.18
   3  31   3    0.69    0.22
  -3  31  -3    0.16    0.15
   4 -31   3    0.62    0.24
  -4 -31  -3    0.98    0.26
   4  31   3    0.88    0.26
  -4  31  -3    0.99    0.27
  -6 -32   3    0.71    0.24
  -6  32   3    0.50    0.19
   6  32  -3    0.26    0.17
  -5 -32   3    0.90    0.25
   5 -32  -3    0.42    0.22
   5  32  -3    0.88    0.27
  -4 -32   3    0.40    0.19
   4 -32  -3    0.58    0.22
  -4 -32   3    0.55    0.22
   4  32  -3    0.57    0.21
  -3 -32   3   -0.05    0.12
   3 -32  -3    0.10    0.14
  -3 -32   3    0.00    0.11
   3  32  -3    0.16    0.15
  -3  32   3   -0.06    0.12
   2 -32  -3   -0.12    0.11
  -2 -32   3    0.12    0.14
  -2  32   3    0.14    0.14
   2  32  -3   -0.01    0.13
   1 -32  -3    2.42    0.29
  -1 -32   3    2.62    0.34
   1  32  -3    2.27    0.32
  -1  32   3    2.70    0.31
   0 -32   3    0.03    0.15
   0  32   3   -0.06    0.11
   0  32  -3   -0.01    0.11
  -1 -32  -3    0.16    0.12
   1 -32   3   -0.06    0.11
  -1  32  -3    0.00    0.14
   1  32   3   -0.01    0.12
  -2 -32  -3    0.14    0.12
   2 -32   3   -0.03    0.13
  -2  32  -3    0.06    0.14
   2  32   3    0.01    0.13
   3 -32   3    1.13    0.29
  -3 -32  -3    0.58    0.19
  -3  32  -3    0.73    0.23
   3  32   3    0.98    0.27
  -5 -33   3    0.09    0.16
   5 -33  -3   -0.08    0.16
   5  33  -3    0.19    0.16
   4 -33  -3    0.26    0.18
  -4 -33   3    0.12    0.14
  -4 -33   3   -0.11    0.12
   4  33  -3    0.44    0.20
  -3 -33   3    3.35    0.37
   3 -33  -3    2.36    0.33
  -3  33   3    2.92    0.37
   3  33  -3    3.16    0.35
   2 -33  -3    0.67    0.22
  -2 -33   3    0.93    0.25
  -2  33   3    0.29    0.16
   2  33  -3    0.47    0.20
  -1 -33   3    0.90    0.25
   1 -33  -3    1.05    0.26
  -1  33   3    1.27    0.28
   1  33  -3    1.01    0.26
   0 -33   3    0.33    0.20
   0  33   3    0.36    0.16
   0  33  -3    0.01    0.13
   1 -33   3    0.24    0.17
  -1 -33  -3    0.22    0.15
   1  33   3    0.29    0.18
  -1  33  -3    0.14    0.16
   2 -33   3   -0.01    0.14
  -2 -33  -3   -0.01    0.14
   2  33   3    0.01    0.15
  -2  33  -3   -0.04    0.13
   3 -33   3    0.23    0.19
  -3 -33  -3    0.18    0.16
  -3  33  -3    0.23    0.18
   3  33   3    0.04    0.16
  -5 -34   3    0.51    0.23
   5  34  -3    0.33    0.21
  -4 -34   3    0.89    0.26
  -4 -34   3    1.26    0.28
   4 -34  -3    0.67    0.24
   4  34  -3    0.72    0.25
  -3 -34   3    0.46    0.21
   3 -34  -3    0.70    0.24
   3  34  -3    0.33    0.18
   2 -34  -3    3.66    0.37
  -2 -34   3    3.11    0.36
  -2  34   3    3.30    0.36
   2  34  -3    2.66    0.36
   1 -34  -3    1.50    0.28
  -1 -34   3    1.20    0.28
   1  34  -3    1.44    0.30
  -1  34   3    1.19    0.26
   0 -34   3    0.17    0.18
   0  34  -3    0.27    0.17
   0  34   3    0.37    0.16
   1 -34   3    0.75    0.24
   1  34   3    0.81    0.23
  -1  34  -3    0.58    0.22
  -2 -34  -3    0.03    0.15
   2 -34   3    0.53    0.23
  -2  34  -3    0.12    0.18
   2  34   3    0.43    0.20
  -4 -35   3    0.32    0.18
  -4 -35   3    0.37    0.20
   4 -35  -3    0.24    0.19
   4  35  -3    0.16    0.20
  -3 -35   3    0.02    0.15
   3 -35  -3    0.01    0.16
   3  35  -3    0.20    0.16
  -2 -35   3    3.02    0.38
   2  35  -3    2.48    0.35
  -2  35   3    3.07    0.34
   1 -35  -3    0.44    0.20
  -1 -35   3    0.18    0.17
  -1  35   3    0.19    0.15
   1  35  -3    0.12    0.15
   0 -35   3    2.82    0.38
   0  35  -3    2.99    0.36
   0  35   3    2.35    0.32
   1 -35   3    1.00    0.29
  -1  35  -3    0.95    0.27
   1  35   3    1.13    0.27
  -2 -35  -3    0.42    0.21
   2  35   3    0.39    0.19
  -3 -36   3    0.41    0.22
   3 -36  -3    0.38    0.19
   3  36  -3    0.31    0.21
   2 -36  -3    5.96    0.49
  -2 -36   3    7.65    0.56
   2  36  -3    5.76    0.52
  -1 -36   3    1.16    0.30
  -1  36   3    0.57    0.21
   1  36  -3    1.01    0.29
   0 -36   3   -0.07    0.16
   0  36  -3   -0.07    0.13
   0  36   3   -0.10    0.12
   1  36   3   -0.03    0.15
  -1 -37   3    0.10    0.20
  -1  37   3    0.10    0.17
 -11   0   4    0.73    0.25
 -10   0   4    0.01    0.13
  -9   0   4    0.89    0.20
   9   0  -4    0.94    0.20
  -8   0   4    0.34    0.14
   8   0  -4    0.36    0.13
  -8   0   4    0.39    0.13
   8   0  -4    0.40    0.14
  -7   0   4   13.58    0.50
  -7   0   4   13.24    0.52
   7   0  -4   12.39    0.46
   7   0  -4   13.10    0.52
  -6   0   4    0.03    0.06
   6   0  -4    0.02    0.06
   6   0  -4    0.03    0.08
  -6   0   4    0.03    0.07
  -5   0   4   24.41    0.66
   5   0  -4   24.29    0.58
   5   0  -4   23.83    0.68
  -5   0   4   24.21    0.65
   4   0  -4   49.07    1.10
  -4   0   4   48.28    1.04
  -4   0   4   48.77    1.05
   4   0  -4   49.26    0.93
  -3   0   4   12.16    0.38
   3   0  -4   12.09    0.40
   3   0  -4   12.05    0.26
   3   0  -4   12.11    0.38
   2   0  -4   14.34    0.42
   2   0  -4   14.86    0.29
   2   0  -4   14.78    0.43
  -2   0   4   14.30    0.41
   1   0  -4   45.67    0.94
   1   0  -4   45.82    0.97
  -1   0   4   45.22    0.97
  -1   0   4   46.56    0.87
   0   0   4   14.54    0.40
   0   0  -4   15.13    0.44
   0   0  -4   15.24    0.46
   0   0  -4   14.57    0.39
  -1   0  -4    5.40    0.25
  -1   0  -4    5.39    0.20
  -1   0  -4    5.55    0.27
   1   0   4    4.76    0.23
   2   0   4   79.65    1.45
  -2   0  -4   78.14    1.67
   2   0   4   79.82    1.64
  -2   0  -4   79.92    1.58
  -3   0  -4   43.88    1.11
  -3   0  -4   46.19    1.04
   3   0   4   44.31    1.11
   4   0   4    0.04    0.08
  -4   0  -4   -0.01    0.07
  -4   0  -4    0.04    0.07
  -5   0  -4   15.86    0.56
  -5   0  -4   14.52    0.62
   5   0   4   15.73    0.65
  -6   0  -4    1.61    0.24
   6   0   4    1.46    0.24
  -7   0  -4    0.96    0.23
   7   0   4    0.78    0.22
  -8   0  -4    0.44    0.19
   8   0   4    0.67    0.24
 -11   1   4    0.31    0.17
 -10  -1   4    0.42    0.17
 -10   1   4    0.24    0.16
   9  -1  -4    1.67    0.23
  -9  -1   4    1.83    0.24
   9   1  -4    1.61    0.21
  -9   1   4    1.25    0.23
  -8  -1   4    3.06    0.26
   8  -1  -4    3.39    0.27
   8  -1  -4    3.19    0.27
  -8  -1   4    3.60    0.28
  -8   1   4    4.12    0.31
  -8   1   4    3.43    0.26
   8   1  -4    2.80    0.25
   8   1  -4    3.66    0.29
   7  -1  -4    0.28    0.10
   7  -1  -4    0.38    0.14
  -7  -1   4    0.26    0.11
  -7  -1   4    0.37    0.12
  -7   1   4    0.23    0.10
  -7   1   4    0.09    0.09
   7   1  -4    0.23    0.10
   7   1  -4    0.25    0.12
  -6  -1   4    3.62    0.24
   6  -1  -4    3.21    0.20
  -6  -1   4    3.52    0.24
   6  -1  -4    3.19    0.24
  -6   1   4    2.93    0.22
  -6   1   4    2.84    0.21
   6   1  -4    3.09    0.23
   6   1  -4    3.58    0.21
  -5  -1   4    7.14    0.31
   5  -1  -4    6.92    0.25
   5  -1  -4    6.79    0.32
  -5  -1   4    6.43    0.29
  -5   1   4    7.14    0.31
   5   1  -4    6.84    0.33
  -5   1   4    6.66    0.29
   5   1  -4    7.10    0.26
   4  -1  -4    4.74    0.25
  -4  -1   4    4.46    0.22
   4  -1  -4    4.61    0.16
  -4  -1   4    4.92    0.24
  -4   1   4    4.37    0.23
   4   1  -4    4.71    0.18
   4   1  -4    4.90    0.26
  -4   1   4    4.95    0.24
   3  -1  -4   64.85    1.34
   3  -1  -4   65.59    1.13
  -3  -1   4   66.16    1.30
   3  -1  -4   66.84    1.31
   3   1  -4   65.81    1.18
   3   1  -4   65.83    1.34
  -3   1   4   65.23    1.31
   2  -1  -4   -0.01    0.05
  -2  -1   4   -0.02    0.04
   2  -1  -4    0.01    0.05
  -2   1   4   -0.05    0.03
   2   1  -4    0.08    0.05
   2   1  -4    0.03    0.02
   2   1  -4    0.00    0.04
  -1  -1   4   22.31    0.56
   1  -1  -4   23.28    0.58
   1  -1  -4   23.00    0.55
   1   1  -4   23.24    0.58
   1   1  -4   22.45    0.56
  -1   1   4   23.32    0.58
   1   1  -4   23.00    0.50
  -1   1   4   23.16    0.48
   0  -1  -4    0.01    0.04
   0  -1  -4    0.03    0.05
   0  -1   4    0.04    0.05
   0   1  -4    0.00    0.05
   0   1  -4   -0.02    0.05
   0   1   4    0.03    0.04
   0   1  -4   -0.02    0.04
  -1  -1  -4   25.64    0.64
  -1  -1  -4   24.77    0.66
  -1  -1  -4   24.62    0.53
   1  -1   4   23.26    0.61
  -1   1  -4   24.32    0.62
   1   1   4   23.45    0.61
  -1   1  -4   23.61    0.55
  -1   1  -4   24.13    0.66
   2  -1   4    9.25    0.38
  -2  -1  -4    9.30    0.36
  -2  -1  -4    8.23    0.37
   2  -1   4    9.13    0.28
  -2   1  -4    8.53    0.38
   2   1   4    9.17    0.25
   2   1   4    8.69    0.36
  -2   1  -4    9.10    0.35
  -3  -1  -4    1.12    0.16
  -3  -1  -4    1.80    0.17
   3  -1   4    1.32    0.17
  -3   1  -4    1.66    0.16
   3   1   4    1.48    0.18
  -3   1  -4    1.71    0.19
  -4  -1  -4   -0.05    0.05
  -4  -1  -4    0.10    0.09
   4  -1   4   -0.02    0.08
   4   1   4   -0.01    0.08
  -4   1  -4   -0.06    0.06
  -4   1  -4    0.01    0.06
   5  -1   4   16.54    0.67
  -5  -1  -4   14.91    0.63
  -5  -1  -4   15.93    0.57
  -5   1  -4   16.85    0.62
  -5   1  -4   14.29    0.63
   5   1   4   16.87    0.67
  -6  -1  -4    2.90    0.30
   6  -1   4    2.79    0.30
  -6   1  -4    3.30    0.32
   6   1   4    2.57    0.29
   7  -1   4    0.08    0.13
  -7  -1  -4   -0.03    0.11
  -7   1  -4   -0.12    0.10
   7   1   4    0.00    0.14
  -8  -1  -4    0.66    0.23
   8  -1   4    0.65    0.22
  -8   1  -4    0.36    0.19
   8   1   4    0.39    0.20
 -11   2   4    0.06    0.15
 -10  -2   4    0.30    0.15
 -10   2   4    0.07    0.13
  -9  -2   4    2.02    0.25
   9  -2  -4    1.82    0.24
  -9   2   4    2.30    0.26
   9   2  -4    1.68    0.23
   8  -2  -4   -0.04    0.08
  -8  -2   4   -0.10    0.07
   8  -2  -4    0.09    0.11
  -8  -2   4    0.17    0.11
   8   2  -4   -0.07    0.08
   8   2  -4   -0.14    0.07
  -8   2   4    0.10    0.10
   7  -2  -4    5.42    0.29
  -7  -2   4    6.04    0.32
   7  -2  -4    4.87    0.32
  -7  -2   4    5.58    0.32
   7   2  -4    4.65    0.31
  -7   2   4    5.59    0.34
   7   2  -4    5.49    0.30
  -7   2   4    5.08    0.29
  -6  -2   4    1.42    0.16
   6  -2  -4    1.15    0.15
   6  -2  -4    1.45    0.14
  -6  -2   4    1.42    0.16
  -6   2   4    1.23    0.15
   6   2  -4    1.33    0.14
   6   2  -4    1.19    0.16
  -6   2   4    1.38    0.16
  -5  -2   4    3.83    0.23
  -5  -2   4    3.53    0.21
   5  -2  -4    3.82    0.18
   5   2  -4    3.93    0.19
  -5   2   4    3.57    0.23
  -5   2   4    3.84    0.22
   5   2  -4    3.97    0.24
   4  -2  -4    3.57    0.22
   4  -2  -4    3.66    0.14
  -4  -2   4    3.39    0.20
  -4  -2   4    3.35    0.18
   4   2  -4    3.62    0.22
  -4   2   4    3.06    0.19
   4   2  -4    3.34    0.15
  -4   2   4    3.40    0.20
  -3  -2   4    3.44    0.20
  -3  -2   4    3.25    0.17
   3  -2  -4    3.34    0.20
   3  -2  -4    3.50    0.19
  -3   2   4    3.23    0.19
   3   2  -4    3.33    0.20
   3   2  -4    3.55    0.13
   2  -2  -4   17.74    0.48
   2  -2  -4   17.33    0.48
  -2  -2   4   17.65    0.45
   2   2  -4   17.22    0.48
   2   2  -4   16.60    0.48
   2   2  -4   17.71    0.38
  -2   2   4   17.56    0.48
   1  -2  -4    0.08    0.05
   1  -2  -4    0.02    0.05
  -1  -2   4    0.12    0.06
   1   2  -4    0.11    0.05
  -1   2   4    0.06    0.05
   1   2  -4   -0.01    0.04
   1   2  -4    0.07    0.04
  -1   2   4    0.19    0.04
   0  -2   4    3.21    0.17
   0  -2  -4    3.42    0.15
   0  -2  -4    3.18    0.19
   0   2  -4    3.42    0.19
   0   2   4    3.46    0.20
   0   2  -4    3.43    0.17
   0   2   4    3.45    0.16
   0   2  -4    3.16    0.19
   1  -2   4    0.20    0.07
  -1  -2  -4    0.28    0.05
  -1  -2  -4    0.50    0.11
  -1  -2  -4    0.30    0.09
  -1   2  -4    0.37    0.07
   1   2   4    0.19    0.07
  -1   2  -4    0.45    0.11
  -1   2  -4    0.35    0.09
   2  -2   4   70.04    1.32
  -2  -2  -4   71.16    1.44
  -2  -2  -4   65.92    1.49
   2  -2   4   69.97    1.48
   2   2   4   70.31    1.24
  -2   2  -4   71.53    1.40
   2   2   4   68.18    1.46
  -2   2  -4   68.75    1.49
   3  -2   4   23.47    0.72
  -3  -2  -4   23.84    0.68
  -3  -2  -4   23.48    0.73
  -3   2  -4   24.43    0.65
   3   2   4   24.92    0.73
  -3   2  -4   22.94    0.72
   4  -2   4    2.06    0.22
  -4  -2  -4    2.05    0.20
  -4  -2  -4    2.55    0.25
  -4   2  -4    2.38    0.20
  -4   2  -4    2.39    0.23
   4   2   4    2.07    0.22
  -5  -2  -4    2.87    0.28
  -5  -2  -4    3.31    0.26
   5  -2   4    3.31    0.31
  -5   2  -4    3.42    0.30
   5   2   4    2.56    0.27
  -6  -2  -4    0.49    0.17
   6  -2   4    0.35    0.16
   6   2   4    0.28    0.14
  -6   2  -4   -0.02    0.10
   7  -2   4    0.80    0.23
  -7  -2  -4    0.35    0.16
   7   2   4    0.80    0.23
  -7   2  -4    0.40    0.18
  -8  -2  -4    0.08    0.13
   8  -2   4    0.01    0.13
  -8   2  -4    0.15    0.14
   8   2   4    0.16    0.17
 -11   3   4    0.21    0.18
 -10   3   4    0.15    0.15
  -9  -3   4    3.22    0.30
   9  -3  -4    2.61    0.28
  -9  -3   4    3.56    0.30
  -9   3   4    3.22    0.31
   9   3  -4    3.30    0.29
   9   3  -4    3.27    0.30
   8  -3  -4    2.65    0.25
  -8  -3   4    2.83    0.26
  -8  -3   4    2.93    0.26
   8   3  -4    2.43    0.25
   8   3  -4    2.48    0.24
  -8   3   4    2.48    0.26
   7  -3  -4    0.25    0.11
   7  -3  -4    0.17    0.09
  -7  -3   4    0.09    0.09
  -7  -3   4    0.19    0.10
  -7   3   4    0.16    0.09
   7   3  -4    0.31    0.11
   7   3  -4    0.18    0.10
  -7   3   4    0.18    0.10
   6  -3  -4    3.68    0.25
   6  -3  -4    2.88    0.19
  -6  -3   4    3.61    0.23
  -6  -3   4    3.40    0.24
   6   3  -4    3.18    0.20
  -6   3   4    3.04    0.21
   6   3  -4    3.22    0.23
  -6   3   4    2.92    0.23
   5  -3  -4    0.38    0.07
  -5  -3   4    0.38    0.09
   5  -3  -4    0.22    0.09
  -5  -3   4    0.15    0.07
  -5   3   4    0.27    0.09
  -5   3   4    0.42    0.10
   5   3  -4    0.30    0.08
   5   3  -4    0.36    0.11
   4  -3  -4    9.96    0.38
   4  -3  -4   10.30    0.26
  -4  -3   4    9.91    0.37
  -4  -3   4    9.30    0.32
  -4   3   4    9.57    0.34
   4   3  -4    9.56    0.37
   4   3  -4    9.96    0.30
  -4   3   4   10.05    0.37
  -3  -3   4    7.23    0.29
  -3  -3   4    7.26    0.26
   3  -3  -4    7.44    0.31
   3  -3  -4    7.15    0.28
   3   3  -4    7.15    0.22
  -3   3   4    7.48    0.30
   3   3  -4    7.05    0.30
  -2  -3   4   33.35    0.72
   2  -3  -4   32.86    0.75
   2  -3  -4   32.45    0.75
   2   3  -4   32.32    0.76
   2   3  -4   32.89    0.76
   2   3  -4   33.68    0.66
  -2   3   4   33.32    0.77
   1  -3  -4    9.79    0.33
   1  -3  -4    9.48    0.30
  -1  -3   4    9.00    0.31
   1   3  -4    9.63    0.33
   1   3  -4    9.28    0.32
   1   3  -4    9.76    0.28
  -1   3   4    9.77    0.34
  -1   3   4    9.83    0.25
   0  -3  -4   17.09    0.41
   0  -3  -4   17.15    0.49
   0   3  -4   18.13    0.48
   0   3  -4   17.15    0.46
   0   3  -4   16.07    0.45
   0   3   4   16.91    0.50
   0   3   4   17.23    0.44
   0   3  -4   17.07    0.49
   1  -3   4    6.15    0.27
  -1  -3  -4    6.06    0.29
  -1  -3  -4    6.27    0.19
  -1  -3  -4    6.01    0.28
  -1   3  -4    6.02    0.29
  -1   3  -4    6.16    0.24
  -1   3  -4    6.28    0.26
   1   3   4    6.25    0.27
   2  -3   4   20.80    0.52
  -2  -3  -4   20.79    0.60
   2  -3   4   20.57    0.62
  -2  -3  -4   20.17    0.63
  -2   3  -4   20.31    0.56
   2   3   4   21.16    0.62
  -2   3  -4   20.45    0.63
   3  -3   4   16.21    0.58
  -3  -3  -4   17.36    0.56
  -3  -3  -4   16.92    0.60
   3   3   4   17.49    0.59
  -3   3  -4   16.90    0.51
  -3   3  -4   16.87    0.60
  -4  -3  -4    0.03    0.07
  -4  -3  -4    0.43    0.15
   4  -3   4    0.35    0.14
   4   3   4    0.16    0.10
  -4   3  -4    0.09    0.08
  -4   3  -4    0.23    0.11
  -5  -3  -4    4.02    0.32
   5  -3   4    3.57    0.32
  -5  -3  -4    3.93    0.29
  -5   3  -4    3.48    0.30
   5   3   4    3.55    0.31
   6  -3   4    0.00    0.10
  -6  -3  -4    0.02    0.10
  -6   3  -4    0.07    0.12
   6   3   4    0.01    0.11
  -7  -3  -4    0.07    0.12
   7  -3   4    0.10    0.14
  -7   3  -4   -0.15    0.11
   7   3   4   -0.06    0.12
   8  -3   4    0.76    0.24
  -8  -3  -4    1.21    0.28
   8   3   4    0.73    0.25
  -8   3  -4    0.94    0.27
 -11   4   4    0.01    0.14
  10  -4  -4   -0.08    0.11
 -10   4   4   -0.06    0.11
  -9  -4   4    0.23    0.13
  -9  -4   4    0.29    0.13
   9  -4  -4    0.35    0.15
   9   4  -4    0.28    0.14
   9   4  -4    0.32    0.14
  -9   4   4    0.35    0.14
  -8  -4   4   35.81    1.01
  -8  -4   4   36.44    1.00
   8  -4  -4   36.94    1.05
   8   4  -4   36.55    1.01
   8   4  -4   37.10    1.02
  -8   4   4   36.08    1.07
   7  -4  -4   20.51    0.61
  -7  -4   4   20.15    0.67
  -7  -4   4   19.25    0.63
   7   4  -4   20.55    0.64
  -7   4   4   19.88    0.60
  -7   4   4   20.44    0.69
   7   4  -4   19.31    0.66
   6  -4  -4    1.24    0.16
  -6  -4   4    1.59    0.17
   6  -4  -4    1.45    0.14
  -6  -4   4    1.48    0.16
  -6   4   4    1.39    0.17
  -6   4   4    1.64    0.16
   6   4  -4    1.52    0.17
   6   4  -4    1.75    0.16
  -5  -4   4    0.12    0.07
   5  -4  -4    0.10    0.05
   5  -4  -4    0.14    0.08
  -5  -4   4    0.14    0.08
   5   4  -4    0.15    0.08
  -5   4   4    0.00    0.05
  -5   4   4    0.07    0.07
   5   4  -4    0.10    0.06
  -4  -4   4    1.73    0.13
  -4  -4   4    1.85    0.16
   4  -4  -4    1.73    0.17
   4  -4  -4    1.76    0.09
   4   4  -4    1.87    0.16
   4   4  -4    1.99    0.13
  -4   4   4    1.84    0.16
   3  -4  -4    0.66    0.09
   3  -4  -4    0.92    0.11
  -3  -4   4    0.67    0.10
  -3  -4   4    0.91    0.09
   3   4  -4    0.75    0.11
   3   4  -4    0.84    0.08
  -3   4   4    0.94    0.12
  -2  -4   4    0.59    0.08
   2  -4  -4    0.54    0.10
   2  -4  -4    0.74    0.10
   2   4  -4    0.66    0.09
   2   4  -4    0.66    0.10
  -2   4   4    0.51    0.10
   2   4  -4    0.67    0.07
  -1  -4   4   25.72    0.61
   1  -4  -4   26.49    0.60
   1  -4  -4   25.46    0.63
   1   4  -4   26.18    0.64
  -1   4   4   25.85    0.65
   1   4  -4   26.15    0.64
   1   4  -4   26.28    0.59
  -1   4   4   26.18    0.53
   0  -4  -4    6.46    0.28
   0  -4  -4    6.18    0.21
   0   4  -4    6.01    0.26
   0   4   4    6.20    0.28
   0   4  -4    6.11    0.25
   0   4  -4    6.32    0.26
   0   4  -4    6.39    0.26
   0   4   4    6.27    0.23
  -1  -4  -4    0.08    0.07
  -1  -4  -4    0.12    0.04
  -1  -4  -4    0.20    0.08
   1  -4   4    0.05    0.06
  -1   4  -4    0.16    0.08
  -1   4  -4    0.05    0.05
  -1   4  -4    0.22    0.07
   1   4   4    0.12    0.06
  -2  -4  -4   17.63    0.54
   2  -4   4   16.67    0.54
  -2  -4  -4   17.94    0.58
   2  -4   4   16.74    0.46
  -2   4  -4   16.20    0.55
   2   4   4   16.70    0.54
  -2   4  -4   16.69    0.48
  -3  -4  -4    2.91    0.24
  -3  -4  -4    3.04    0.23
   3  -4   4    3.43    0.26
   3  -4   4    2.95    0.18
  -3   4  -4    2.77    0.19
   3   4   4    2.90    0.23
  -3   4  -4    3.16    0.25
  -4  -4  -4    0.05    0.08
  -4  -4  -4    0.12    0.10
   4  -4   4   -0.01    0.08
  -4   4  -4   -0.09    0.08
  -4   4  -4   -0.02    0.06
   4   4   4    0.10    0.10
   5  -4   4    5.53    0.38
  -5  -4  -4    5.80    0.35
  -5  -4  -4    4.63    0.35
   5   4   4    4.83    0.36
  -5   4  -4    4.80    0.35
   6  -4   4    0.96    0.23
  -6  -4  -4    0.84    0.19
  -6  -4  -4    1.17    0.24
  -6   4  -4    1.37    0.26
   6   4   4    1.47    0.28
   7  -4   4    3.06    0.34
  -7  -4  -4    2.59    0.30
  -7   4  -4    3.49    0.35
   7   4   4    2.01    0.30
   8  -4   4    0.24    0.19
  -8  -4  -4    0.28    0.16
   8   4   4    0.19    0.19
  -8   4  -4    0.31    0.19
 -11   5   4    0.63    0.23
  10  -5  -4    3.59    0.33
 -10   5   4    3.01    0.33
  -9  -5   4   -0.03    0.10
   9  -5  -4    0.17    0.14
  -9   5   4    0.24    0.13
   9   5  -4   -0.03    0.09
   9   5  -4    0.17    0.12
  -8  -5   4    1.85    0.21
  -8  -5   4    1.50    0.20
   8  -5  -4    1.51    0.22
  -8   5   4    2.16    0.26
   8   5  -4    1.49    0.20
   8   5  -4    1.62    0.21
  -7  -5   4    0.11    0.10
   7  -5  -4   -0.06    0.06
   7  -5  -4    0.26    0.12
  -7  -5   4    0.03    0.08
   7   5  -4    0.13    0.08
  -7   5   4    0.17    0.11
  -7   5   4    0.35    0.12
   7   5  -4    0.14    0.10
  -6  -5   4    0.39    0.12
   6  -5  -4    0.32    0.09
  -6  -5   4    0.64    0.12
   6  -5  -4    0.34    0.11
  -6   5   4    0.40    0.10
  -6   5   4    0.49    0.13
   6   5  -4    0.17    0.08
   6   5  -4    0.44    0.12
   5  -5  -4   16.30    0.42
  -5  -5   4   16.52    0.54
  -5  -5   4   15.87    0.46
   5  -5  -4   16.67    0.55
  -5   5   4   16.01    0.54
   5   5  -4   15.55    0.53
   5   5  -4   16.07    0.47
  -5   5   4   16.05    0.47
   4  -5  -4    2.88    0.20
  -4  -5   4    2.63    0.15
  -4  -5   4    2.79    0.20
   4  -5  -4    2.68    0.12
   4  -5  -4    2.70    0.17
   4   5  -4    2.63    0.15
   4   5  -4    2.66    0.19
  -4   5   4    2.86    0.20
  -3  -5   4   11.08    0.32
   3  -5  -4   10.68    0.35
  -3  -5   4   10.20    0.37
   3  -5  -4   10.89    0.22
   3   5  -4   10.81    0.31
  -3   5   4   10.43    0.38
   3   5  -4   10.70    0.39
   2  -5  -4   51.72    1.07
  -2  -5   4   50.45    0.99
  -2  -5   4   50.53    1.06
   2  -5  -4   49.33    1.04
  -2   5   4   49.53    1.08
   2   5  -4   51.06    1.00
  -2   5   4   51.15    0.88
   2   5  -4   50.19    1.08
   1  -5  -4   23.44    0.59
   1  -5  -4   23.16    0.55
  -1  -5   4   22.52    0.55
   1   5  -4   23.59    0.56
  -1   5   4   22.95    0.60
   1   5  -4   23.04    0.59
   1   5  -4   23.32    0.59
  -1   5   4   23.20    0.49
   0  -5  -4   15.03    0.46
   0  -5  -4   14.97    0.38
   0   5  -4   14.87    0.44
   0   5  -4   14.95    0.44
   0   5  -4   14.65    0.44
   0   5   4   14.80    0.47
   0   5  -4   15.79    0.45
   0   5   4   15.67    0.41
  -1  -5  -4   30.66    0.60
  -1  -5  -4   30.99    0.77
  -1   5  -4   31.42    0.72
  -1   5  -4   30.65    0.77
  -1   5  -4   29.15    0.71
  -1   5  -4   31.93    0.78
   1   5   4   29.63    0.74
   2  -5   4   51.52    1.19
   2  -5   4   50.71    1.09
  -2  -5  -4   52.18    1.17
  -2  -5  -4   53.15    1.22
   2   5   4   51.18    1.17
  -2   5  -4   52.36    1.20
  -2   5  -4   53.31    1.09
   3  -5   4   22.82    0.72
  -3  -5  -4   23.88    0.70
   3  -5   4   23.23    0.60
  -3  -5  -4   23.01    0.72
   3   5   4   21.85    0.70
  -3   5  -4   23.28    0.72
  -3   5  -4   22.98    0.61
  -4  -5  -4   12.84    0.54
   4  -5   4   11.46    0.53
  -4  -5  -4   12.82    0.51
  -4   5  -4   12.50    0.54
   4   5   4   14.04    0.56
  -5  -5  -4   10.76    0.49
  -5  -5  -4    9.67    0.51
   5  -5   4   10.84    0.54
   5   5   4   11.09    0.54
  -5   5  -4   10.02    0.51
  -6  -5  -4   -0.10    0.06
   6  -5   4   -0.03    0.11
  -6  -5  -4    0.08    0.11
   6   5   4    0.05    0.12
  -6   5  -4    0.08    0.12
  -7  -5  -4    0.02    0.11
   7  -5   4    0.09    0.13
   7   5   4   -0.11    0.13
  -7   5  -4    0.14    0.14
  -8  -5  -4   -0.17    0.14
   8  -5   4    0.01    0.16
  -8   5  -4   -0.09    0.11
   8   5   4   -0.11    0.13
 -11   6   4    0.19    0.17
  10  -6  -4   -0.05    0.13
 -10   6   4    0.17    0.14
   9  -6  -4    4.11    0.34
  -9  -6   4    4.15    0.34
  -9   6   4    4.09    0.36
   9   6  -4    4.65    0.35
  -8  -6   4    8.75    0.45
   8  -6  -4    8.29    0.45
  -8   6   4    7.83    0.45
   8   6  -4    8.75    0.44
   8   6  -4    8.84    0.44
   7  -6  -4   11.46    0.51
  -7  -6   4   11.92    0.45
  -7  -6   4   11.46    0.49
   7  -6  -4   11.53    0.45
   7   6  -4   11.89    0.47
  -7   6   4   11.50    0.52
   7   6  -4   11.48    0.49
   6  -6  -4    2.74    0.18
   6  -6  -4    2.80    0.24
  -6  -6   4    2.61    0.22
  -6  -6   4    2.79    0.20
  -6   6   4    2.59    0.18
  -6   6   4    2.75    0.24
   6   6  -4    2.77    0.21
   6   6  -4    2.66    0.23
   5  -6  -4    0.02    0.06
  -5  -6   4    0.00    0.05
  -5  -6   4    0.11    0.08
   5  -6  -4    0.01    0.05
   5   6  -4   -0.01    0.06
   5   6  -4    0.07    0.06
  -5   6   4    0.05    0.06
  -5   6   4    0.04    0.08
  -4  -6   4   12.72    0.44
  -4  -6   4   13.43    0.37
   4  -6  -4   12.52    0.39
   4  -6  -4   12.99    0.32
   4  -6  -4   12.62    0.45
   4   6  -4   11.94    0.38
   4   6  -4   11.98    0.44
  -4   6   4   13.47    0.45
  -3  -6   4   22.48    0.51
   3  -6  -4   22.18    0.42
   3  -6  -4   22.38    0.61
  -3  -6   4   21.57    0.60
   3  -6  -4   22.42    0.57
  -3   6   4   22.61    0.62
   3   6  -4   22.24    0.62
   3   6  -4   21.26    0.53
   2  -6  -4    6.18    0.26
  -2  -6   4    6.14    0.27
  -2  -6   4    6.30    0.22
   2  -6  -4    5.84    0.25
  -2   6   4    6.23    0.27
   2   6  -4    6.50    0.28
  -2   6   4    6.14    0.16
   2   6  -4    6.31    0.23
  -1  -6   4    0.10    0.05
   1  -6  -4    0.14    0.06
   1  -6  -4    0.19    0.06
  -1   6   4    0.26    0.05
   1   6  -4    0.10    0.06
  -1   6   4    0.00    0.05
   1   6  -4    0.24    0.08
   1   6  -4    0.20    0.07
   0  -6  -4   33.47    0.69
   0  -6  -4   32.28    0.79
   0   6  -4   32.89    0.75
   0   6  -4   32.63    0.77
   0   6  -4   33.29    0.77
   0   6   4   33.43    0.73
   0   6   4   31.47    0.79
   0   6  -4   32.96    0.77
  -1  -6  -4   37.52    0.89
  -1  -6  -4   36.93    0.70
  -1   6  -4   36.58    0.81
  -1   6  -4   35.44    0.83
  -1   6  -4   36.35    0.88
  -1   6  -4   37.29    0.88
   1   6   4   36.40    0.85
   2  -6   4   34.05    0.89
  -2  -6  -4   32.34    0.88
   2  -6   4   33.49    0.79
  -2  -6  -4   33.46    0.86
  -2   6  -4   34.55    0.78
  -2   6  -4   33.91    0.88
   2   6   4   34.11    0.86
  -3  -6  -4    0.47    0.12
   3  -6   4    0.23    0.11
  -3  -6  -4    0.51    0.14
   3  -6   4    0.42    0.10
  -3   6  -4    0.43    0.13
  -3   6  -4    0.43    0.10
   3   6   4    0.18    0.09
  -4  -6  -4    0.31    0.13
  -4  -6  -4    0.31    0.13
   4  -6   4    0.36    0.14
  -4   6  -4    0.32    0.13
   4   6   4    0.31    0.13
   5  -6   4    5.07    0.37
  -5  -6  -4    4.98    0.37
  -5  -6  -4    5.42    0.35
  -5   6  -4    4.95    0.36
   5   6   4    5.12    0.37
  -6  -6  -4    1.19    0.22
   6  -6   4    1.44    0.23
  -6  -6  -4    0.91    0.21
   6   6   4    0.89    0.22
  -6   6  -4    0.77    0.20
   7  -6   4    6.33    0.47
  -7  -6  -4    4.83    0.40
  -7   6  -4    5.79    0.45
   7   6   4    5.37    0.45
  -8  -6  -4    0.26    0.18
   8   6   4    0.06    0.16
  -8   6  -4    0.43    0.22
 -11   7   4   -0.20    0.11
  10  -7  -4    0.05    0.12
 -10   7   4    0.01    0.13
   9  -7  -4    0.25    0.14
  -9  -7   4    0.41    0.17
   9   7  -4    0.54    0.17
  -9   7   4    0.15    0.14
   8  -7  -4    1.09    0.21
  -8  -7   4    1.02    0.21
   8   7  -4    1.24    0.19
  -8   7   4    0.86    0.20
   8   7  -4    1.32    0.20
  -7  -7   4    0.07    0.09
  -7  -7   4    0.09    0.08
   7  -7  -4    0.11    0.10
  -7   7   4    0.09    0.10
   7   7  -4    0.17    0.10
   7   7  -4    0.00    0.08
   6  -7  -4    3.84    0.27
  -6  -7   4    3.58    0.27
   6  -7  -4    3.81    0.22
  -6  -7   4    3.42    0.21
   6   7  -4    3.63    0.26
  -6   7   4    3.34    0.26
   6   7  -4    3.02    0.22
  -6   7   4    3.76    0.21
  -5  -7   4    8.03    0.36
   5  -7  -4    8.45    0.28
   5  -7  -4    7.79    0.37
  -5  -7   4    8.65    0.30
  -5   7   4    8.14    0.38
  -5   7   4    8.27    0.31
   5   7  -4    8.13    0.33
   5   7  -4    7.94    0.36
  -4  -7   4    1.14    0.14
   4  -7  -4    1.21    0.15
   4  -7  -4    1.02    0.11
  -4  -7   4    1.15    0.10
   4  -7  -4    1.03    0.08
   4   7  -4    1.07    0.12
  -4   7   4    1.20    0.14
   4   7  -4    1.20    0.14
  -3  -7   4   38.77    0.90
  -3  -7   4   39.19    0.77
   3  -7  -4   38.24    0.84
   3  -7  -4   38.22    0.90
   3   7  -4   37.43    0.91
   3   7  -4   37.53    0.83
  -3   7   4   38.25    0.91
  -3   7   4   39.52    0.72
   2  -7  -4   24.93    0.62
   2  -7  -4   24.91    0.64
  -2  -7   4   26.21    0.65
  -2  -7   4   25.75    0.56
  -2   7   4   25.92    0.50
   2   7  -4   25.52    0.61
  -2   7   4   25.33    0.66
   2   7  -4   23.93    0.65
   1  -7  -4   11.65    0.35
   1  -7  -4   11.04    0.38
   1   7  -4   11.25    0.36
  -1   7   4   11.36    0.30
   1   7  -4   11.26    0.39
   1   7  -4   11.14    0.37
  -1   7   4   11.33    0.39
   0  -7  -4   34.49    0.72
   0  -7  -4   34.94    0.83
   0   7  -4   34.92    0.82
   0   7   4   34.02    0.84
   0   7  -4   35.20    0.83
   0   7  -4   34.97    0.79
   0   7   4   34.68    0.77
   0   7  -4   35.58    0.80
  -1  -7  -4    0.08    0.07
  -1  -7  -4    0.02    0.03
   1   7   4    0.05    0.06
   1   7   4    0.01    0.06
  -1   7  -4    0.10    0.07
  -1   7  -4    0.15    0.07
  -1   7  -4    0.11    0.06
  -1   7  -4    0.05    0.06
  -2  -7  -4    0.16    0.09
   2  -7   4    0.04    0.06
  -2  -7  -4    0.17    0.09
  -2   7  -4    0.12    0.07
  -2   7  -4    0.07    0.06
   2   7   4    0.05    0.08
   3  -7   4    0.53    0.14
   3  -7   4    0.74    0.12
  -3  -7  -4    0.84    0.17
  -3  -7  -4    0.81    0.16
  -3   7  -4    0.67    0.15
   3   7   4    0.68    0.15
  -3   7  -4    0.47    0.10
   4  -7   4   12.61    0.55
  -4  -7  -4   12.72    0.52
  -4  -7  -4   12.66    0.54
   4   7   4   13.15    0.56
  -4   7  -4   12.88    0.55
   5  -7   4    6.21    0.41
  -5  -7  -4    5.77    0.39
  -5  -7  -4    4.72    0.34
  -5   7  -4    5.29    0.37
   5   7   4    5.39    0.38
  -6  -7  -4    0.77    0.19
  -6  -7  -4    1.15    0.23
   6  -7   4    1.29    0.27
  -6   7  -4    1.35    0.26
   6   7   4    1.39    0.27
  -7  -7  -4    1.94    0.29
   7  -7   4    1.77    0.28
   7   7   4    2.13    0.31
  -7   7  -4    2.53    0.32
  -8  -7  -4    1.00    0.28
 -11   8   4    0.03    0.14
  10  -8  -4    1.21    0.25
 -10  -8   4    1.06    0.24
 -10   8   4    1.38    0.30
  -9  -8   4    0.15    0.14
   9  -8  -4    0.10    0.12
  -9   8   4   -0.03    0.11
   9   8  -4    0.04    0.11
   8  -8  -4    4.09    0.33
  -8  -8   4    4.55    0.34
  -8   8   4    4.63    0.35
   8   8  -4    3.94    0.30
   8   8  -4    4.20    0.31
   7  -8  -4    2.79    0.25
  -7  -8   4    2.61    0.25
   7   8  -4    1.83    0.20
   7   8  -4    2.44    0.23
  -7   8   4    2.59    0.26
   6  -8  -4    8.51    0.41
  -6  -8   4    8.61    0.33
  -6  -8   4    8.34    0.40
   6  -8  -4    8.74    0.34
  -6   8   4    8.00    0.32
  -6   8   4    8.63    0.42
   6   8  -4    8.61    0.38
   6   8  -4    7.66    0.38
   5  -8  -4    1.65    0.18
  -5  -8   4    1.62    0.18
  -5  -8   4    1.69    0.13
   5  -8  -4    1.69    0.13
  -5   8   4    1.45    0.17
  -5   8   4    1.83    0.14
   5   8  -4    1.44    0.16
   5   8  -4    1.84    0.16
  -4  -8   4    2.19    0.13
   4  -8  -4    2.27    0.12
   4  -8  -4    2.35    0.19
   4  -8  -4    1.95    0.14
  -4  -8   4    1.85    0.17
  -4   8   4    2.36    0.19
   4   8  -4    2.36    0.16
   4   8  -4    2.34    0.19
   3  -8  -4    0.83    0.10
   3  -8  -4    0.97    0.12
  -3  -8   4    0.82    0.12
  -3  -8   4    0.82    0.08
  -3   8   4    0.92    0.07
   3   8  -4    1.06    0.11
  -3   8   4    0.82    0.11
   3   8  -4    0.73    0.11
  -2  -8   4    2.48    0.17
  -2  -8   4    2.32    0.12
   2  -8  -4    2.45    0.16
   2  -8  -4    2.30    0.16
  -2   8   4    2.21    0.10
   2   8  -4    2.15    0.17
  -2   8   4    2.45    0.18
   2   8  -4    2.14    0.15
   1  -8  -4    0.52    0.08
  -1  -8   4    0.76    0.10
   1  -8  -4    0.72    0.10
   1   8  -4    0.83    0.10
  -1   8   4    0.84    0.11
   1   8  -4    0.79    0.09
   1   8  -4    0.69    0.11
  -1   8   4    0.69    0.07
   0  -8  -4   51.39    1.00
   0  -8  -4   51.46    1.12
   0   8   4   49.12    1.05
   0   8  -4   51.76    1.06
   0   8  -4   51.81    1.11
   0   8   4   50.67    1.13
   0   8  -4   50.52    1.07
   0   8  -4   51.20    1.12
  -1  -8  -4    0.34    0.05
  -1  -8  -4    0.49    0.12
   1   8   4    0.31    0.09
   1   8   4    0.45    0.11
  -1   8  -4    0.40    0.10
  -1   8  -4    0.45    0.11
  -1   8  -4    0.37    0.08
   2  -8   4    2.86    0.20
  -2  -8  -4    2.67    0.22
  -2  -8  -4    2.19    0.20
  -2   8  -4    2.70    0.17
   2   8   4    2.77    0.21
  -2   8  -4    2.85    0.22
  -2   8  -4    3.18    0.24
  -3  -8  -4    0.66    0.15
  -3  -8  -4   -0.02    0.06
   3  -8   4    0.00    0.09
   3  -8   4   -0.05    0.06
   3   8   4    0.04    0.08
  -3   8  -4    0.06    0.06
  -3   8  -4    0.57    0.14
  -4  -8  -4    9.24    0.44
  -4  -8  -4    8.09    0.42
   4  -8   4    8.80    0.47
  -4   8  -4    8.20    0.43
   4   8   4    8.58    0.44
   5  -8   4    3.28    0.31
  -5  -8  -4    4.06    0.32
  -5  -8  -4    3.83    0.31
  -5   8  -4    3.92    0.33
   5   8   4    2.91    0.30
   6  -8   4    2.83    0.33
  -6  -8  -4    3.14    0.31
  -6  -8  -4    3.14    0.29
  -6   8  -4    2.80    0.31
   6   8   4    2.58    0.31
  -7  -8  -4    1.00    0.22
   7  -8   4    0.69    0.22
  -7  -8  -4    0.17    0.14
   7   8   4    0.68    0.21
  -7   8  -4    0.47    0.20
  -8  -8  -4    0.13    0.15
 -11   9   4    0.29    0.18
 -10  -9   4    3.93    0.38
  10  -9  -4    3.41    0.36
 -10   9   4    3.48    0.38
  -9  -9   4    1.72    0.30
   9  -9  -4    1.43    0.27
   9   9  -4    1.16    0.23
  -9   9   4    1.60    0.25
  -8  -9   4    1.92    0.24
   8  -9  -4    1.96    0.24
  -8   9   4    1.65    0.23
   8   9  -4    1.59    0.21
   8   9  -4    2.15    0.23
   7  -9  -4    0.76    0.18
  -7  -9   4    1.08    0.21
   7   9  -4    1.45    0.19
  -7   9   4    1.07    0.21
   7   9  -4    0.96    0.18
  -6  -9   4   29.17    0.85
   6  -9  -4   28.95    0.86
   6  -9  -4   28.97    0.73
  -6   9   4   28.50    0.87
   6   9  -4   30.65    0.81
   6   9  -4   28.98    0.83
   5  -9  -4    2.61    0.16
   5  -9  -4    2.80    0.22
  -5  -9   4    2.73    0.22
  -5  -9   4    2.72    0.16
  -5   9   4    2.58    0.22
   5   9  -4    2.90    0.22
  -5   9   4    2.71    0.17
   5   9  -4    2.69    0.20
   4  -9  -4   14.07    0.42
  -4  -9   4   13.57    0.49
  -4  -9   4   15.04    0.37
   4  -9  -4   14.02    0.50
   4   9  -4   14.18    0.45
   4   9  -4   15.01    0.50
  -4   9   4   13.88    0.49
  -4   9   4   14.17    0.37
   3  -9  -4   12.28    0.39
  -3  -9   4   13.00    0.44
   3  -9  -4   11.60    0.43
  -3  -9   4   12.47    0.31
   3   9  -4   13.00    0.45
   3   9  -4   12.42    0.40
  -3   9   4   13.20    0.32
  -2  -9   4    0.83    0.11
   2  -9  -4    0.89    0.12
  -2  -9   4    0.96    0.08
   2  -9  -4    0.85    0.10
  -2   9   4    0.88    0.12
   2   9  -4    1.05    0.13
  -2   9   4    0.87    0.07
   2   9  -4    0.78    0.10
  -1  -9   4   25.72    0.64
   1  -9  -4   25.20    0.61
   1  -9  -4   25.93    0.66
  -1   9   4   25.98    0.68
   1   9  -4   25.71    0.65
  -1   9   4   26.74    0.59
   1   9  -4   24.71    0.58
   1   9  -4   25.76    0.69
   0  -9  -4    0.41    0.07
   0  -9  -4    0.80    0.12
   0   9  -4    0.59    0.12
   0   9   4    0.60    0.12
   0   9  -4    0.68    0.10
   0   9  -4    0.62    0.11
   0   9   4    0.52    0.09
   0   9  -4    0.56    0.11
  -1  -9  -4    0.18    0.05
  -1  -9  -4    0.29    0.10
   1  -9   4    0.10    0.07
   1   9   4    0.37    0.09
   1   9   4    0.32    0.10
  -1   9  -4    0.25    0.10
  -1   9  -4    0.29    0.08
  -1   9  -4    0.25    0.09
  -2  -9  -4   12.02    0.47
   2  -9   4   12.81    0.45
   2   9   4   12.36    0.47
  -2   9  -4   13.14    0.50
  -2   9  -4   12.66    0.39
  -2   9  -4   12.00    0.46
   3  -9   4    1.08    0.15
  -3  -9  -4    1.11    0.16
   3  -9   4    0.94    0.18
  -3  -9  -4    1.10    0.16
   3   9   4    0.93    0.18
  -3   9  -4    0.93    0.15
  -4  -9  -4   10.57    0.49
   4  -9   4   11.73    0.54
  -4  -9  -4   11.50    0.51
  -4   9  -4   11.20    0.52
   4   9   4   10.87    0.51
   5  -9   4    7.83    0.47
  -5  -9  -4    7.63    0.43
  -5  -9  -4    7.03    0.42
  -5   9  -4    7.50    0.45
   5   9   4    7.54    0.45
  -6  -9  -4    0.21    0.14
  -6  -9  -4    1.09    0.23
   6  -9   4    0.80    0.23
   6   9   4    0.70    0.21
  -6   9  -4    0.31    0.16
  -7  -9  -4    0.25    0.15
  -7  -9  -4    0.37    0.16
   7  -9   4    0.43    0.20
   7   9   4    0.40    0.19
  -7   9  -4    0.37    0.18
  10 -10  -4    0.08    0.15
 -10 -10   4    0.18    0.14
[truncated: 398,013 more chars]
