# Supplementary material for: Crystal structure of rac-(3a’R,9a’R)-3a’-(indol-3-yl)-1′,2′,3′,3a’,4′,9a’-hexa­hydro­spiro­[cyclo­pentane-1,9′-penta­leno[1,2-b]indole] p-xylene hemisolvate
Source: Acta Crystallogr E Crystallogr Commun. 2015 Apr 18;71(Pt 5):516–9. doi: 10.1107/S2056989015007422 (PMC4420065; doi:10.1107/S2056989015007422)
Supplement: Supplementary file 2 [file e-71-00516-Isup2.hkl]

#
# h,k,l, Fc-squared, Fo-squared, sigma(Fo-squared), status flag
#
data_I
_shelx_title ' 14232a in P2(1)/c'
_shelx_refln_list_code          4
_shelx_F_calc_maximum      219.48
_exptl_crystal_F_000       900.00
_reflns_d_resolution_high  0.7700

loop_
 _space_group_symop_operation_xyz
 'x, y, z'
 '-x, y+1/2, -z+1/2'
 '-x, -y, -z'
 'x, -y-1/2, z-1/2'

_cell_length_a     8.7618
_cell_length_b    29.4498
_cell_length_c     9.6569
_cell_angle_alpha  90.000
_cell_angle_beta  114.732
_cell_angle_gamma  90.000

_shelx_F_squared_multiplier     1.000

loop_
 _refln_index_h
 _refln_index_k
 _refln_index_l
 _refln_F_squared_calc
 _refln_F_squared_meas
 _refln_F_squared_sigma
 _refln_observed_status
   1   0   0      15173.15      13811.67       192.22 o
   2   0   0       1103.43       1069.96        11.27 o
   3   0   0        840.19        693.83         9.63 o
   4   0   0        336.67        406.20         7.08 o
   5   0   0        170.40        160.78         4.78 o
   6   0   0         88.45         66.20         4.72 o
   7   0   0        129.38        151.70         8.98 o
   8   0   0        118.93        118.67         8.81 o
   9   0   0          2.36          3.77         3.92 o
  10   0   0         73.04         79.02        15.93 o
   1   1   0        210.74        208.06         1.98 o
   2   1   0         37.45         38.61         1.16 o
   3   1   0        553.82        554.84         5.45 o
   4   1   0        264.48        266.51         3.87 o
   5   1   0         11.00         10.05         1.23 o
   6   1   0         41.41         45.02         2.23 o
   7   1   0        208.58        209.71         6.40 o
   8   1   0        427.88        441.46        11.62 o
   9   1   0        179.50        187.21         8.33 o
  10   1   0        153.24        168.76         9.82 o
   1   2   0       2605.47       2639.58        17.66 o
   2   2   0        396.53        421.55         3.99 o
   3   2   0        166.65        169.08         2.69 o
   4   2   0        163.69        199.78         3.34 o
   5   2   0          1.70         -0.50         0.79 o
   6   2   0         10.82          4.26         1.33 o
   7   2   0        160.78        142.35         5.40 o
   8   2   0         34.20         41.86         5.65 o
   9   2   0         30.36         32.87         4.55 o
  10   2   0         34.46         34.36         5.10 o
   1   3   0        174.13        162.47         2.12 o
   2   3   0       3375.27       3182.93        21.74 o
   3   3   0        660.10        685.85         9.82 o
   4   3   0        188.67        256.19         4.74 o
   5   3   0         49.73         71.90         2.31 o
   6   3   0         65.63         41.72         2.71 o
   7   3   0          1.27          0.06         1.71 o
   8   3   0          5.36         -1.24         2.42 o
   9   3   0         74.40         95.80         6.77 o
  10   3   0          2.71          1.06         3.22 o
   0   4   0       9133.65       8607.99       146.57 o
   1   4   0       8244.92       8276.05        53.31 o
   2   4   0       3739.27       3581.26        23.75 o
   3   4   0        909.19        907.35         7.73 o
   4   4   0        950.71        938.26         8.54 o
   5   4   0        272.28        308.47         6.57 o
   6   4   0         33.09         28.32         2.51 o
   7   4   0        267.54        259.97         8.82 o
   8   4   0        308.80        287.30         9.43 o
   9   4   0          1.77         -1.00         2.25 o
  10   4   0         62.90         78.32         6.66 o
   1   5   0        269.53        300.88         3.27 o
   2   5   0       3187.80       3282.20        23.01 o
   3   5   0         61.69         84.00         2.05 o
   4   5   0        339.68        374.18         6.72 o
   5   5   0        171.81        141.75         3.11 o
   6   5   0        228.47        200.83         5.15 o
   7   5   0        544.09        506.38        12.08 o
   8   5   0        128.05        108.70         5.33 o
   9   5   0         10.57          6.54         3.01 o
  10   5   0         40.11         29.79         8.39 o
   0   6   0       9883.76       9625.61        81.50 o
   1   6   0       1801.08       1761.91        14.38 o
   2   6   0       5227.88       5086.85        34.41 o
   3   6   0         14.78         21.16         1.21 o
   4   6   0         38.00         42.59         1.59 o
   5   6   0        257.14        248.43         4.64 o
   6   6   0        216.51        216.66         6.87 o
   7   6   0        303.01        315.31         8.33 o
   8   6   0          7.96          7.91         2.47 o
   9   6   0          0.76         -1.68         3.65 o
  10   6   0          6.52          5.76         4.42 o
   1   7   0      14275.63      13003.47        78.08 o
   2   7   0         28.33         32.47         1.41 o
   3   7   0        824.38        829.20         7.24 o
   4   7   0        131.59        115.70         3.21 o
   5   7   0        280.71        255.12         4.76 o
   6   7   0        132.45        132.87         5.74 o
   7   7   0          4.34          6.05         2.76 o
   8   7   0        660.54        696.78        13.20 o
   9   7   0          6.38          9.06         3.36 o
  10   7   0          1.00         -3.23         3.28 o
   0   8   0       2094.19       1973.18        18.95 o
   1   8   0       1050.60        994.62         8.23 o
   2   8   0        486.51        467.24         5.30 o
   3   8   0        834.45        838.90         8.45 o
   4   8   0         86.67         83.76         2.13 o
   5   8   0        675.61        669.61         8.34 o
   6   8   0        489.59        462.32         8.23 o
   7   8   0       1430.51       1386.08        16.93 o
   8   8   0         11.13          9.66         2.67 o
   9   8   0        159.30        160.78         8.14 o
  10   8   0          0.82         -2.21         3.60 o
   1   9   0         58.49         49.54         1.85 o
   2   9   0       3626.81       3551.67        25.44 o
   3   9   0       2749.14       2913.92        22.15 o
   4   9   0        185.50        196.78         3.93 o
   5   9   0       1018.50       1077.87        12.88 o
   6   9   0         52.46         67.25         3.44 o
   7   9   0         81.69        101.52         4.35 o
   8   9   0          2.57          0.66         2.25 o
   9   9   0          3.84          3.05         3.64 o
  10   9   0         75.14         81.83        10.96 o
   0  10   0       1287.41       1326.88        14.24 o
   1  10   0       5956.81       5816.87        36.47 o
   2  10   0          3.04          3.89         1.04 o
   3  10   0        136.42        158.68         3.31 o
   4  10   0        263.24        279.00         5.22 o
   5  10   0        101.93        112.61         3.86 o
   6  10   0        492.33        497.15         8.71 o
   7  10   0         27.82         41.53         3.51 o
   8  10   0          3.40         -1.13         2.47 o
   9  10   0         12.27         11.00         3.33 o
   1  11   0         52.48         41.38         1.74 o
   2  11   0       1877.09       2025.75        14.63 o
   3  11   0        155.57        194.83         3.75 o
   4  11   0         75.67         83.34         2.70 o
   5  11   0        825.18        822.17        11.04 o
   6  11   0          0.39          3.50         1.75 o
   7  11   0        226.82        213.18         8.76 o
   8  11   0          0.77          0.94         2.40 o
   9  11   0         31.30         26.80         4.82 o
   0  12   0       1084.94       1027.21        12.24 o
   1  12   0       1272.37       1289.86        10.28 o
   2  12   0       1210.04       1142.87        10.11 o
   3  12   0        146.05        138.70         3.27 o
   4  12   0          0.08         -0.62         0.87 o
   5  12   0         58.57         52.16         3.32 o
   6  12   0       1598.92       1477.58        17.20 o
   7  12   0        310.03        273.59         8.03 o
   8  12   0         39.36         44.63         5.16 o
   9  12   0          5.87          5.76         3.23 o
   1  13   0       2483.77       2428.19        17.36 o
   2  13   0       1088.10       1185.79         9.89 o
   3  13   0       9182.61       9304.33        63.05 o
   4  13   0        208.84        215.05         4.43 o
   5  13   0        831.66        760.43        10.78 o
   6  13   0        269.47        258.39         6.45 o
   7  13   0         64.29         62.25         4.48 o
   8  13   0          6.60          5.73         2.90 o
   9  13   0          3.14          0.94         2.81 o
   0  14   0        130.64        131.75         3.75 o
   1  14   0        165.63        193.82         3.37 o
   2  14   0        231.93        275.02         3.87 o
   3  14   0       1160.84       1205.84        11.89 o
   4  14   0        277.36        276.62         5.13 o
   5  14   0          6.25          5.04         1.55 o
   6  14   0        274.19        272.24         8.12 o
   7  14   0          0.06         -1.18         1.95 o
   8  14   0          0.00          0.46         2.57 o
   9  14   0          0.45          2.88         3.09 o
   1  15   0        167.24        170.68         3.13 o
   2  15   0          4.80          9.39         1.16 o
   3  15   0       1919.32       1931.01        18.44 o
   4  15   0         23.95         14.73         1.71 o
   5  15   0         27.47         20.91         3.73 o
   6  15   0        583.76        601.05        14.26 o
   7  15   0         61.63         66.06         5.10 o
   8  15   0         52.73         47.61         7.15 o
   9  15   0         68.80         81.80         6.97 o
   0  16   0        284.84        270.34         6.46 o
   1  16   0        173.00        137.60         3.74 o
   2  16   0        111.17         94.77         2.35 o
   3  16   0       2428.83       2366.22        19.98 o
   4  16   0         20.53         26.23         2.56 o
   5  16   0        358.29        321.44         7.93 o
   6  16   0          4.65         -1.70         1.97 o
   7  16   0          3.98          3.32         2.24 o
   8  16   0         32.50         42.41         5.16 o
   9  16   0         81.07         77.15         6.82 o
   1  17   0        229.74        212.97         3.66 o
   2  17   0        123.90        107.62         2.58 o
   3  17   0         54.82         64.07         3.01 o
   4  17   0        320.16        313.89         7.54 o
   5  17   0        361.99        344.14         8.35 o
   6  17   0          3.40          0.18         2.10 o
   7  17   0        808.64        843.25        21.26 o
   8  17   0         82.56         91.91         5.67 o
   9  17   0          2.99          2.41         3.29 o
   0  18   0        741.45        718.72        10.82 o
   1  18   0        786.88        878.11         8.81 o
   2  18   0        125.54        156.68         5.35 o
   3  18   0          1.65          0.28         1.31 o
   4  18   0        257.60        251.68         6.88 o
   5  18   0         68.69         77.66         4.68 o
   6  18   0         94.55         75.81         4.70 o
   7  18   0         53.44         42.10         4.26 o
   8  18   0         67.42         67.33         5.44 o
   9  18   0          4.82          6.97         3.91 o
   1  19   0         30.85         27.66         1.70 o
   2  19   0        167.66        161.43         4.46 o
   3  19   0        475.95        450.81         9.64 o
   4  19   0        298.61        271.54         7.23 o
   5  19   0          9.76         11.90         2.49 o
   6  19   0         29.10         31.05         3.88 o
   7  19   0        352.77        351.21        10.84 o
   8  19   0         50.24         47.42         4.90 o
   0  20   0         42.68         41.65         2.79 o
   1  20   0         10.44         13.87         1.81 o
   2  20   0         81.83         85.71         3.75 o
   3  20   0         25.78         30.54         2.73 o
   4  20   0         15.36         29.25         3.30 o
   5  20   0        620.77        552.39        13.85 o
   6  20   0         16.38         13.42         2.93 o
   7  20   0          1.55          3.96         2.58 o
   8  20   0         53.45         53.46         5.42 o
   1  21   0         56.06         52.11         2.52 o
   2  21   0        194.43        187.87         5.04 o
   3  21   0         34.78         27.36         2.60 o
   4  21   0       1726.19       1698.71        21.36 o
   5  21   0        130.36        150.97         6.11 o
   6  21   0         12.65         10.63         2.81 o
   7  21   0          0.38          1.50         2.48 o
   8  21   0          0.87         -0.87         2.56 o
   0  22   0         18.64          9.71         4.32 o
   1  22   0         76.56         83.22         3.09 o
   2  22   0        202.34        206.48         5.44 o
   3  22   0        436.36        420.85         8.11 o
   4  22   0        540.93        457.88         9.96 o
   5  22   0         55.31         72.09         4.66 o
   6  22   0          5.92          2.88         2.64 o
   7  22   0        176.92        159.33         7.15 o
   8  22   0         29.01         28.36         7.19 o
   1  23   0          7.79          3.44         1.70 o
   2  23   0        624.75        611.94        11.26 o
   3  23   0        195.74        204.27         6.13 o
   4  23   0        232.94        232.42         7.23 o
   5  23   0         15.77         13.14         2.79 o
   6  23   0         89.44         84.98         5.26 o
   7  23   0         99.31         89.11         6.60 o
   8  23   0         66.21         72.28         6.01 o
   0  24   0         27.75         37.05         4.18 o
   1  24   0         77.14         51.83         3.67 o
   2  24   0        939.29        911.65        15.14 o
   3  24   0        193.48        183.35         5.62 o
   4  24   0        400.87        390.50        10.42 o
   5  24   0         70.21         60.84         6.40 o
   6  24   0          2.19          0.59         2.28 o
   7  24   0        172.42        217.38        14.04 o
   8  24   0         46.25         47.35         6.85 o
   1  25   0        214.63        186.04         7.20 o
   2  25   0        274.67        272.16        10.13 o
   3  25   0        556.29        578.17        11.64 o
   4  25   0        258.72        258.12        10.66 o
   5  25   0         42.93         28.91         3.76 o
   6  25   0         11.91          5.30         2.61 o
   7  25   0          0.57         -2.47         2.47 o
   0  26   0        842.17        820.46        16.97 o
   1  26   0        388.06        388.63         9.06 o
   2  26   0         51.70         55.47         4.77 o
   3  26   0        102.49        105.61         5.42 o
   4  26   0         31.18         20.47         3.18 o
   5  26   0          3.24          2.53         2.27 o
   6  26   0          0.00          0.58         2.54 o
   7  26   0          0.03          1.38         2.71 o
   1  27   0         84.91         88.27         4.71 o
   2  27   0          7.32          7.33         2.32 o
   3  27   0         24.00         20.10         3.61 o
   4  27   0        113.00        108.34         5.59 o
   5  27   0         36.03         27.00         3.81 o
   6  27   0         28.28         27.74         4.07 o
   7  27   0          0.07         -0.67         2.59 o
   0  28   0        630.76        609.46        19.17 o
   1  28   0         43.35         67.20         4.38 o
   2  28   0         35.83         42.69         4.03 o
   3  28   0        153.94        140.52         6.94 o
   4  28   0          0.25         -1.13         2.35 o
   5  28   0         93.29         83.77         5.46 o
   6  28   0         56.10         63.38         8.02 o
   7  28   0         21.96         30.03         5.96 o
   1  29   0         53.53         46.99         4.34 o
   2  29   0        140.51        145.08         8.39 o
   3  29   0         11.31         11.10         3.98 o
   4  29   0         38.68         52.54         5.59 o
   5  29   0         68.05         77.13         6.48 o
   6  29   0         27.78         30.49         4.38 o
   0  30   0         10.46         14.42         4.84 o
   1  30   0          0.36          1.24         2.23 o
   2  30   0         24.83         24.18         3.49 o
   3  30   0         66.94         60.17         5.78 o
   4  30   0          0.01         -1.31         2.67 o
   5  30   0         24.61         18.14         4.20 o
   6  30   0          1.54          0.17         3.27 o
   1  31   0         15.24         11.38         3.21 o
   2  31   0        151.19        151.32         6.57 o
   3  31   0         35.61         28.83         6.15 o
   4  31   0         24.05         27.37         4.41 o
   5  31   0         11.11          2.44         3.28 o
   6  31   0          0.00         -0.43         6.89 o
   0  32   0        163.17        166.40        11.26 o
   1  32   0         22.89         26.80         4.38 o
   2  32   0        152.74        160.19         6.95 o
   3  32   0         43.33         38.89         5.90 o
   4  32   0         63.72         76.75         6.52 o
   5  32   0          5.72          9.15         4.23 o
   1  33   0          4.15          9.42         5.03 o
   2  33   0         32.11         35.42         4.38 o
   3  33   0          0.04          3.25         3.09 o
   4  33   0         16.85         13.45         5.72 o
   5  33   0          0.43         -3.46         3.46 o
   0  34   0         21.04         29.79         6.70 o
   1  34   0        119.66        143.10         7.67 o
   2  34   0         41.13         37.85         6.36 o
   3  34   0         87.43         83.71         6.75 o
   4  34   0         11.35          7.54         3.69 o
   1  35   0         28.76         33.83         6.15 o
   2  35   0        154.98        169.93        10.17 o
   3  35   0          0.73          5.79         3.40 o
   4  35   0        103.16        101.52        10.34 o
   0  36   0         44.72         58.62         8.81 o
   1  36   0        102.50        137.50         7.96 o
   2  36   0          0.60          2.81         3.65 o
   3  36   0         14.98          6.48         3.79 o
   1  37   0         95.15        130.31         8.21 o
   2  37   0         26.81         31.48         6.12 o
   0  38   0         54.30         57.30         9.13 o
   1  38   0         36.87         41.59         6.71 o
 -10   1   1          3.09          3.64         3.10 o
  -9   1   1        149.46        163.07         7.53 o
  -8   1   1        147.03        144.99         6.40 o
  -7   1   1         10.24          8.46         1.85 o
  -6   1   1         66.94         82.24         2.73 o
  -5   1   1          1.65          2.58         0.98 o
  -4   1   1        153.47        150.74         2.85 o
  -3   1   1        543.86        501.26         5.38 o
  -2   1   1      13497.06      12818.99       105.21 o
  -1   1   1        840.67        698.54         5.36 o
   0   1   1      10828.60      10127.79        61.11 o
   1   1   1          1.05         -0.96         0.96 o
   2   1   1       1385.72       1372.61        10.05 o
   3   1   1         48.04         48.25         1.54 o
   4   1   1        853.07        853.00         8.54 o
   5   1   1          3.32          6.93         1.15 o
   6   1   1        102.12         96.19         4.46 o
   7   1   1          6.49          9.06         2.77 o
   8   1   1          3.74          1.81         2.37 o
   9   1   1         14.55         16.88         5.28 o
 -10   2   1         15.48          7.65         4.35 o
  -9   2   1        713.94        696.41        15.43 o
  -8   2   1        238.53        256.57         8.48 o
  -7   2   1        624.99        598.60         9.54 o
  -6   2   1       1287.19       1314.26        12.77 o
  -5   2   1        692.87        696.67         7.48 o
  -4   2   1         85.15         86.10         2.30 o
  -3   2   1         76.37         80.28         1.85 o
  -2   2   1       4877.95       4659.50        39.80 o
  -1   2   1          2.80          2.62         0.39 o
   0   2   1        355.52        408.09         3.66 o
   1   2   1      21627.05      20319.40       171.71 o
   2   2   1        145.17        121.01         2.23 o
   3   2   1        189.70        209.22         3.56 o
   4   2   1        527.22        469.08         5.52 o
   5   2   1        446.77        487.44         6.87 o
   6   2   1         42.86         38.11         3.15 o
   7   2   1         54.50         60.27         4.50 o
   8   2   1         83.45         72.56         9.63 o
   9   2   1          4.35          5.55         3.09 o
 -10   3   1         80.96         86.43         6.93 o
  -9   3   1         26.57         29.38         4.24 o
  -8   3   1        469.52        479.11        11.72 o
  -7   3   1          0.06          0.84         1.42 o
  -6   3   1        238.50        270.78         4.76 o
  -5   3   1        181.60        207.51         3.76 o
  -4   3   1         75.28         70.04         1.99 o
  -3   3   1        179.20        183.26         2.73 o
  -2   3   1       3897.18       3776.57        25.34 o
  -1   3   1         26.91         26.79         1.49 o
   0   3   1         31.20         38.78         0.85 o
   1   3   1       4165.68       4208.66        30.26 o
   2   3   1       1425.93       1448.41        10.55 o
   3   3   1          2.81          6.75         2.17 o
   4   3   1        202.59        249.53         3.83 o
   5   3   1        954.99        998.13        10.82 o
   6   3   1        450.66        448.13         9.30 o
   7   3   1          5.05          5.01         2.57 o
   8   3   1        138.10        138.74         6.88 o
   9   3   1         38.36         29.92         4.50 o
 -10   4   1          1.01          1.27         4.66 o
  -9   4   1        484.53        516.66        13.22 o
  -8   4   1         30.54         34.06         3.61 o
  -7   4   1        287.15        317.83        11.50 o
  -6   4   1        647.08        645.57         7.78 o
  -5   4   1        343.04        365.94         5.10 o
  -4   4   1       1670.88       1718.46        14.42 o
  -3   4   1       2081.97       1987.09        14.09 o
  -2   4   1         67.43         60.50         1.33 o
  -1   4   1       5040.62       4769.90        31.16 o
   0   4   1       1342.21       1215.19         8.34 o
   1   4   1      14092.54      13722.36        82.17 o
   2   4   1         62.72         79.69         1.51 o
   3   4   1       3354.03       3590.26        23.98 o
   4   4   1          8.47         30.49         1.48 o
   5   4   1       1127.16       1129.00        11.72 o
   6   4   1         48.31         52.89         3.49 o
   7   4   1        356.00        316.59         8.24 o
   8   4   1          1.59          4.10         2.67 o
   9   4   1          1.56         -0.64         4.10 o
 -10   5   1         86.18         94.98         7.04 o
  -9   5   1          0.03          4.26         2.90 o
  -8   5   1        194.84        195.78         6.60 o
  -7   5   1       1383.46       1388.32        16.25 o
  -6   5   1        742.02        727.80         9.13 o
  -5   5   1        677.58        762.87         7.99 o
  -4   5   1        464.61        495.72         5.55 o
  -3   5   1       1452.87       1463.36        11.77 o
  -2   5   1        199.43        202.35         2.79 o
  -1   5   1      48171.34      41353.63       445.50 o
   0   5   1        126.42        157.79         1.97 o
   1   5   1       1002.95       1022.06         7.87 o
   2   5   1         11.90         11.74         0.79 o
   3   5   1        691.29        782.80         7.15 o
   4   5   1        400.49        379.89         4.78 o
   5   5   1         64.15         53.09         2.79 o
   6   5   1          0.04          2.15         1.63 o
   7   5   1        124.42        123.11         5.30 o
   8   5   1         41.15         41.25         4.97 o
   9   5   1          6.25          3.72         3.54 o
 -10   6   1        464.23        516.64        16.65 o
  -9   6   1          2.82         -1.14         2.55 o
  -8   6   1         82.31         73.22         4.47 o
  -7   6   1          1.27          5.85         1.79 o
  -6   6   1          3.65          0.73         1.08 o
  -5   6   1        256.27        278.33         4.35 o
  -4   6   1          4.15          5.40         0.90 o
  -3   6   1       1166.94       1188.04        10.04 o
  -2   6   1      10550.74      10459.27        70.43 o
  -1   6   1        400.74        467.47         4.65 o
   0   6   1         41.33         50.40         1.24 o
   1   6   1       7419.30       7394.24        48.40 o
   2   6   1        552.44        541.84         5.06 o
   3   6   1        327.89        287.32         3.85 o
   4   6   1          1.59          3.22         0.77 o
   5   6   1          3.07          0.45         1.17 o
   6   6   1         50.36         53.51         3.08 o
   7   6   1         53.31         55.55         4.07 o
   8   6   1        208.03        207.99        11.81 o
   9   6   1          2.05         -0.07         2.73 o
 -10   7   1          8.51         20.44         5.29 o
  -9   7   1          0.22          0.52         2.59 o
  -8   7   1         55.29         67.26         4.49 o
  -7   7   1        617.06        604.51         9.99 o
  -6   7   1          5.79          3.37         1.31 o
  -5   7   1        260.71        273.25         4.34 o
  -4   7   1        772.87        745.80         7.24 o
  -3   7   1       1118.49       1115.33         9.04 o
  -2   7   1       3860.17       3600.72        23.17 o
  -1   7   1          1.33          4.75         0.87 o
   0   7   1       1308.28       1287.18        11.02 o
   1   7   1       4870.72       4818.40        30.21 o
   2   7   1         19.94         20.41         1.01 o
   3   7   1         73.02         90.33         1.99 o
   4   7   1         75.71         66.34         2.36 o
   5   7   1        508.50        513.12         8.26 o
   6   7   1         92.06         94.00         3.96 o
   7   7   1         10.70         15.97         2.82 o
   8   7   1         23.78         32.23         3.90 o
   9   7   1         83.98         92.62         6.55 o
 -10   8   1        674.28        711.25        19.87 o
  -9   8   1        595.38        604.49        14.73 o
  -8   8   1          2.01          0.32         1.76 o
  -7   8   1         83.94         74.77         3.74 o
  -6   8   1         32.32         29.54         2.21 o
  -5   8   1         11.59          6.59         1.28 o
  -4   8   1       1605.37       1733.71        13.52 o
  -3   8   1         58.85         85.20         1.87 o
  -2   8   1       1549.97       1491.68        10.89 o
  -1   8   1       6762.79       6460.63        54.68 o
   0   8   1         64.73         68.19         1.54 o
   1   8   1         67.85         54.17         1.45 o
   2   8   1       3716.41       3857.04        27.45 o
   3   8   1       1471.48       1550.98        12.11 o
   4   8   1         35.51         31.77         1.89 o
   5   8   1        491.19        483.85        14.53 o
   6   8   1         35.41         26.98         2.76 o
   7   8   1        435.44        435.50         9.97 o
   8   8   1         26.02         17.94         3.18 o
   9   8   1         20.52         17.18         4.01 o
 -10   9   1        203.00        229.02        11.43 o
  -9   9   1         12.72         15.70         3.60 o
  -8   9   1         43.70         62.89         4.49 o
  -7   9   1        101.74        109.72         4.65 o
  -6   9   1        201.13        192.61         6.74 o
  -5   9   1        350.02        324.28         6.57 o
  -4   9   1        873.82        773.98         8.16 o
  -3   9   1        334.34        409.08         4.48 o
  -2   9   1       5779.06       5922.31        37.05 o
  -1   9   1        390.21        346.13         3.86 o
   0   9   1       1524.84       1563.54        11.38 o
   1   9   1        218.14        188.58         2.76 o
   2   9   1        171.46        156.32         2.60 o
   3   9   1        116.13         98.17         1.94 o
   4   9   1         67.15         73.61         4.17 o
   5   9   1          0.57          1.72         1.31 o
   6   9   1        381.52        361.40         7.53 o
   7   9   1         23.85         19.84         3.08 o
   8   9   1         20.88         23.51         3.55 o
   9   9   1          1.86         -2.10         3.23 o
 -10  10   1         74.53         90.59         8.11 o
  -9  10   1         81.61         69.71         6.12 o
  -8  10   1        134.43        128.89         5.81 o
  -7  10   1        227.90        222.80         6.26 o
  -6  10   1         32.23         42.61         2.84 o
  -5  10   1        603.24        551.14         7.50 o
  -4  10   1        687.25        743.39         8.42 o
  -3  10   1       2519.44       2628.74        18.40 o
  -2  10   1       1859.06       1982.29        14.13 o
  -1  10   1       1876.29       1842.73        13.14 o
   0  10   1       1121.66       1092.94         8.74 o
   1  10   1       1293.85       1224.70         9.70 o
   2  10   1          0.06          0.64         0.63 o
   3  10   1        557.03        618.98         8.31 o
   4  10   1        352.59        362.32         7.89 o
   5  10   1          0.52          2.29         1.45 o
   6  10   1        276.94        263.25         6.54 o
   7  10   1        290.11        305.73         8.42 o
   8  10   1         12.85         11.00         2.85 o
   9  10   1          7.50         10.07         6.43 o
 -10  11   1         68.20         69.04         8.03 o
  -9  11   1          3.96          4.75         2.94 o
  -8  11   1         37.26         48.22         4.41 o
  -7  11   1        174.49        135.37         5.52 o
  -6  11   1        175.36        160.78         4.79 o
  -5  11   1        138.06        114.89         3.60 o
  -4  11   1        145.28        113.07         3.08 o
  -3  11   1         22.17         33.98         2.26 o
  -2  11   1       2183.21       2174.11        16.42 o
  -1  11   1        331.67        343.40         4.24 o
   0  11   1         82.61         80.64         1.93 o
   1  11   1          1.90          1.60         0.66 o
   2  11   1         43.93         48.00         1.50 o
   3  11   1        807.14        877.21        10.26 o
   4  11   1        491.04        494.97         7.95 o
   5  11   1          5.41          1.41         1.40 o
   6  11   1         13.33          2.89         2.04 o
   7  11   1         14.94         15.42         2.97 o
   8  11   1          6.16         -0.23         2.55 o
   9  11   1         43.15         64.91         7.82 o
 -10  12   1         77.95         80.78         8.25 o
  -9  12   1         63.16         86.46         6.10 o
  -8  12   1         26.80         18.77         3.20 o
  -7  12   1          3.04          2.45         2.01 o
  -6  12   1        628.49        584.37         9.57 o
  -5  12   1        118.85        121.28         3.98 o
  -4  12   1         35.49         57.74         2.34 o
  -3  12   1         18.61         19.23         0.98 o
  -2  12   1       2063.76       2169.13        17.14 o
  -1  12   1        363.43        417.41         4.58 o
   0  12   1        572.25        662.27         6.42 o
   1  12   1       1419.29       1522.66        12.63 o
   2  12   1       3925.23       4161.14        30.68 o
   3  12   1        334.33        373.33         5.60 o
   4  12   1         35.15         39.83         2.54 o
   5  12   1        516.15        485.06         8.55 o
   6  12   1          4.11          9.75         2.11 o
   7  12   1          0.65         -0.12         1.91 o
   8  12   1         42.43         50.82         6.40 o
   9  12   1         43.96         63.22         6.12 o
 -10  13   1          2.38          0.07         3.89 o
  -9  13   1          2.31          0.74         2.81 o
  -8  13   1          5.00          3.02         2.18 o
  -7  13   1          3.59          3.37         2.08 o
  -6  13   1          0.05          0.72         1.83 o
  -5  13   1        214.79        196.04         4.89 o
  -4  13   1         34.05         40.47         2.59 o
  -3  13   1       1531.80       1460.39        12.82 o
  -2  13   1       1879.59       2016.80        14.87 o
  -1  13   1         29.12         24.51         1.22 o
   0  13   1        255.05        251.57         3.65 o
   1  13   1         12.70         11.70         1.17 o
   2  13   1        378.45        357.39         5.10 o
   3  13   1        104.83        111.26         3.10 o
   4  13   1         27.07         35.86         2.58 o
   5  13   1          1.71          6.32         1.91 o
   6  13   1        440.51        395.08         8.25 o
   7  13   1          0.67         -0.63         2.34 o
   8  13   1         14.40         18.72         3.80 o
   9  13   1         42.10         58.30         6.47 o
  -9  14   1          2.22          1.54         2.87 o
  -8  14   1         10.07         10.20         3.14 o
  -7  14   1         77.18         76.49         4.56 o
  -6  14   1         58.20         59.56         3.87 o
  -5  14   1        115.27        109.72         4.34 o
  -4  14   1        397.94        404.17         6.63 o
  -3  14   1       1917.93       1925.67        14.69 o
  -2  14   1          0.07          0.48         0.60 o
  -1  14   1        137.20        146.40         2.68 o
   0  14   1         10.89         16.91         1.31 o
   1  14   1        269.24        277.64         4.02 o
   2  14   1        665.97        670.22         9.91 o
   3  14   1        102.80        107.06         3.11 o
   4  14   1        218.87        236.16         5.52 o
   5  14   1         52.41         47.41         3.14 o
   6  14   1         42.43         36.28         3.34 o
   7  14   1         11.11         14.33         3.79 o
   8  14   1          0.02         -0.22         2.54 o
   9  14   1         28.03         31.72         5.09 o
  -9  15   1        235.49        240.84        10.01 o
  -8  15   1         25.39         25.09         3.56 o
  -7  15   1          6.44          5.39         2.23 o
  -6  15   1        961.85        899.05        16.13 o
  -5  15   1         55.35         60.72         3.47 o
  -4  15   1         99.98         96.54         3.58 o
  -3  15   1          8.84         10.20         1.27 o
  -2  15   1       2958.97       2915.36        23.25 o
  -1  15   1        306.53        356.76         4.59 o
   0  15   1        204.14        188.22         3.59 o
   1  15   1         83.34         83.63         2.40 o
   2  15   1       1070.71       1072.10        10.60 o
   3  15   1        566.87        496.25         6.95 o
   4  15   1        313.59        331.40         6.71 o
   5  15   1         85.97         93.23         3.98 o
   6  15   1          0.33         -0.26         1.89 o
   7  15   1          0.80          0.29         2.14 o
   8  15   1         51.48         43.59         5.15 o
   9  15   1         10.85         15.41         5.45 o
  -9  16   1         14.11         21.76         5.34 o
  -8  16   1         62.04         58.34         4.74 o
  -7  16   1         49.86         45.84         4.25 o
  -6  16   1          5.69          6.32         2.52 o
  -5  16   1         38.26         36.06         2.87 o
  -4  16   1         69.28         52.98         2.83 o
  -3  16   1       1748.66       1696.58        17.23 o
  -2  16   1        952.37       1019.02         9.74 o
  -1  16   1        790.82        870.08         8.32 o
   0  16   1       1993.40       1959.84        16.15 o
   1  16   1        136.56        124.19         2.83 o
   2  16   1         37.07         32.46         2.09 o
   3  16   1         41.52         37.46         2.28 o
   4  16   1        209.52        188.10         6.54 o
   5  16   1          2.31          2.93         1.95 o
   6  16   1         49.34         48.17         4.31 o
   7  16   1         89.12        110.00         5.61 o
   8  16   1        107.52        131.85         7.61 o
  -9  17   1         60.19         69.66         6.24 o
  -8  17   1          0.53         -0.02         3.06 o
  -7  17   1          2.89          1.53         2.04 o
  -6  17   1          0.58          1.27         1.89 o
  -5  17   1        298.53        300.54         6.76 o
  -4  17   1         41.00         42.83         3.82 o
  -3  17   1       1736.59       1658.46        17.12 o
  -2  17   1       1307.94       1383.39        13.15 o
  -1  17   1        483.39        522.07         6.05 o
   0  17   1        183.50        153.96         3.19 o
   1  17   1        123.13        118.14         2.83 o
   2  17   1         20.36         12.69         1.55 o
   3  17   1         31.06         34.09         2.32 o
   4  17   1         23.69         18.49         2.23 o
   5  17   1        161.55        154.69         5.96 o
   6  17   1        222.47        260.29         7.91 o
   7  17   1          3.44          0.70         2.23 o
   8  17   1         36.03         43.64         6.83 o
  -9  18   1         25.13         33.89         5.08 o
  -8  18   1         52.72         72.37         5.35 o
  -7  18   1         78.05         73.21         4.77 o
  -6  18   1        124.10        128.06         5.53 o
  -5  18   1        293.09        288.30         7.69 o
  -4  18   1        490.87        508.52         8.69 o
  -3  18   1        324.59        313.72         7.24 o
  -2  18   1        408.32        446.73         7.51 o
  -1  18   1        153.29        128.40         2.88 o
   0  18   1         18.53         15.74         1.43 o
   1  18   1          0.45          0.00         0.85 o
   2  18   1         11.61         13.70         1.61 o
   3  18   1         22.89         23.02         2.13 o
   4  18   1        757.69        749.78        12.59 o
   5  18   1        291.16        286.86         7.99 o
   6  18   1         25.60         29.05         5.28 o
   7  18   1         85.56         85.32         6.08 o
   8  18   1         50.49         47.96         5.77 o
  -9  19   1         11.29         10.35         3.89 o
  -8  19   1         88.32         67.68         5.10 o
  -7  19   1        158.97        124.24         6.09 o
  -6  19   1        353.80        319.78         8.64 o
  -5  19   1       1371.59       1374.50        18.74 o
  -4  19   1        342.99        332.37         8.57 o
  -3  19   1        102.87         86.69         3.95 o
  -2  19   1         14.72         19.96         1.81 o
  -1  19   1        163.37        146.08         3.71 o
   0  19   1        221.12        209.21         3.92 o
   1  19   1         23.03         20.72         1.67 o
   2  19   1        184.20        192.02         4.38 o
   3  19   1        502.94        463.36         9.23 o
   4  19   1         15.92         24.52         3.14 o
   5  19   1          2.21         10.19         2.44 o
   6  19   1        240.31        260.63         9.19 o
   7  19   1         73.64         78.80         5.42 o
   8  19   1          6.70          7.76         3.61 o
  -9  20   1          7.52         18.23         4.07 o
  -8  20   1         14.11         12.72         3.40 o
  -7  20   1         68.46         64.78         5.06 o
  -6  20   1         64.66         65.90         4.99 o
  -5  20   1         83.35         79.58         4.77 o
  -4  20   1       1094.02       1038.31        17.03 o
  -3  20   1         41.25         51.25         3.01 o
  -2  20   1          3.73          2.60         1.35 o
  -1  20   1        647.30        632.37         8.28 o
   0  20   1        502.71        469.34         6.26 o
   1  20   1         62.86         72.21         2.51 o
   2  20   1          5.01          3.25         1.33 o
   3  20   1        212.59        190.04         5.96 o
   4  20   1         48.09         55.62         4.07 o
   5  20   1        107.54        111.99         5.46 o
   6  20   1         76.71         78.37         4.99 o
   7  20   1         39.44         43.83         5.29 o
   8  20   1        270.81        286.47        11.25 o
  -8  21   1         26.48         24.11         4.30 o
  -7  21   1        123.55        143.53        12.49 o
  -6  21   1        243.67        251.10         7.96 o
  -5  21   1        103.57         97.99         4.96 o
  -4  21   1       1262.06       1192.32        16.01 o
  -3  21   1        103.92        112.45         4.15 o
  -2  21   1        573.21        568.54         9.09 o
  -1  21   1        564.65        557.33         7.85 o
   0  21   1          3.80          5.00         1.30 o
   1  21   1        135.86        129.19         4.70 o
   2  21   1         74.87         80.57         3.51 o
   3  21   1         42.44         55.41         4.12 o
   4  21   1        740.63        684.99        12.53 o
   5  21   1        329.11        288.12         8.39 o
   6  21   1          0.19          1.61         2.30 o
   7  21   1         66.94         79.05         5.51 o
   8  21   1         44.75         39.68         5.73 o
  -8  22   1         65.08         65.70         5.58 o
  -7  22   1         13.96          8.97         4.37 o
  -6  22   1        150.04        149.12         6.37 o
  -5  22   1        256.44        230.43         7.29 o
  -4  22   1         86.33         93.64         4.56 o
  -3  22   1        314.86        276.14         9.69 o
  -2  22   1         29.34         25.93         2.56 o
  -1  22   1        285.71        304.47         5.76 o
   0  22   1         99.33         92.41         4.55 o
   1  22   1         14.46          7.63         1.69 o
   2  22   1          0.08          0.67         1.42 o
   3  22   1         36.38         34.68         3.47 o
   4  22   1         59.34         61.73         5.31 o
   5  22   1          0.09         -0.93         1.95 o
   6  22   1         92.96         81.92         5.10 o
   7  22   1        111.97        126.49         6.67 o
   8  22   1         19.60         10.67        10.33 o
  -8  23   1          0.03         -1.76         2.48 o
  -7  23   1        197.63        210.05         7.92 o
  -6  23   1         28.87         31.90         5.81 o
  -5  23   1        104.09        105.57         5.78 o
  -4  23   1        538.89        531.13        12.74 o
  -3  23   1        892.92        864.92        12.42 o
  -2  23   1         31.46         16.22         2.35 o
  -1  23   1        351.20        364.82         6.45 o
   0  23   1          0.60         10.53         2.25 o
   1  23   1         13.72         11.25         2.24 o
   2  23   1          0.74          0.56         1.49 o
   3  23   1        202.65        192.36         6.40 o
   4  23   1        169.10        164.11         6.32 o
   5  23   1        330.52        306.40         8.87 o
   6  23   1          0.07          1.49         2.30 o
   7  23   1         53.41         56.94         6.60 o
  -8  24   1         39.61         42.76         4.88 o
  -7  24   1         38.59         35.49         4.40 o
  -6  24   1          7.69          3.91         2.40 o
  -5  24   1         32.61         31.17         3.56 o
  -4  24   1        821.24        782.83        12.28 o
  -3  24   1         24.73         31.53         3.00 o
  -2  24   1         30.06         38.47         4.03 o
  -1  24   1         36.28         37.46         3.82 o
   0  24   1       1973.95       1928.57        20.17 o
   1  24   1       1429.04       1407.30        18.49 o
   2  24   1          4.34          0.56         1.74 o
   3  24   1         31.43         32.85         3.60 o
   4  24   1         25.43         23.10         3.27 o
   5  24   1          1.05          2.97         2.21 o
   6  24   1         32.13         33.09         4.06 o
   7  24   1          4.92          5.51         2.91 o
  -8  25   1         52.87         44.05         5.15 o
  -7  25   1         12.75          7.36         2.87 o
  -6  25   1         62.14         52.01         4.60 o
  -5  25   1         69.07         64.75         4.77 o
  -4  25   1          6.25          6.69         2.14 o
  -3  25   1        234.46        244.99         8.82 o
  -2  25   1        222.74        209.01         5.91 o
  -1  25   1        531.05        522.29        10.37 o
   0  25   1          6.31         21.52         6.89 o
   1  25   1          2.42         12.23         2.36 o
   2  25   1         17.22          8.48         2.32 o
   3  25   1         71.39         69.46         4.34 o
   4  25   1         71.01         65.92         4.67 o
   5  25   1         56.73         64.31         4.98 o
   6  25   1         12.46          9.14         3.01 o
   7  25   1        113.96        128.10         6.87 o
  -7  26   1          0.00          1.51         2.60 o
  -6  26   1        211.92        235.10        12.53 o
  -5  26   1        323.87        318.89         9.11 o
  -4  26   1        408.56        377.41         9.93 o
  -3  26   1         23.03         23.16         2.81 o
  -2  26   1          4.84          3.28         1.76 o
  -1  26   1        248.63        259.60         7.38 o
   0  26   1         18.26         14.42         2.65 o
   1  26   1         50.41         53.35         3.94 o
   2  26   1         62.84         70.81         4.41 o
   3  26   1        646.81        663.60        18.07 o
   4  26   1          9.24          4.32         2.51 o
   5  26   1         13.55         11.71         2.95 o
   6  26   1          0.19         -1.00         2.37 o
   7  26   1         24.22         23.59         4.90 o
  -7  27   1          9.94          9.60         3.14 o
  -6  27   1         39.61         39.10         5.16 o
  -5  27   1         57.54         41.37         4.78 o
  -4  27   1        356.60        328.72         9.10 o
  -3  27   1         33.33         34.25         3.53 o
  -2  27   1        120.21        125.25         5.50 o
  -1  27   1        356.14        357.55         8.79 o
   0  27   1          1.37          7.14         2.20 o
   1  27   1         21.88         17.55         2.94 o
   2  27   1         60.21         51.82         4.25 o
   3  27   1        604.49        566.44        14.02 o
   4  27   1          5.32          1.24         2.40 o
   5  27   1          5.85          4.32         2.62 o
   6  27   1          3.55          3.81         2.84 o
  -7  28   1          1.95          1.76         2.83 o
  -6  28   1          7.20         14.50         3.44 o
  -5  28   1         41.94         18.39         3.41 o
  -4  28   1          1.98          3.23         2.44 o
  -3  28   1         37.48         29.60         4.42 o
  -2  28   1          8.71          8.42         2.48 o
  -1  28   1        455.34        428.46        10.63 o
   0  28   1        701.62        665.73        14.40 o
   1  28   1        322.61        316.04         8.55 o
   2  28   1        113.04        103.84         6.96 o
   3  28   1         41.44         34.82         4.43 o
   4  28   1         59.72         54.52         5.56 o
   5  28   1         23.94         22.91         4.19 o
   6  28   1         25.04         30.29         4.30 o
  -7  29   1          1.62          6.80         4.18 o
  -6  29   1        162.38        136.75         6.95 o
  -5  29   1         60.75         63.59         5.14 o
  -4  29   1          5.98          1.78         2.57 o
  -3  29   1        228.63        255.24         8.31 o
  -2  29   1         89.07         86.80         4.96 o
  -1  29   1         24.80         28.01         5.78 o
   0  29   1        104.08        121.88         6.38 o
   1  29   1        182.00        185.12         6.78 o
   2  29   1         55.82         62.56         5.41 o
   3  29   1        535.69        550.21        22.62 o
   4  29   1          0.92          0.05         2.77 o
   5  29   1         14.48         12.68         3.81 o
   6  29   1         83.03        100.14         7.19 o
  -6  30   1        395.71        392.66        11.24 o
  -5  30   1         30.92         31.40         4.80 o
  -4  30   1         20.29         12.11         3.35 o
  -3  30   1         29.73         30.76         3.89 o
  -2  30   1         19.77         18.66         3.14 o
  -1  30   1         23.33         15.50         3.36 o
   0  30   1          1.88          2.83         2.61 o
   1  30   1        260.43        251.73         8.04 o
   2  30   1         86.23        110.60         6.49 o
   3  30   1        185.60        192.09         9.32 o
   4  30   1        216.89        244.53         9.73 o
   5  30   1          2.42          0.71         2.83 o
  -6  31   1         12.27         12.77         4.24 o
  -5  31   1          0.26          1.64         3.06 o
  -4  31   1         32.96         28.38         4.50 o
  -3  31   1          2.10          3.10         2.46 o
  -2  31   1         10.58         12.22         2.98 o
  -1  31   1         76.85         80.42         6.59 o
   0  31   1        136.01        156.05         7.45 o
   1  31   1         92.18        101.24         5.50 o
   2  31   1        361.85        399.41        11.76 o
   3  31   1         12.43         12.76         3.45 o
   4  31   1         53.10         49.93         5.81 o
   5  31   1          0.44         -0.01         2.92 o
  -5  32   1          5.73          1.93         2.73 o
  -4  32   1        121.79        134.57         7.58 o
  -3  32   1          0.45         -2.29         2.29 o
  -2  32   1         23.20         21.17         3.47 o
  -1  32   1         15.30         15.33         3.70 o
   0  32   1         38.67         32.01         4.46 o
   1  32   1         74.80         75.24         7.43 o
   2  32   1         17.13         22.41         4.26 o
   3  32   1          0.04          1.24         2.79 o
   4  32   1          0.05         -1.36         4.41 o
   5  32   1         56.28         78.91         8.92 o
  -5  33   1          2.86          2.88         3.31 o
  -4  33   1          0.12          2.32         3.20 o
  -3  33   1         93.98         88.76         7.77 o
  -2  33   1         14.84         21.05         4.07 o
  -1  33   1         12.44         10.05         3.46 o
   0  33   1          0.08         -1.20         2.44 o
   1  33   1         47.34         42.58         6.21 o
   2  33   1        136.99        154.26         7.79 o
   3  33   1          2.95          2.24         3.16 o
   4  33   1         23.02         19.81         7.46 o
  -5  34   1         75.28         94.33         9.99 o
  -4  34   1          0.12         -0.26         2.88 o
  -3  34   1         32.35         48.88         6.40 o
  -2  34   1         39.46         36.29         5.22 o
  -1  34   1          4.75          4.29         3.29 o
   0  34   1          1.76         -2.40         2.44 o
   1  34   1         57.42         48.65         5.55 o
   2  34   1          4.28          1.89         2.66 o
   3  34   1         20.70         24.77         4.61 o
   4  34   1         48.75         46.81         6.15 o
  -4  35   1          3.74          1.78         3.35 o
  -3  35   1         22.39         17.08         4.17 o
  -2  35   1          0.71         -3.17         3.17 o
  -1  35   1        117.42        109.68         7.24 o
   0  35   1         56.31         64.25        10.62 o
   1  35   1         33.48         38.27         6.27 o
   2  35   1          0.00          2.43         3.89 o
   3  35   1         10.92          6.84         3.65 o
  -3  36   1         22.92         18.35         5.14 o
  -2  36   1          0.00          1.88         3.09 o
  -1  36   1         33.67         39.89         7.33 o
   0  36   1         65.55         94.16         9.46 o
   1  36   1         15.41         29.23         5.99 o
   2  36   1        109.17        104.71         8.52 o
   3  36   1         16.39         21.04         6.54 o
  -2  37   1          0.17          4.65         3.60 o
  -1  37   1         23.47         25.98         4.89 o
   0  37   1         99.84        107.13         7.53 o
   1  37   1        127.13        152.70        11.29 o
   2  37   1         82.08         76.62        10.50 o
  -1  38   1          4.29          5.77         4.46 o
   0  38   1          0.11          0.58         3.56 o
 -10   0   2         23.60         27.44         6.19 o
  -9   0   2        174.53        198.30        11.25 o
  -8   0   2        930.02        929.59        22.98 o
  -7   0   2        222.08        221.01         6.65 o
  -6   0   2        277.61        341.63         7.58 o
  -5   0   2         70.79        103.01         3.70 o
  -4   0   2       5529.12       5336.19        48.74 o
  -3   0   2       1408.97       1337.35        14.46 o
  -2   0   2       4470.37       4292.62        37.87 o
  -1   0   2       1058.43        929.72        11.43 o
   0   0   2      20602.42      18355.10       156.56 o
   1   0   2      35413.06      33620.15       410.95 o
   2   0   2       2476.93       2475.72        24.10 o
   3   0   2       2922.45       3174.80        30.96 o
   4   0   2       1191.57       1143.87        14.46 o
   5   0   2        285.60        234.14         7.72 o
   6   0   2        286.69        261.79         9.04 o
   7   0   2          4.90          9.24         3.92 o
   8   0   2        366.73        389.68        39.17 o
   9   0   2         14.68         12.76         9.90 o
 -10   1   2         95.16        110.64        12.06 o
  -9   1   2         97.26         97.06         6.28 o
  -8   1   2         51.38         55.39         3.93 o
  -7   1   2         58.78         62.98         2.70 o
  -6   1   2        488.58        519.21         6.74 o
  -5   1   2         45.66         32.85         1.66 o
  -4   1   2        339.13        350.39         4.46 o
  -3   1   2        197.11        197.98         2.84 o
  -2   1   2        871.07        897.02         6.84 o
  -1   1   2        128.64        128.50         2.02 o
   0   1   2      10795.88      10467.23        66.63 o
   1   1   2        350.18        338.85         3.61 o
   2   1   2         20.40         22.65         1.12 o
   3   1   2        203.08        195.97         3.10 o
   4   1   2         24.86         40.01         1.72 o
   5   1   2        248.59        253.38         7.48 o
   6   1   2          5.94          4.38         2.29 o
   7   1   2          8.23          6.24         2.64 o
   8   1   2          3.67          6.66         2.93 o
   9   1   2        191.74        203.30         9.35 o
 -10   2   2         44.26         46.94         5.78 o
  -9   2   2        405.04        412.63        11.29 o
  -8   2   2         75.55         83.83         3.95 o
  -7   2   2          4.52          4.23         1.63 o
  -6   2   2         26.88         23.79         1.85 o
  -5   2   2        870.43        834.78         8.39 o
  -4   2   2         44.63         50.90         1.76 o
  -3   2   2          2.69          3.49         0.93 o
  -2   2   2       6380.87       6020.24        36.84 o
  -1   2   2        489.90        455.73         4.32 o
   0   2   2         42.64         39.76         1.11 o
   1   2   2      12326.20      11734.14        75.36 o
   2   2   2       4694.67       4611.33        32.00 o
   3   2   2          8.64          3.68         0.72 o
   4   2   2        126.44        144.55         4.56 o
   5   2   2        262.03        284.53         6.04 o
   6   2   2         25.88         30.97         3.24 o
   7   2   2          1.56          4.16         2.45 o
   8   2   2         32.36         24.58         4.17 o
   9   2   2          0.04         -0.09         3.16 o
 -10   3   2         73.95         99.52         6.44 o
  -9   3   2          0.13          4.68         2.55 o
  -8   3   2          1.98          7.17         2.06 o
  -7   3   2        553.72        568.13         8.35 o
  -6   3   2         34.04         34.09         2.03 o
  -5   3   2         86.50         98.76         3.44 o
  -4   3   2        774.81        745.31         7.19 o
  -3   3   2         81.43         82.23         1.87 o
  -2   3   2      11460.12      10840.35        64.94 o
  -1   3   2        637.29        627.00         5.33 o
   0   3   2        820.35        817.33         6.88 o
   1   3   2       2411.64       2312.78        17.00 o
   2   3   2         95.84         86.83         2.26 o
   3   3   2        257.26        218.52         3.92 o
   4   3   2         54.09         47.40         2.41 o
   5   3   2          0.19          0.03         1.24 o
   6   3   2         19.17         29.12         3.20 o
   7   3   2          2.71          2.13         2.26 o
   8   3   2         27.82         26.13         4.37 o
   9   3   2          0.22          1.26         3.01 o
 -10   4   2         41.76         51.12         8.26 o
  -9   4   2        401.39        402.82        12.55 o
  -8   4   2        352.12        357.05         7.77 o
  -7   4   2         69.85         63.57         2.94 o
  -6   4   2         19.65         23.76         1.84 o
  -5   4   2        800.91        823.63         8.32 o
  -4   4   2         13.65         15.83         1.26 o
  -3   4   2       4079.84       4265.21        27.45 o
  -2   4   2         34.75         35.67         1.12 o
  -1   4   2       4596.89       4240.21        26.36 o
   0   4   2        103.31        111.70         1.84 o
   1   4   2         10.39         13.51         0.98 o
   2   4   2       2587.47       2621.52        19.72 o
   3   4   2        124.12        112.84         4.25 o
   4   4   2         70.18         56.50         2.69 o
   5   4   2         65.53         67.71         3.69 o
   6   4   2         74.97         63.66         5.42 o
   7   4   2         22.90         31.33         3.50 o
   8   4   2         13.59         14.72         3.60 o
   9   4   2          0.38         -0.18         3.12 o
 -10   5   2          1.21         -0.51         3.14 o
  -9   5   2          6.49          4.64         2.84 o
  -8   5   2        379.76        378.26         8.05 o
  -7   5   2        712.39        710.78         9.58 o
  -6   5   2         62.14         49.36         2.24 o
  -5   5   2          0.66          0.53         0.79 o
  -4   5   2         46.61         51.04         1.74 o
  -3   5   2       1069.18       1061.62         9.32 o
  -2   5   2        145.70        168.50         2.65 o
  -1   5   2         47.38         59.11         1.30 o
   0   5   2        450.14        506.77         4.68 o
   1   5   2        510.78        487.93         4.71 o
   2   5   2        680.31        698.95         7.30 o
   3   5   2        187.93        171.67         3.48 o
   4   5   2        559.18        489.82         6.77 o
   5   5   2        106.09        112.98         4.49 o
   6   5   2         35.08         25.53         3.14 o
   7   5   2          3.12         -0.20         1.91 o
   8   5   2          5.27          1.92         2.83 o
   9   5   2         26.45         18.36         4.46 o
 -10   6   2        115.49        130.98        13.77 o
  -9   6   2          6.50          6.33         2.46 o
  -8   6   2        319.18        323.96         7.39 o
  -7   6   2          8.93          9.59         1.73 o
  -6   6   2         13.75         14.30         1.71 o
  -5   6   2        589.51        616.78         6.94 o
  -4   6   2          4.76          5.24         0.83 o
  -3   6   2        570.94        575.23         6.84 o
  -2   6   2         52.47         60.87         1.50 o
  -1   6   2       1127.22       1103.32         8.64 o
   0   6   2        609.99        588.46         5.71 o
   1   6   2       5523.98       5481.97        36.70 o
   2   6   2         31.22         32.89         1.89 o
   3   6   2       2144.24       2203.40        17.98 o
   4   6   2        754.88        798.06         9.19 o
   5   6   2         67.36         70.91         3.26 o
   6   6   2        479.37        461.61        11.03 o
   7   6   2         24.41         23.61         3.43 o
   8   6   2        177.25        187.16         8.33 o
   9   6   2          9.09          9.27         3.80 o
 -10   7   2          0.11         -0.61         3.37 o
  -9   7   2        171.23        189.16         8.01 o
  -8   7   2        152.35        169.86         5.52 o
  -7   7   2         32.21         32.46         2.61 o
  -6   7   2        167.57        173.41         4.24 o
  -5   7   2        118.81        115.91         2.81 o
  -4   7   2       1385.41       1397.53        11.42 o
  -3   7   2          4.05          6.06         0.79 o
  -2   7   2        251.48        230.13         2.86 o
  -1   7   2        478.00        400.37         4.03 o
   0   7   2       4297.91       4034.87        25.84 o
   1   7   2        139.90        160.03         2.50 o
   2   7   2         58.66         65.96         2.05 o
   3   7   2         28.71         39.50         1.97 o
   4   7   2       1419.29       1392.38        15.07 o
   5   7   2         43.86         52.54         2.98 o
   6   7   2         25.91         17.35         2.71 o
   7   7   2         13.39         18.02         3.06 o
   8   7   2         40.72         65.44         5.86 o
   9   7   2        171.44        201.48        10.19 o
 -10   8   2          0.01         -1.40         4.39 o
  -9   8   2         79.85         93.65         5.88 o
  -8   8   2         49.64         55.44         4.25 o
  -7   8   2        181.82        190.51         4.91 o
  -6   8   2         54.69         63.01         2.75 o
  -5   8   2         65.71         55.18         2.08 o
  -4   8   2        394.65        390.95         4.85 o
  -3   8   2        287.03        282.99         4.15 o
  -2   8   2        299.74        328.78         4.26 o
  -1   8   2       2774.33       3057.01        20.16 o
   0   8   2         33.62         46.78         1.61 o
   1   8   2       1615.73       1821.92        14.42 o
   2   8   2         75.24         66.11         1.60 o
   3   8   2        411.36        443.91         5.95 o
   4   8   2          5.54          8.80         1.59 o
   5   8   2        482.46        456.96         8.18 o
   6   8   2        112.80        124.24         5.32 o
   7   8   2         27.65         28.35         3.60 o
   8   8   2        140.58        138.51         7.36 o
   9   8   2         27.01         30.86         5.02 o
 -10   9   2          0.84          1.21         3.40 o
  -9   9   2          5.84          4.96         2.88 o
  -8   9   2         19.94         20.91         3.43 o
  -7   9   2         33.76         29.49         3.27 o
  -6   9   2        369.93        381.37         6.43 o
  -5   9   2        684.38        725.05         8.68 o
  -4   9   2        181.14        218.80         3.47 o
  -3   9   2       2046.16       1975.16        14.46 o
  -2   9   2       1084.04       1096.23         9.79 o
  -1   9   2        630.64        732.88         6.41 o
   0   9   2        243.48        226.87         3.91 o
   1   9   2        162.44        175.69         2.95 o
   2   9   2        535.20        558.86         5.76 o
   3   9   2        521.02        521.73         6.62 o
   4   9   2        597.89        643.55         9.44 o
   5   9   2         57.76         60.71         3.69 o
   6   9   2        872.29        838.56        13.99 o
   7   9   2         92.09         80.05         4.82 o
   8   9   2         20.02         11.05         3.36 o
   9   9   2         21.00         20.66         4.35 o
 -10  10   2        194.70        261.93        18.22 o
  -9  10   2        227.67        196.62        10.60 o
  -8  10   2        123.25        137.19         5.84 o
  -7  10   2         70.89         62.39         5.85 o
  -6  10   2         68.11         61.41         2.81 o
  -5  10   2       1032.74        958.65        10.52 o
  -4  10   2        488.24        508.16         5.76 o
  -3  10   2          8.19          8.81         0.94 o
  -2  10   2          3.92         11.75         1.14 o
  -1  10   2          7.17         14.75         0.98 o
   0  10   2        387.05        441.48         4.85 o
   1  10   2       3282.80       3377.31        22.85 o
   2  10   2          1.49          1.15         0.76 o
   3  10   2         50.75         58.63         2.13 o
   4  10   2         42.27         34.40         2.81 o
   5  10   2         22.78         23.19         2.47 o
   6  10   2        346.72        355.04         8.74 o
   7  10   2        177.10        166.79         6.52 o
   8  10   2          3.24          4.98         2.77 o
 -10  11   2          7.53          7.68         3.42 o
  -9  11   2         51.02         44.35         4.33 o
  -8  11   2          1.42         -1.04         1.91 o
  -7  11   2         19.57         15.28         3.16 o
  -6  11   2          1.98          3.62         1.49 o
  -5  11   2          0.04         -0.42         1.54 o
  -4  11   2       4090.67       4420.67        29.79 o
  -3  11   2          6.89          0.22         0.55 o
  -2  11   2        457.10        483.38         5.87 o
  -1  11   2       2532.95       2402.69        17.65 o
   0  11   2        269.69        283.74         3.99 o
   1  11   2        372.21        387.50         4.70 o
   2  11   2         88.09         97.06         2.36 o
   3  11   2         11.07          6.78         1.45 o
   4  11   2         76.93         88.53         3.57 o
   5  11   2        481.79        497.43        11.10 o
   6  11   2          0.22          0.07         1.74 o
   7  11   2         13.31         11.28         2.66 o
   8  11   2         52.44         61.63         5.30 o
 -10  12   2         75.18         84.91         6.70 o
  -9  12   2         68.87         87.17         5.28 o
  -8  12   2         20.11         28.21         3.48 o
  -7  12   2        248.70        249.03         7.16 o
  -6  12   2        493.89        457.84         8.19 o
  -5  12   2          6.12          7.65         1.53 o
  -4  12   2         13.16         13.73         1.52 o
  -3  12   2        438.14        530.34         6.48 o
  -2  12   2       2128.03       2093.77        16.84 o
  -1  12   2        722.21        797.79        11.20 o
   0  12   2        515.39        595.19         6.18 o
   1  12   2         45.31         39.67         2.18 o
   2  12   2         50.38         75.57         2.11 o
   3  12   2          1.22          0.48         1.47 o
   4  12   2          0.01          0.68         1.41 o
   5  12   2         11.70         23.76         2.58 o
   6  12   2         42.11         41.03         3.98 o
   7  12   2        149.76        138.33         6.25 o
   8  12   2        122.37        115.91         7.36 o
 -10  13   2          9.12          3.48         4.03 o
  -9  13   2         37.17         44.65         4.57 o
  -8  13   2          0.60          0.60         2.22 o
  -7  13   2        258.13        258.64         7.48 o
  -6  13   2        160.82        141.70         4.62 o
  -5  13   2        285.72        247.23         5.58 o
  -4  13   2         39.95         32.86         2.79 o
  -3  13   2        842.81        834.22         8.85 o
  -2  13   2        368.52        403.10         5.53 o
  -1  13   2          3.61          8.63         0.94 o
   0  13   2       1250.57       1235.04        10.42 o
   1  13   2        643.37        713.48         7.20 o
   2  13   2        596.46        633.71         6.78 o
   3  13   2        158.73        187.96         4.76 o
   4  13   2        364.84        379.42         7.73 o
   5  13   2        154.97        162.81         5.20 o
   6  13   2         94.89         92.74         4.87 o
   7  13   2          1.02         -1.96         1.96 o
   8  13   2          2.53          3.28         2.83 o
 -10  14   2          7.06          7.86         4.33 o
  -9  14   2         32.80         26.19         3.99 o
  -8  14   2         63.29         70.04         8.19 o
  -7  14   2         70.46         68.26         4.33 o
  -6  14   2         29.94         23.01         2.53 o
  -5  14   2        197.20        178.91         5.21 o
  -4  14   2         87.95        129.02         3.91 o
  -3  14   2       1099.11       1099.00        10.91 o
  -2  14   2       1063.21       1217.02        11.59 o
  -1  14   2        600.83        687.20         7.25 o
   0  14   2        342.39        383.83         4.92 o
   1  14   2         77.05         73.29         2.17 o
   2  14   2        308.97        321.30         4.58 o
   3  14   2         69.23         68.72         3.87 o
   4  14   2        732.30        718.06        10.72 o
   5  14   2        454.52        455.72         9.88 o
   6  14   2          0.52          1.06         1.74 o
   7  14   2          0.01          1.12         3.59 o
   8  14   2        146.67        163.69        11.00 o
 -10  15   2          0.63         -3.39         3.83 o
  -9  15   2         17.97         14.01         3.73 o
  -8  15   2          0.86          0.69         2.60 o
  -7  15   2          0.01         -1.76         1.76 o
  -6  15   2        438.61        463.22         9.50 o
  -5  15   2         29.93         45.54         3.04 o
  -4  15   2         11.58          4.62         1.34 o
  -3  15   2          0.09          0.95         0.93 o
  -2  15   2        104.18        105.86         2.93 o
  -1  15   2        130.75         96.98         2.40 o
   0  15   2        686.63        709.32         7.38 o
   1  15   2         14.64          9.77         1.16 o
   2  15   2       1804.66       1855.80        17.58 o
   3  15   2         45.49         29.77         2.49 o
   4  15   2        133.50        127.08         4.49 o
   5  15   2         92.64         99.17         5.53 o
   6  15   2          6.68         10.17         2.32 o
   7  15   2        133.32        131.49         7.26 o
   8  15   2        250.79        286.53        11.06 o
 -10  16   2         85.05         66.72        13.78 o
  -9  16   2         41.33         54.53         6.47 o
  -8  16   2         12.30          5.03         2.61 o
  -7  16   2        128.91        146.41         6.00 o
  -6  16   2        423.68        386.24         7.99 o
  -5  16   2        160.49        149.78         5.26 o
  -4  16   2          0.81          2.59         1.34 o
  -3  16   2         52.39         61.69         2.40 o
  -2  16   2         18.05         19.56         1.69 o
  -1  16   2        155.91        142.32         3.01 o
   0  16   2          0.91         -0.73         0.73 o
   1  16   2         97.81        111.82         2.80 o
   2  16   2         23.97         39.69         2.46 o
   3  16   2         25.14         17.71         2.83 o
   4  16   2        145.51        126.72         5.07 o
   5  16   2        180.74        152.16         5.74 o
   6  16   2          4.79          6.90         2.42 o
   7  16   2         81.40        111.85         6.77 o
   8  16   2          4.13          6.58         3.58 o
  -9  17   2         17.66         18.01         3.51 o
  -8  17   2         17.36          9.81         2.85 o
  -7  17   2        134.07        146.00         6.06 o
  -6  17   2        310.94        302.91         8.00 o
  -5  17   2         79.58         66.73         4.68 o
  -4  17   2          9.09          8.55         2.18 o
  -3  17   2        579.56        588.51         8.89 o
  -2  17   2       2830.43       2723.29        22.11 o
  -1  17   2        246.90        225.34         4.84 o
   0  17   2          3.22          2.68         0.95 o
   1  17   2        228.35        222.74         4.20 o
   2  17   2        250.35        244.13         7.14 o
   3  17   2        361.06        349.42         6.96 o
   4  17   2          0.63          1.67         2.19 o
   5  17   2         14.47         11.47         2.54 o
   6  17   2         26.71         34.22         4.02 o
   7  17   2        135.25        119.73        11.62 o
   8  17   2         43.33         42.16         5.66 o
  -9  18   2          9.06         13.45         4.10 o
  -8  18   2         15.47         11.29         2.99 o
  -7  18   2        206.68        200.49         7.03 o
  -6  18   2        359.86        348.21         8.75 o
  -5  18   2         25.45         15.77         2.30 o
  -4  18   2        774.94        723.63        10.55 o
  -3  18   2        477.88        527.12         8.45 o
  -2  18   2        107.06        135.96         4.97 o
  -1  18   2        194.29        210.24         4.40 o
   0  18   2       1021.41       1050.72        10.13 o
   1  18   2         29.79         27.02         1.82 o
   2  18   2        271.54        316.79         7.33 o
   3  18   2        588.32        598.31        11.38 o
   4  18   2         78.44         85.59         3.94 o
   5  18   2         12.94         14.90         2.85 o
   6  18   2         10.39          6.55         2.50 o
   7  18   2          5.39          9.00         3.36 o
   8  18   2         26.15         30.88         5.31 o
  -9  19   2        160.81        175.35         8.73 o
  -8  19   2         56.28         58.42         5.20 o
  -7  19   2         46.54         36.04         4.23 o
  -6  19   2        216.03        212.70         7.04 o
  -5  19   2        134.76        116.86         4.48 o
  -4  19   2          8.10         15.58         2.22 o
  -3  19   2        672.68        653.82        10.09 o
  -2  19   2         14.72         32.23         3.20 o
  -1  19   2        247.64        234.61         4.77 o
   0  19   2          0.30         -0.86         0.86 o
   1  19   2        195.75        205.66         4.09 o
   2  19   2        437.02        418.10         6.80 o
   3  19   2         53.92         45.24         3.07 o
   4  19   2        370.82        370.76         8.88 o
   5  19   2        156.86        144.42         6.02 o
   6  19   2         27.74         39.40         4.31 o
   7  19   2         29.19         32.43         4.82 o
   8  19   2         80.19         92.08         8.65 o
  -9  20   2        110.79        133.34         8.06 o
  -8  20   2         12.58         19.45         3.60 o
  -7  20   2        208.40        186.92         8.05 o
  -6  20   2          0.00          1.53         1.96 o
  -5  20   2         36.78         40.25         3.26 o
  -4  20   2         11.66          6.73         1.83 o
  -3  20   2        104.12        102.12         3.94 o
  -2  20   2        108.26        100.47         3.26 o
  -1  20   2          3.25          3.46         1.26 o
   0  20   2        160.16        153.64         3.96 o
   1  20   2       1316.97       1242.89        12.97 o
   2  20   2        663.42        597.54         9.27 o
   3  20   2         30.34         22.80         3.18 o
   4  20   2          8.89          6.16         2.37 o
   5  20   2          2.58          2.70         2.23 o
   6  20   2          0.02          2.90         2.61 o
   7  20   2          0.46         -0.54         3.01 o
  -9  21   2          1.73          6.36         3.77 o
  -8  21   2          1.66          0.95         2.41 o
  -7  21   2          6.66          6.73         2.82 o
  -6  21   2          8.83          7.13         2.40 o
  -5  21   2         13.34         12.93         2.34 o
  -4  21   2          7.26          9.16         2.10 o
  -3  21   2         26.67         29.21         3.44 o
  -2  21   2          0.03          1.53         1.23 o
  -1  21   2        232.23        271.69         5.41 o
   0  21   2        161.94        147.00         3.97 o
   1  21   2          4.68         10.45         1.65 o
   2  21   2        215.84        196.86         6.18 o
   3  21   2          3.26          7.31         2.10 o
   4  21   2         58.03         53.91         4.53 o
   5  21   2        104.04        118.10         6.96 o
   6  21   2         40.90         46.71         6.52 o
   7  21   2          6.09          7.30         3.51 o
  -9  22   2         21.94         18.85         5.65 o
  -8  22   2          0.06          5.21         2.86 o
  -7  22   2        166.60        168.64         6.93 o
  -6  22   2         71.27         71.84         4.79 o
  -5  22   2          1.52          5.41         1.98 o
  -4  22   2        628.59        562.14         9.85 o
  -3  22   2         20.47         30.41         2.87 o
  -2  22   2        446.92        450.90         8.17 o
  -1  22   2        120.13        129.28         3.88 o
   0  22   2        635.42        620.69         8.68 o
   1  22   2        419.33        473.67         8.26 o
   2  22   2         71.10         57.27         3.71 o
   3  22   2        793.46        708.23        12.56 o
   4  22   2          0.06          0.18         2.30 o
   5  22   2         99.55         80.45         4.98 o
   6  22   2         10.65          6.72         2.66 o
   7  22   2          0.17          1.41         2.83 o
  -8  23   2         15.51         20.50         4.28 o
  -7  23   2         57.43         61.08         5.12 o
  -6  23   2        105.02         85.09         5.10 o
  -5  23   2         15.18          9.70         2.31 o
  -4  23   2         55.88         63.42         5.41 o
  -3  23   2         18.75         12.14         3.05 o
  -2  23   2        337.51        321.40         7.10 o
  -1  23   2        566.52        527.00         8.92 o
   0  23   2         40.88         37.95         2.60 o
   1  23   2         91.56        100.78         4.53 o
   2  23   2        142.16        149.69         6.39 o
   3  23   2         89.52        109.07         5.18 o
   4  23   2         48.25         54.34         4.37 o
   5  23   2         16.24         11.11         2.81 o
   6  23   2          0.39         -0.48         2.29 o
   7  23   2        124.88        139.12         8.89 o
  -8  24   2         31.60         31.73         7.67 o
  -7  24   2          1.42          2.97         2.70 o
  -6  24   2         88.20         71.33         7.95 o
  -5  24   2          0.53          0.98         1.97 o
  -4  24   2        446.07        462.37         9.27 o
  -3  24   2        245.69        224.46         6.25 o
  -2  24   2         54.13         42.96         3.20 o
  -1  24   2        832.15        799.49        10.51 o
   0  24   2        284.27        289.29         6.57 o
   1  24   2        308.81        277.77         7.44 o
   2  24   2        796.70        765.97        14.95 o
   3  24   2        194.58        199.50         7.52 o
   4  24   2          3.68          3.84         2.28 o
   5  24   2        107.29        113.58         5.99 o
   6  24   2         12.01         10.18         2.95 o
   7  24   2          1.81          2.08         3.43 o
  -8  25   2          1.29          2.83         3.31 o
  -7  25   2         61.24         77.42         5.68 o
  -6  25   2         32.55         19.66         3.47 o
  -5  25   2        104.84        104.60         6.20 o
  -4  25   2         49.63         45.47         4.01 o
  -3  25   2       1074.16       1016.66        14.23 o
  -2  25   2         11.82         11.96         2.23 o
  -1  25   2        215.10        217.49         6.22 o
   0  25   2          3.60          7.32         2.05 o
   1  25   2          3.25          7.10         2.22 o
   2  25   2          3.33          3.39         2.40 o
   3  25   2         32.91         26.66         3.83 o
   4  25   2         22.67         18.28         3.13 o
   5  25   2          7.92          3.57         2.56 o
   6  25   2         14.13          8.59         3.07 o
  -8  26   2          8.52          5.26         3.79 o
  -7  26   2          7.00         10.37         3.24 o
  -6  26   2         25.94         22.09         4.06 o
  -5  26   2        153.97        134.80         6.09 o
  -4  26   2          3.13          3.32         1.95 o
  -3  26   2         29.61         39.04         3.41 o
  -2  26   2          8.43          9.78         3.05 o
  -1  26   2         55.97         56.32         3.98 o
   0  26   2        341.02        312.29         8.14 o
   1  26   2         84.39         83.15         4.56 o
   2  26   2          6.83         10.75         2.75 o
   3  26   2         52.78         49.25         6.45 o
   4  26   2          2.30          1.17         2.61 o
   5  26   2          0.40          3.55         2.49 o
   6  26   2          4.76          3.04         2.84 o
  -7  27   2          0.61         -2.72         3.00 o
  -6  27   2        166.43        171.06         8.21 o
  -5  27   2         40.38         36.51         4.00 o
  -4  27   2         27.83         26.25         4.04 o
  -3  27   2        106.86        113.50         4.80 o
  -2  27   2        115.55        112.26         4.70 o
  -1  27   2        173.05        170.31         6.40 o
   0  27   2         23.41         25.37         3.20 o
   1  27   2         12.36          7.56         3.04 o
   2  27   2         25.27         19.08         3.43 o
   3  27   2         10.79          9.52         2.96 o
   4  27   2          8.33          6.68         2.92 o
   5  27   2         72.13         94.77         6.45 o
   6  27   2         33.34         26.34         4.22 o
  -7  28   2          9.78         11.82         3.79 o
  -6  28   2          7.05          5.51         2.78 o
  -5  28   2        253.05        277.60        13.34 o
  -4  28   2         68.12         68.70         4.46 o
  -3  28   2         99.23         99.52         4.76 o
  -2  28   2          5.13          2.37         2.04 o
  -1  28   2        193.48        227.33         8.37 o
   0  28   2         20.78         17.51         3.06 o
   1  28   2         76.77         72.64         5.84 o
   2  28   2         36.48         18.86         6.21 o
   3  28   2          1.71          1.04         3.03 o
   4  28   2          0.83          2.99         2.88 o
   5  28   2          5.03          2.60         3.05 o
   6  28   2         80.13         76.34         8.24 o
  -7  29   2         32.12         43.76         5.57 o
  -6  29   2        118.38        124.26         6.61 o
  -5  29   2        420.22        410.04        11.65 o
  -4  29   2         77.59         98.76         4.99 o
  -3  29   2        210.23        188.46         9.96 o
  -2  29   2        173.07        151.88         6.35 o
  -1  29   2        153.38        166.67         7.44 o
   0  29   2        188.21        192.06         6.79 o
   1  29   2         53.17         56.55         5.28 o
   2  29   2          0.21          1.99         2.45 o
   3  29   2         11.40          1.10         3.36 o
   4  29   2          1.71          1.86         3.19 o
   5  29   2          9.23          7.05         3.42 o
  -6  30   2        165.25        150.26         7.43 o
  -5  30   2         19.23         23.68         4.13 o
  -4  30   2          3.18          2.76         2.48 o
  -3  30   2          4.88          8.31         3.20 o
  -2  30   2         43.04         49.59         4.56 o
  -1  30   2        173.79        174.62         7.74 o
   0  30   2        151.01        161.83        12.17 o
   1  30   2         30.37         28.67         4.26 o
   2  30   2        181.76        178.13         7.92 o
   3  30   2          2.19         -2.40         2.40 o
   4  30   2          1.13          5.36         3.22 o
   5  30   2         56.06         70.29         8.36 o
  -6  31   2         42.31         50.57         6.65 o
  -5  31   2        139.28        112.81         7.25 o
  -4  31   2         26.09         32.21         6.54 o
  -3  31   2         13.41         16.80         3.14 o
  -2  31   2         21.33         21.43         3.76 o
  -1  31   2         77.15         79.43         5.75 o
   0  31   2        112.83        110.01         6.50 o
   1  31   2        100.17         98.79         6.32 o
   2  31   2          0.66          2.94         2.79 o
   3  31   2        100.17        106.35         6.88 o
   4  31   2          1.07          6.34         3.53 o
   5  31   2          7.21          4.97         4.72 o
  -6  32   2         13.09         14.86        10.55 o
  -5  32   2         80.68         75.45         8.20 o
  -4  32   2         42.63         48.66         5.64 o
  -3  32   2          3.02          2.62         2.59 o
  -2  32   2          6.83          0.98         2.57 o
  -1  32   2          5.76          6.99         2.83 o
   0  32   2         26.08         20.43         4.00 o
   1  32   2         27.29         23.86         4.15 o
   2  32   2         37.20         29.99         4.71 o
   3  32   2          2.24          1.71         3.08 o
   4  32   2          2.66          2.78         3.11 o
  -5  33   2         27.63         23.07         6.77 o
  -4  33   2          0.39          2.64         3.08 o
  -3  33   2         29.54         23.26         3.84 o
  -2  33   2        166.40        157.46         7.88 o
  -1  33   2        132.59        140.71         7.65 o
   0  33   2          9.04         13.32         3.54 o
   1  33   2         28.56         35.90         5.69 o
   2  33   2          1.63          6.27         3.20 o
   3  33   2          7.62          6.29         3.35 o
   4  33   2         10.67          0.81         4.23 o
  -5  34   2         98.49        104.18        15.50 o
  -4  34   2         17.49         14.40         4.04 o
  -3  34   2         78.06         92.42         8.14 o
  -2  34   2          0.45         -1.88         2.71 o
  -1  34   2         42.63         54.73         5.82 o
   0  34   2         54.46         57.52         5.96 o
   1  34   2         12.82         21.97         5.13 o
   2  34   2         39.29         24.32         4.68 o
   3  34   2         33.92         34.06         5.84 o
  -4  35   2         12.00         16.07         4.18 o
  -3  35   2          9.81         13.55         3.75 o
  -2  35   2         94.13         93.99         6.87 o
  -1  35   2         21.41         21.62         6.21 o
   0  35   2          2.01          2.04         3.83 o
   1  35   2         93.12         80.67         7.92 o
   2  35   2         55.32         71.71         7.01 o
   3  35   2        133.54        130.36        11.25 o
  -3  36   2          0.00          1.37         3.28 o
  -2  36   2         10.97         20.39         4.47 o
  -1  36   2         37.65         46.99         5.79 o
   0  36   2         52.47         74.08        12.88 o
   1  36   2         70.49         91.13         8.44 o
   2  36   2          6.12          4.30         5.48 o
  -2  37   2          1.94          4.37         3.85 o
  -1  37   2         45.87         59.19         6.28 o
   0  37   2         19.95         21.07         6.29 o
   1  37   2         14.39         41.76        11.62 o
 -11   1   3         48.71         31.33         6.84 o
 -10   1   3          1.38         -1.35         2.55 o
  -9   1   3         55.96         58.65         4.98 o
  -8   1   3         21.68         14.25         2.11 o
  -7   1   3         22.14         19.03         1.89 o
  -6   1   3          4.17          3.21         1.08 o
  -5   1   3         19.06         15.18         1.41 o
  -4   1   3        144.12        186.89         4.16 o
  -3   1   3       2442.52       2633.52        17.97 o
  -2   1   3        504.76        559.76         5.60 o
  -1   1   3       1832.57       1810.46        12.56 o
   0   1   3        471.48        505.75         5.25 o
   1   1   3       2644.68       2620.72        22.94 o
   2   1   3       1849.77       1852.91        14.76 o
   3   1   3         66.76         83.23         2.13 o
   4   1   3        150.74        146.99         4.26 o
   5   1   3          0.00         -0.56         1.36 o
   6   1   3          0.60         -0.53         2.02 o
   7   1   3         19.81         16.72         3.63 o
   8   1   3         23.82         25.34         4.50 o
 -11   2   3         76.72         86.53        13.34 o
 -10   2   3         45.15         48.25         5.36 o
  -9   2   3        279.75        259.46         7.69 o
  -8   2   3          7.46          6.37         1.71 o
  -7   2   3        565.36        556.60         7.52 o
  -6   2   3       1166.96       1238.50        11.70 o
  -5   2   3        325.94        326.76         4.76 o
  -4   2   3         24.97         20.35         1.29 o
  -3   2   3       1814.18       1823.67        14.12 o
  -2   2   3        949.96        958.21         8.99 o
  -1   2   3       4653.75       4551.83        33.29 o
   0   2   3       1793.74       1733.20        12.45 o
   1   2   3        427.01        459.77         4.85 o
   2   2   3       3230.77       3468.84        23.51 o
   3   2   3         19.15         26.71         1.81 o
   4   2   3         48.95         36.40         2.76 o
   5   2   3          8.59          5.34         1.68 o
   6   2   3        154.99        166.07         6.08 o
   7   2   3         25.80         17.64         3.50 o
   8   2   3          0.92          0.43         2.74 o
 -11   3   3          6.72         11.62         7.32 o
 -10   3   3         13.86         10.86         3.99 o
  -9   3   3         41.72         43.02         4.65 o
  -8   3   3        127.83        127.44         4.26 o
  -7   3   3         32.15         36.37         3.11 o
  -6   3   3         62.51         65.69         2.45 o
  -5   3   3       1168.14       1311.42        11.47 o
  -4   3   3       1405.92       1460.26        11.68 o
  -3   3   3        279.37        261.00         3.44 o
  -2   3   3        733.87        744.92         7.02 o
  -1   3   3          0.17          1.53         0.65 o
   0   3   3        437.40        442.13         4.59 o
   1   3   3        260.23        242.94         3.46 o
   2   3   3          7.26         10.72         1.45 o
   3   3   3        125.59        133.21         4.18 o
   4   3   3        139.12        149.55         4.32 o
   5   3   3        114.76        104.89         4.60 o
   6   3   3        229.48        220.39         7.02 o
   7   3   3        102.45         91.16        10.00 o
   8   3   3          0.05          3.76         3.10 o
 -11   4   3         14.12         18.51         8.61 o
 -10   4   3          0.21         -0.56         3.92 o
  -9   4   3         39.08         38.28         3.96 o
  -8   4   3          1.11         -0.02         1.43 o
  -7   4   3         38.53         33.37         2.48 o
  -6   4   3          1.18         -0.13         0.96 o
  -5   4   3        141.53        203.63         3.73 o
  -4   4   3       2211.07       2453.28        17.68 o
  -3   4   3        385.60        386.00         4.31 o
  -2   4   3        972.80        971.50         8.57 o
  -1   4   3        548.51        606.79         5.82 o
   0   4   3        799.10        830.83         7.12 o
   1   4   3       3340.18       3395.76        22.71 o
   2   4   3       6104.51       6267.27        43.29 o
   3   4   3       1536.67       1585.08        14.39 o
   4   4   3          0.42          2.15         1.24 o
   5   4   3         65.85         59.46         3.65 o
   6   4   3         44.50         48.21         4.07 o
   7   4   3         11.37         16.12         3.46 o
   8   4   3          0.17         -0.51         2.92 o
 -11   5   3        105.00        139.78        21.74 o
 -10   5   3        164.34        164.75        21.09 o
  -9   5   3         13.12          7.85         2.43 o
  -8   5   3        508.42        504.36         8.44 o
  -7   5   3         62.26         70.36         3.06 o
  -6   5   3        277.96        267.01         4.65 o
  -5   5   3       2794.05       2971.00        21.59 o
  -4   5   3         85.33         61.92         1.91 o
  -3   5   3          0.33          0.95         0.56 o
  -2   5   3          1.54          2.00         0.57 o
  -1   5   3       1292.81       1311.23         9.93 o
   0   5   3         55.01         88.16         1.96 o
   1   5   3        350.90        380.53         4.39 o
   2   5   3          1.91          4.81         1.76 o
   3   5   3         64.74         44.34         2.13 o
   4   5   3         39.59         49.86         2.48 o
   5   5   3        116.25        107.85         4.69 o
   6   5   3         82.70         57.57         4.11 o
   7   5   3        281.24        252.83         9.30 o
   8   5   3          8.77         -0.20         2.78 o
 -11   6   3         26.02         28.25        11.62 o
 -10   6   3         70.27         91.91         8.83 o
  -9   6   3        212.81        213.01         7.15 o
  -8   6   3         92.15         79.57         3.61 o
  -7   6   3        331.86        335.86         6.32 o
  -6   6   3         12.50         14.99         1.56 o
  -5   6   3       1517.75       1495.76        12.67 o
  -4   6   3        262.18        288.29         4.07 o
  -3   6   3         13.89         16.60         1.20 o
  -2   6   3          6.06         10.32         1.36 o
  -1   6   3        121.16        102.74         2.22 o
   0   6   3        140.47        151.01         2.87 o
   1   6   3       1151.08       1226.89        10.65 o
   2   6   3        136.51        138.97         3.19 o
   3   6   3         63.82         80.63         3.02 o
   4   6   3        198.89        200.45         5.04 o
   5   6   3         90.36         90.78         4.41 o
   6   6   3        124.78        128.21         7.22 o
   7   6   3          8.70          9.96         2.83 o
   8   6   3          0.78          2.28         2.75 o
 -10   7   3        237.33        248.11        13.70 o
  -9   7   3        103.41        109.43         6.81 o
  -8   7   3          1.21          3.23         1.87 o
  -7   7   3         17.31         18.92         2.13 o
  -6   7   3         89.39         97.38         2.95 o
  -5   7   3         53.06         62.84         2.22 o
  -4   7   3         19.87         26.67         1.50 o
  -3   7   3          0.72          0.09         0.53 o
  -2   7   3       1384.41       1322.65        10.19 o
  -1   7   3       2025.60       1998.19        14.24 o
   0   7   3        650.76        617.09         6.01 o
   1   7   3       1478.21       1453.02        11.47 o
   2   7   3        659.63        700.86         8.02 o
   3   7   3         13.49         15.62         1.60 o
   4   7   3         30.34         28.32         2.56 o
   5   7   3         20.49         18.67         2.72 o
   6   7   3        166.23        150.52         6.02 o
   7   7   3         10.15         12.37         3.97 o
   8   7   3          8.61          9.41         3.59 o
 -10   8   3        154.66        166.54        11.72 o
  -9   8   3        232.20        231.90         7.58 o
  -8   8   3        676.98        684.94        12.30 o
  -7   8   3        211.35        208.30         6.04 o
  -6   8   3        746.10        770.23         9.51 o
  -5   8   3       1161.14       1087.80        10.82 o
  -4   8   3        177.15        197.46         4.08 o
  -3   8   3        225.20        227.67         3.29 o
  -2   8   3         19.65         23.46         1.15 o
  -1   8   3        211.62        199.07         2.96 o
   0   8   3         62.51         82.78         2.16 o
   1   8   3         16.11         24.55         1.38 o
   2   8   3        117.75        159.34         3.47 o
   3   8   3          3.60          0.97         1.07 o
   4   8   3        171.83        166.47         4.70 o
   5   8   3          0.78          0.40         1.71 o
   6   8   3         64.30         70.30         4.52 o
   7   8   3          1.66         -0.34         2.02 o
   8   8   3         69.18         69.87         6.55 o
 -10   9   3          5.81         10.72         4.27 o
  -9   9   3         87.14         97.55         5.97 o
  -8   9   3        253.78        253.14         7.39 o
  -7   9   3          1.56         -0.18         1.40 o
  -6   9   3        154.14        154.05         5.78 o
  -5   9   3         25.62         33.54         1.76 o
  -4   9   3       1655.41       1738.87        13.68 o
  -3   9   3        350.51        385.37         5.92 o
  -2   9   3        417.73        453.19         4.87 o
  -1   9   3          2.74          6.01         0.83 o
   0   9   3         68.34         92.70         2.17 o
   1   9   3       1183.47       1349.87        11.10 o
   2   9   3          0.00          1.34         0.90 o
   3   9   3          0.33          1.79         1.09 o
   4   9   3        171.35        144.92         4.54 o
   5   9   3        272.49        250.17         7.15 o
   6   9   3        419.64        428.25        10.15 o
   7   9   3          6.84          5.15         2.47 o
   8   9   3          1.33         -1.01         2.79 o
 -10  10   3         45.00         41.96         6.02 o
  -9  10   3         18.32          8.62         3.11 o
  -8  10   3        417.71        408.41         9.59 o
  -7  10   3         21.72         21.54         2.51 o
  -6  10   3         57.50         72.93         3.94 o
  -5  10   3        210.70        225.01         3.95 o
  -4  10   3        970.72       1143.72        10.10 o
  -3  10   3         26.44         27.78         1.25 o
  -2  10   3         29.43         33.03         1.28 o
  -1  10   3         42.76         33.45         1.43 o
   0  10   3         82.33         75.41         2.56 o
   1  10   3       1209.73       1267.30        11.63 o
   2  10   3        144.65        143.39         3.60 o
   3  10   3        269.06        285.40         6.42 o
   4  10   3        138.85        141.96         5.45 o
   5  10   3        675.45        662.39        12.04 o
   6  10   3         11.71         11.16         2.61 o
   7  10   3          4.66          4.83         2.48 o
   8  10   3        149.30        166.65         8.58 o
 -10  11   3         45.71         48.30         6.57 o
  -9  11   3         84.23        112.66         6.38 o
  -8  11   3         29.92         34.93         4.73 o
  -7  11   3        241.70        224.58         8.21 o
  -6  11   3        496.20        466.57         8.06 o
  -5  11   3         23.44         26.36         2.63 o
  -4  11   3       1135.69       1108.46        10.43 o
  -3  11   3         75.23         68.93         2.24 o
  -2  11   3         46.56         43.66         1.39 o
  -1  11   3       1043.56       1136.02        10.23 o
   0  11   3         24.65         30.55         1.48 o
   1  11   3          1.33          0.77         0.74 o
   2  11   3        278.56        292.71         4.96 o
   3  11   3          0.64          1.38         1.18 o
   4  11   3         15.27          4.64         1.76 o
   5  11   3        236.03        225.86         6.89 o
   6  11   3          1.45         -1.52         1.83 o
   7  11   3         38.54         35.02         5.40 o
   8  11   3         41.90         39.08         4.67 o
 -10  12   3          4.47          5.35         4.52 o
  -9  12   3          2.56         -0.89         2.48 o
  -8  12   3         12.38          6.76         2.24 o
  -7  12   3       1084.79        995.14        13.53 o
  -6  12   3         44.11         29.27         3.05 o
  -5  12   3         71.57         65.21         3.08 o
  -4  12   3        110.15        101.18         3.09 o
  -3  12   3        466.24        521.79         6.64 o
  -2  12   3       1058.51       1137.43        10.89 o
  -1  12   3        939.33        999.90         9.48 o
   0  12   3          6.28          8.43         1.04 o
   1  12   3        952.37       1032.21        10.68 o
   2  12   3        341.83        367.10         5.88 o
   3  12   3          4.76          2.83         1.38 o
   4  12   3         12.54         20.15         2.56 o
   5  12   3          0.05         -1.55         1.55 o
   6  12   3         54.88         50.06         4.27 o
   7  12   3          2.42          4.87         2.51 o
   8  12   3          0.42          1.78         2.69 o
 -10  13   3          2.80         -1.43         2.68 o
  -9  13   3         31.33         43.90         5.16 o
  -8  13   3         22.10         11.45         2.79 o
  -7  13   3          5.42          7.96         2.08 o
  -6  13   3         87.59         95.10         3.87 o
  -5  13   3        779.12        731.62        10.23 o
  -4  13   3        653.49        570.36         7.33 o
  -3  13   3        587.04        642.49         7.67 o
  -2  13   3         77.02         74.03         4.52 o
  -1  13   3         56.02         62.26         1.94 o
   0  13   3        237.66        235.60         4.20 o
   1  13   3        173.31        206.10         3.68 o
   2  13   3       1795.34       1784.74        15.99 o
   3  13   3         19.24         19.10         2.54 o
   4  13   3        103.21        119.75         4.44 o
   5  13   3         10.82         17.40         2.50 o
   6  13   3         23.34         31.80         4.18 o
   7  13   3         47.42         36.70         4.22 o
   8  13   3         33.85         42.32         5.67 o
 -10  14   3         57.38         66.54         7.46 o
  -9  14   3          9.74          8.33         3.23 o
  -8  14   3          1.12          2.08         2.45 o
  -7  14   3         18.89         12.02         2.24 o
  -6  14   3        239.63        209.87         5.63 o
  -5  14   3        295.86        299.01         6.29 o
  -4  14   3         17.98         17.03         1.64 o
  -3  14   3        315.56        327.76         5.29 o
  -2  14   3        179.38        155.58         3.53 o
  -1  14   3         60.48         84.32         2.27 o
   0  14   3        172.59        165.98         4.90 o
   1  14   3         11.37         18.76         1.85 o
   2  14   3          9.21         11.10         1.71 o
   3  14   3        879.71        870.35        11.81 o
   4  14   3        226.38        266.36         6.54 o
   5  14   3         78.71         72.34         3.97 o
   6  14   3         33.02         28.96         3.68 o
   7  14   3         18.28         11.07         3.03 o
   8  14   3         43.10         32.63         5.09 o
 -10  15   3         43.24         39.37         5.48 o
  -9  15   3         68.04         72.10        10.19 o
  -8  15   3          1.52         -0.17         2.51 o
  -7  15   3          0.02          0.74         1.66 o
  -6  15   3       1849.09       1738.92        21.26 o
  -5  15   3          9.20          8.58         1.73 o
  -4  15   3        133.60        121.59         6.64 o
  -3  15   3         37.09         43.54         2.12 o
  -2  15   3        358.93        427.02         6.19 o
  -1  15   3       1728.12       1817.66        14.47 o
   0  15   3        511.22        599.33         6.83 o
   1  15   3          4.87          5.08         1.02 o
   2  15   3         15.33         17.72         2.04 o
   3  15   3          0.12          0.44         1.57 o
   4  15   3        685.87        679.69        12.11 o
   5  15   3         26.31         20.47         2.80 o
   6  15   3        143.15        143.51         6.21 o
   7  15   3          7.48          2.00         2.84 o
   8  15   3         80.69         86.10        15.50 o
 -10  16   3         16.14         11.78         4.08 o
  -9  16   3          9.20          5.30         3.29 o
  -8  16   3         35.17         38.03         6.96 o
  -7  16   3        109.21        115.63         6.01 o
  -6  16   3        304.00        276.93         6.68 o
  -5  16   3        374.51        393.14         8.30 o
  -4  16   3        253.88        243.39         5.62 o
  -3  16   3          0.01          0.24         0.97 o
  -2  16   3        242.37        264.68         5.27 o
  -1  16   3        450.15        503.48         6.94 o
   0  16   3         62.62         80.55         2.46 o
   1  16   3         41.20         45.13         2.06 o
   2  16   3          6.54         10.26         1.76 o
   3  16   3        121.35         96.87         3.97 o
   4  16   3         22.52         24.65         2.74 o
   5  16   3         43.56         40.96         3.57 o
   6  16   3         31.74         29.28         4.05 o
   7  16   3         60.09         58.08         6.09 o
 -10  17   3          3.02          4.22         3.77 o
  -9  17   3         16.50         10.74         3.73 o
  -8  17   3          1.69          5.93         3.06 o
  -7  17   3         23.82         22.06         3.12 o
  -6  17   3         38.97         42.55         3.35 o
  -5  17   3        376.96        409.77         7.90 o
  -4  17   3        700.60        722.59        10.95 o
  -3  17   3        288.50        276.19         5.12 o
  -2  17   3        104.59        106.30         3.20 o
  -1  17   3          6.83         11.44         1.57 o
   0  17   3         31.77         22.96         1.64 o
   1  17   3          5.18          9.62         1.32 o
   2  17   3        251.14        229.45         5.55 o
   3  17   3        289.26        295.24         6.83 o
   4  17   3         86.49         92.39         4.23 o
   5  17   3        235.92        236.85         8.50 o
   6  17   3         10.37         11.64         3.17 o
   7  17   3          7.60         10.30         3.69 o
  -9  18   3         13.25         13.95         3.74 o
  -8  18   3        160.66        182.28         8.96 o
  -7  18   3          3.26         -0.87         2.18 o
  -6  18   3        169.64        140.64         4.97 o
  -5  18   3          9.23          7.84         1.88 o
  -4  18   3         84.76         64.06         3.30 o
  -3  18   3         26.81         37.12         2.84 o
  -2  18   3        194.83        182.11         4.28 o
  -1  18   3        240.46        296.17         5.77 o
   0  18   3         57.90         59.60         2.42 o
   1  18   3        273.94        237.17         4.89 o
   2  18   3        111.51         98.99         3.89 o
   3  18   3          7.44          1.60         1.53 o
   4  18   3         32.79         42.22         3.47 o
   5  18   3        253.55        272.69         8.26 o
   6  18   3        182.52        181.38         8.26 o
   7  18   3          0.39         -3.09         3.09 o
  -9  19   3         28.45         32.32         4.90 o
  -8  19   3          6.51         13.10         3.54 o
  -7  19   3          1.70          3.12         2.64 o
  -6  19   3        143.06        124.23         5.52 o
  -5  19   3        902.51        870.31        12.47 o
  -4  19   3        313.81        307.78         6.77 o
  -3  19   3        211.73        226.03         5.46 o
  -2  19   3         55.88         55.67         2.62 o
  -1  19   3         84.04         92.70         3.19 o
   0  19   3         11.98         17.74         1.87 o
   1  19   3          1.98          0.32         1.09 o
   2  19   3         29.96         33.30         3.04 o
   3  19   3        356.95        332.29         7.64 o
   4  19   3        486.13        476.96         9.37 o
   5  19   3         31.78         34.15         3.98 o
   6  19   3         24.40         21.64         5.84 o
   7  19   3          0.27          2.18         3.26 o
  -9  20   3          3.48          5.48         3.48 o
  -8  20   3         88.38         95.98         6.45 o
  -7  20   3         21.18         17.71         3.56 o
  -6  20   3        195.97        189.10         5.96 o
  -5  20   3          0.15          1.27         1.62 o
  -4  20   3        123.08        105.80         5.21 o
  -3  20   3          0.48          0.17         1.31 o
  -2  20   3        363.27        352.77         6.27 o
  -1  20   3         95.74        110.90         3.51 o
   0  20   3          0.00         -1.03         1.06 o
   1  20   3        648.57        659.00        10.67 o
   2  20   3         31.92         38.83         4.44 o
   3  20   3         11.88         12.69         2.22 o
   4  20   3         16.54         17.68         3.04 o
   5  20   3         75.07         67.56         4.69 o
   6  20   3          9.48          9.71         3.31 o
   7  20   3         46.54         49.00         7.00 o
  -9  21   3         48.07         36.16         5.34 o
  -8  21   3          2.38          4.70         2.89 o
  -7  21   3          0.91          5.73         2.85 o
  -6  21   3         68.52         68.56         3.99 o
  -5  21   3         87.86         72.56         3.79 o
  -4  21   3         57.40         69.01         3.67 o
  -3  21   3         21.44         15.82         2.15 o
  -2  21   3         25.25         18.41         2.19 o
  -1  21   3         60.31         59.83         3.87 o
   0  21   3        125.26        125.93         5.43 o
   1  21   3         71.35         51.35         3.40 o
   2  21   3          4.96          2.15         1.64 o
   3  21   3        107.79        105.72         5.01 o
   4  21   3        367.56        366.06         9.35 o
   5  21   3          5.39          8.42         2.82 o
   6  21   3         21.45         12.24         5.03 o
   7  21   3         17.11         13.98         4.06 o
  -9  22   3          0.02          1.85         3.27 o
  -8  22   3          0.39         -1.28         2.66 o
  -7  22   3         74.34         81.56         6.01 o
  -6  22   3        182.87        137.44         5.34 o
  -5  22   3         47.15         43.02         3.51 o
  -4  22   3         47.22         49.18         3.35 o
  -3  22   3        853.59        811.87        13.51 o
  -2  22   3          0.00         -0.63         1.32 o
  -1  22   3         50.62         40.59         2.69 o
   0  22   3         76.00         77.24         3.51 o
   1  22   3        827.46        762.72        12.40 o
   2  22   3        350.57        334.49         8.19 o
   3  22   3         69.89         62.54         4.19 o
   4  22   3          2.70          0.91         2.17 o
   5  22   3         19.21         25.82         3.75 o
   6  22   3          0.01         -1.61         2.66 o
  -9  23   3          1.18         -0.86         4.23 o
  -8  23   3          1.23          3.74         3.01 o
  -7  23   3          3.23          2.18         2.57 o
  -6  23   3         45.22         38.61         5.09 o
  -5  23   3         71.12         58.49         5.03 o
  -4  23   3        184.87        176.63         5.63 o
  -3  23   3        485.63        470.20        12.73 o
  -2  23   3        876.93        844.34        10.90 o
  -1  23   3         20.36         22.02         2.37 o
   0  23   3          4.14          2.83         1.55 o
   1  23   3         49.89         54.71         3.69 o
   2  23   3        156.56        137.85         6.42 o
   3  23   3         96.38         90.59         4.88 o
   4  23   3         81.69         74.14         4.92 o
   5  23   3         58.54         58.63         4.91 o
   6  23   3         72.40         71.04        12.89 o
  -8  24   3         99.42        117.60         8.68 o
  -7  24   3         45.69         65.09         6.00 o
  -6  24   3         37.38         29.22         8.51 o
  -5  24   3          9.25          4.72         1.96 o
  -4  24   3        125.27        111.17         5.45 o
  -3  24   3        336.27        312.04         8.06 o
  -2  24   3          2.29          5.89         2.25 o
  -1  24   3         17.68         19.07         2.16 o
   0  24   3         21.39         20.58         2.49 o
   1  24   3         49.53         49.13         4.50 o
   2  24   3         43.43         41.96         4.55 o
   3  24   3         10.56          9.40         2.93 o
   4  24   3        118.35         96.84         5.53 o
   5  24   3          0.37          0.91         2.32 o
   6  24   3          0.07          0.90         2.89 o
  -8  25   3          5.63          6.68         3.32 o
  -7  25   3         30.67         29.54         5.48 o
  -6  25   3          0.12          0.43         2.67 o
  -5  25   3        198.90        210.55         6.56 o
  -4  25   3        822.69        761.95        13.49 o
  -3  25   3        223.03        229.54         6.45 o
  -2  25   3        575.38        576.41        10.08 o
  -1  25   3        262.26        258.55         5.96 o
   0  25   3         26.84         27.15         2.74 o
   1  25   3        387.13        414.32        16.96 o
   2  25   3          7.29          7.11         2.55 o
   3  25   3          3.62          1.21         2.44 o
   4  25   3        170.77        185.62         8.17 o
   5  25   3         14.56         17.27         4.13 o
   6  25   3         67.58         67.97         8.82 o
  -8  26   3          5.23         -0.28         3.79 o
  -7  26   3         16.35         13.10         3.63 o
  -6  26   3         30.79         31.97         4.54 o
  -5  26   3         96.33        103.00         5.51 o
  -4  26   3          1.44          1.26         1.91 o
  -3  26   3          1.48          2.11         1.82 o
  -2  26   3        133.68        121.98         4.94 o
  -1  26   3        838.61        784.12        11.99 o
   0  26   3        420.44        440.19         9.78 o
   1  26   3        130.44        130.21         6.34 o
   2  26   3         21.67         26.46         3.87 o
   3  26   3          6.42          1.81         2.38 o
   4  26   3         17.01         11.44         3.45 o
   5  26   3         18.89         17.26         4.22 o
   6  26   3         72.99         87.00         8.50 o
  -8  27   3         24.84         12.97         6.23 o
  -7  27   3         28.02         42.04         5.67 o
  -6  27   3          5.14          7.41         4.97 o
  -5  27   3         13.98          5.23         2.52 o
  -4  27   3         23.06         22.82         2.93 o
  -3  27   3        150.50        136.08         5.29 o
  -2  27   3        118.54        100.25         4.54 o
  -1  27   3        478.75        455.11        11.83 o
   0  27   3         83.01         76.40         4.71 o
   1  27   3          0.23         -1.12         2.25 o
   2  27   3         95.50         91.81         5.93 o
   3  27   3         79.10         86.76         6.01 o
   4  27   3         89.76         78.90         6.27 o
   5  27   3         21.00         20.90         4.33 o
  -7  28   3         37.45         54.24         6.15 o
  -6  28   3          5.71         12.11         3.43 o
  -5  28   3          9.18         18.14         3.41 o
  -4  28   3        142.14        146.33         5.74 o
  -3  28   3        109.81        116.60         5.06 o
  -2  28   3         35.19         33.48         3.59 o
  -1  28   3         66.06         64.69         5.08 o
   0  28   3         55.77         55.06         4.55 o
   1  28   3        450.37        441.28        17.34 o
   2  28   3         28.13         27.08         4.18 o
   3  28   3          1.11          2.78         2.68 o
   4  28   3        167.21        151.59        15.34 o
   5  28   3        179.69        226.47        11.20 o
  -7  29   3         24.60         45.69         5.90 o
  -6  29   3         55.46         50.72         5.65 o
  -5  29   3          1.78         -0.43         2.33 o
  -4  29   3         69.00         58.02         5.49 o
  -3  29   3        170.80        143.63         5.62 o
  -2  29   3          0.17         -0.68         2.11 o
  -1  29   3         96.48        101.21         6.06 o
   0  29   3        132.52        142.46         8.76 o
   1  29   3        116.03        116.52         6.53 o
   2  29   3         58.36         43.26         5.08 o
   3  29   3         50.60         53.77         5.76 o
   4  29   3          8.38          6.01         3.35 o
   5  29   3         94.71        103.66        10.34 o
  -7  30   3         14.72         19.53         6.61 o
  -6  30   3          4.53          4.44         3.23 o
  -5  30   3          1.38         -0.61         2.39 o
  -4  30   3         34.36         26.28         3.74 o
  -3  30   3          4.81          2.15         2.42 o
  -2  30   3        193.78        178.96         7.83 o
  -1  30   3         53.52         54.13         5.24 o
   0  30   3         21.47         20.46         3.66 o
   1  30   3         57.24         54.10         7.79 o
   2  30   3         36.04         33.95         4.91 o
   3  30   3         41.35         36.31         5.05 o
   4  30   3        218.80        240.57        10.11 o
  -6  31   3        134.02        155.23        10.25 o
  -5  31   3          0.29         -0.73         2.83 o
  -4  31   3          0.70          0.36         2.79 o
  -3  31   3          0.02         -1.10         2.16 o
  -2  31   3        119.33        127.89         7.02 o
  -1  31   3         70.13         52.64         6.43 o
   0  31   3          4.66          5.85         3.61 o
   1  31   3          3.58          4.21         2.79 o
   2  31   3         17.88         16.45         3.74 o
   3  31   3         19.67         17.30         3.99 o
   4  31   3         26.94         37.64         5.53 o
  -6  32   3         14.51         20.01         4.92 o
  -5  32   3         34.97         31.46         6.38 o
  -4  32   3         24.04         22.42         4.50 o
  -3  32   3          1.14          0.94         2.42 o
  -2  32   3          7.08          0.96         2.76 o
  -1  32   3        108.58        108.02         6.75 o
   0  32   3          4.24         -0.76         2.97 o
   1  32   3          2.46          0.92         2.61 o
   2  32   3          1.06          2.01         2.79 o
   3  32   3         31.77         36.22         5.07 o
  -5  33   3          1.65          2.87         3.98 o
  -4  33   3          6.85          5.93         4.29 o
  -3  33   3        133.32        127.81         7.64 o
  -2  33   3         34.67         24.53         5.22 o
  -1  33   3         53.85         45.77         5.64 o
   0  33   3         17.70          9.04         4.77 o
   1  33   3          7.75          9.48         3.53 o
   2  33   3          0.82         -0.58         3.00 o
   3  33   3          6.12          7.13         3.68 o
  -5  34   3         27.76         17.90         6.68 o
  -4  34   3         29.75         39.24         5.52 o
  -3  34   3         19.47         20.63         5.11 o
  -2  34   3        134.05        138.46         7.80 o
  -1  34   3         61.10         57.61         6.00 o
   0  34   3          8.87         11.79         4.21 o
   1  34   3         23.86         30.85         5.71 o
   2  34   3          8.31         10.62         5.03 o
  -4  35   3         22.11         11.77         4.13 o
  -3  35   3          1.19          3.25         3.89 o
  -2  35   3        104.87        123.90         8.84 o
  -1  35   3         14.20          9.47         3.53 o
   0  35   3         93.45        116.89         8.71 o
   1  35   3         41.70         44.50         6.86 o
   2  35   3          8.13         17.40         6.07 o
  -3  36   3         15.87         15.78         5.11 o
  -2  36   3        246.88        279.13        24.50 o
  -1  36   3         30.48         38.70         7.11 o
   0  36   3          2.10         -3.32         3.32 o
   1  36   3          0.93         -1.29         6.46 o
  -1  37   3          0.80          4.30         5.58 o
 -11   0   4         19.20         31.42        10.76 o
 -10   0   4          0.01          0.43         5.60 o
  -9   0   4         30.52         39.42         6.09 o
  -8   0   4         21.66         16.04         2.90 o
  -7   0   4        589.74        562.15        10.72 o
  -6   0   4          2.03          1.17         1.42 o
  -5   0   4        897.30       1041.71        13.75 o
  -4   0   4       2045.58       2103.63        22.04 o
  -3   0   4        478.61        520.49         7.29 o
  -2   0   4        616.98        629.89         8.01 o
  -1   0   4       1884.24       1974.27        20.12 o
   0   0   4        558.11        638.61         9.03 o
   1   0   4        199.62        227.18         6.37 o
   2   0   4       3358.96       3419.08        33.96 o
   3   0   4       1955.91       1931.91        29.21 o
   4   0   4          2.09          0.97         1.81 o
   5   0   4        684.28        663.72        16.76 o
   6   0   4         76.11         66.24         7.31 o
   7   0   4         42.42         37.68         6.84 o
   8   0   4         25.52         23.32         6.41 o
 -11   1   4          9.90         13.34         7.32 o
 -10   1   4         19.22         14.09         5.02 o
  -9   1   4         66.91         69.44         4.88 o
  -8   1   4        151.73        146.48         4.82 o
  -7   1   4          8.57         10.86         1.63 o
  -6   1   4        113.14        140.31         4.02 o
  -5   1   4        279.25        296.56         4.43 o
  -4   1   4        154.41        201.99         3.25 o
  -3   1   4       2739.48       2830.94        20.59 o
  -2   1   4          0.92          0.21         0.55 o
  -1   1   4       1043.85        989.10         8.29 o
   0   1   4          1.48          0.42         0.73 o
   1   1   4       1056.69       1042.65         9.97 o
   2   1   4        398.77        386.79         5.14 o
   3   1   4         62.44         66.41         4.01 o
   4   1   4          1.12         -0.53         1.15 o
   5   1   4        753.17        685.88        16.46 o
   6   1   4        132.00        124.63         6.50 o
   7   1   4          0.87         -1.09         2.52 o
   8   1   4         21.60         21.73         4.48 o
 -11   2   4          3.72          2.58         6.46 o
 -10   2   4          5.69          7.61         4.95 o
  -9   2   4         89.10         84.44         5.26 o
  -8   2   4          0.90         -0.76         1.74 o
  -7   2   4        215.83        230.78         5.69 o
  -6   2   4         33.89         57.29         2.31 o
  -5   2   4        134.78        163.32         3.43 o
  -4   2   4        133.53        148.09         2.75 o
  -3   2   4        138.14        146.46         2.88 o
  -2   2   4        709.78        750.63         7.43 o
  -1   2   4          0.00          3.80         0.77 o
   0   2   4        109.77        144.34         2.67 o
   1   2   4          6.01         13.92         1.42 o
   2   2   4       3149.14       2996.87        22.22 o
   3   2   4       1065.78       1028.06        12.35 o
   4   2   4         94.20         96.90         3.83 o
   5   2   4        133.05        133.96         6.45 o
   6   2   4         11.50         10.10         4.17 o
   7   2   4         23.93         24.54         5.28 o
   8   2   4          0.73          4.10         3.01 o
 -11   3   4          2.56          9.04         7.75 o
 -10   3   4          5.27          6.46         6.46 o
  -9   3   4        130.60        138.24         5.21 o
  -8   3   4        120.36        113.65         4.45 o
  -7   3   4         13.01          8.06         1.49 o
  -6   3   4        106.48        139.02         3.88 o
  -5   3   4         10.85         13.73         1.29 o
  -4   3   4        352.29        424.85         5.03 o
  -3   3   4        320.75        311.69         4.47 o
  -2   3   4       1367.77       1421.46        11.97 o
  -1   3   4        382.73        412.86         4.61 o
   0   3   4        701.19        736.28         7.03 o
   1   3   4        262.80        265.65         3.87 o
   2   3   4        887.21        887.54         9.65 o
   3   3   4        791.88        730.45        10.03 o
   4   3   4          9.78          7.65         2.34 o
   5   3   4        180.54        160.31         5.92 o
   6   3   4          0.21          1.01         2.29 o
   7   3   4          0.44         -0.74         2.61 o
   8   3   4         40.97         39.88         5.57 o
 -11   4   4          0.93          0.43         6.03 o
 -10   4   4          2.35         -3.01         3.35 o
  -9   4   4         13.16         12.99         2.42 o
  -8   4   4       1599.95       1570.88        18.03 o
  -7   4   4        880.99        861.93        10.43 o
  -6   4   4         78.51         65.43         2.44 o
  -5   4   4          4.76          4.12         0.97 o
  -4   4   4         66.27         78.32         2.17 o
  -3   4   4         25.88         35.35         1.78 o
  -2   4   4         14.73         27.38         1.45 o
  -1   4   4       1005.15       1121.67         9.25 o
   0   4   4        286.73        268.54         3.81 o
   1   4   4          0.95          5.12         0.90 o
   2   4   4        767.01        728.46         8.50 o
   3   4   4        132.01        129.14         3.58 o
   4   4   4          0.11          0.72         1.40 o
   5   4   4        213.10        221.70         9.56 o
   6   4   4         53.02         49.59         4.55 o
   7   4   4        100.80        121.69        12.12 o
   8   4   4         18.87         11.03         3.89 o
 -11   5   4         20.44         27.12         9.90 o
 -10   5   4         95.02        143.15        12.48 o
  -9   5   4          4.01          3.74         2.38 o
  -8   5   4         61.32         72.55         4.04 o
  -7   5   4          2.58          4.99         1.50 o
  -6   5   4         10.99         17.34         1.59 o
  -5   5   4        709.86        694.29         7.47 o
  -4   5   4         81.81        116.64         2.50 o
  -3   5   4        374.92        462.78         5.15 o
  -2   5   4       2143.77       2175.84        15.50 o
  -1   5   4        977.33        996.75         8.55 o
   0   5   4        606.03        650.36         6.60 o
   1   5   4       1382.40       1318.42        12.52 o
   2   5   4       2165.67       2241.11        18.85 o
   3   5   4        998.98        991.35        10.99 o
   4   5   4        595.67        549.21        12.84 o
   5   5   4        454.38        451.42        10.82 o
   6   5   4          5.48         -0.11         1.78 o
   7   5   4          0.07          1.40         2.71 o
   8   5   4          0.09         -2.83         2.83 o
 -11   6   4          8.77          8.18         7.32 o
 -10   6   4          0.34          2.41         4.74 o
  -9   6   4        199.89        183.43         7.47 o
  -8   6   4        406.18        366.53         8.58 o
  -7   6   4        498.15        500.28         7.82 o
  -6   6   4        141.70        116.72         3.18 o
  -5   6   4          0.28          1.39         0.91 o
  -4   6   4        542.75        548.95         7.35 o
  -3   6   4        853.03        953.13         8.31 o
  -2   6   4        214.71        266.83         3.52 o
  -1   6   4          7.39          6.84         1.12 o
   0   6   4       1304.75       1414.30        11.50 o
   1   6   4       1466.19       1577.73        13.45 o
   2   6   4       1390.62       1452.33        13.75 o
   3   6   4         23.29         16.48         1.78 o
   4   6   4         10.97         13.84         2.54 o
   5   6   4        212.56        220.37         7.00 o
   6   6   4         48.69         46.31         4.89 o
   7   6   4        204.30        239.94        11.93 o
   8   6   4          6.17          9.94         4.52 o
 -11   7   4          2.11         -4.74         4.74 o
 -10   7   4          3.36          1.33         3.80 o
  -9   7   4         11.73         14.08         3.42 o
  -8   7   4         53.82         48.87         3.88 o
  -7   7   4          4.63          3.65         1.59 o
  -6   7   4        175.61        153.32         3.59 o
  -5   7   4        338.49        354.27         5.03 o
  -4   7   4         27.55         47.74         1.75 o
  -3   7   4       1676.17       1656.96        12.77 o
  -2   7   4        986.24       1092.91         9.19 o
  -1   7   4        402.91        486.64         5.84 o
   0   7   4       1543.53       1500.16        12.13 o
   1   7   4          1.78          2.73         0.81 o
   2   7   4          1.70          4.10         1.26 o
   3   7   4         28.95         28.86         2.20 o
   4   7   4        641.60        551.07        10.46 o
   5   7   4        227.52        235.06         8.78 o
   6   7   4         51.83         50.77         4.57 o
   7   7   4         81.35         90.47         6.43 o
   8   7   4         41.08         43.05        12.05 o
 -11   8   4          8.65          1.29         6.03 o
 -10   8   4         42.31         51.96         6.46 o
  -9   8   4          3.45          2.55         2.55 o
  -8   8   4        191.59        183.89         6.25 o
  -7   8   4         93.89        105.15         5.50 o
  -6   8   4        342.06        361.43         5.59 o
  -5   8   4         49.31         72.16         2.32 o
  -4   8   4         76.10         95.08         2.59 o
  -3   8   4         41.09         37.94         1.48 o
  -2   8   4         96.05         98.92         2.17 o
  -1   8   4         24.20         31.32         1.40 o
   0   8   4       2065.61       2195.19        16.44 o
   1   8   4         11.32         16.48         1.35 o
   2   8   4        128.50        118.29         3.39 o
   3   8   4          3.47          5.69         4.01 o
   4   8   4        321.86        369.53         8.45 o
   5   8   4        163.12        156.32         8.56 o
   6   8   4        141.82        125.82         5.95 o
   7   8   4         27.53         25.64         4.88 o
   8   8   4          0.02          5.60         6.46 o
 -11   9   4         25.68         12.48         7.75 o
 -10   9   4        148.80        155.58         9.27 o
  -9   9   4         62.84         63.54         5.57 o
  -8   9   4         84.20         80.29         4.41 o
  -7   9   4         33.70         47.57         3.85 o
  -6   9   4       1183.02       1258.42        14.42 o
  -5   9   4        124.63        116.68         2.90 o
  -4   9   4        512.58        615.76         6.87 o
  -3   9   4        519.10        543.14         7.65 o
  -2   9   4         31.86         38.32         1.48 o
  -1   9   4       1157.18       1106.98         9.65 o
   0   9   4         27.07         25.28         1.52 o
   1   9   4          2.57         10.67         1.19 o
   2   9   4        494.52        538.60         7.95 o
   3   9   4         40.51         44.20         2.85 o
   4   9   4        499.96        480.72         9.88 o
   5   9   4        313.83        322.82         8.53 o
   6   9   4         18.68         26.26         6.29 o
   7   9   4         17.76         15.42         3.33 o
 -10  10   4          2.41          1.50         2.88 o
  -9  10   4        135.69        123.45         6.66 o
  -8  10   4        378.72        361.95         8.86 o
  -7  10   4        285.82        300.85         7.64 o
  -6  10   4       1168.27       1164.54        13.95 o
  -5  10   4        369.61        370.52         8.04 o
  -4  10   4        147.49        179.65         3.78 o
  -3  10   4        340.53        437.79         5.98 o
  -2  10   4         79.85         69.52         1.98 o
  -1  10   4        117.99        111.07         2.53 o
   0  10   4        296.60        312.06         4.50 o
   1  10   4        122.93        132.90         2.93 o
   2  10   4          2.65          8.06         1.41 o
   3  10   4         23.19         28.67         2.88 o
   4  10   4          0.00          0.91         2.49 o
   5  10   4         20.29         13.72         2.84 o
   6  10   4         27.70         28.79         4.31 o
   7  10   4         20.09         21.37         3.58 o
 -10  11   4         27.73         22.76         4.07 o
  -9  11   4          0.00         -2.27         2.27 o
  -8  11   4          3.35          4.58         2.23 o
  -7  11   4        373.58        370.77         8.60 o
  -6  11   4        650.18        610.11        10.69 o
  -5  11   4         50.42         48.78         3.71 o
  -4  11   4        154.33        147.10         3.48 o
  -3  11   4        219.39        225.50         4.97 o
  -2  11   4        853.26        874.44         8.23 o
  -1  11   4       1539.37       1515.96        12.48 o
   0  11   4        566.48        566.10         6.63 o
   1  11   4         67.69         71.78         2.97 o
   2  11   4        291.85        305.24         5.43 o
   3  11   4        105.93         82.38         4.01 o
   4  11   4          5.30          1.98         1.89 o
   5  11   4         66.71         58.83         4.14 o
   6  11   4          0.02         -0.21         2.17 o
   7  11   4          7.51          6.94         2.86 o
 -10  12   4         52.98         61.99         6.16 o
  -9  12   4          7.97          1.50         2.48 o
  -8  12   4         34.72         32.27         3.65 o
  -7  12   4         28.15         31.48         3.39 o
  -6  12   4        278.64        271.89         6.96 o
  -5  12   4         58.91         62.48         2.55 o
  -4  12   4         28.96         25.66         1.87 o
  -3  12   4        264.80        255.52         4.51 o
  -2  12   4         38.40         58.03         1.94 o
  -1  12   4       1080.60       1069.93         9.79 o
   0  12   4         51.66         65.32         2.20 o
   1  12   4        463.56        476.74         6.78 o
   2  12   4        329.34        296.94         6.16 o
   3  12   4          9.15          9.79         2.21 o
   4  12   4        298.98        305.83        13.06 o
   5  12   4         86.83         73.39         4.56 o
   6  12   4          0.43          2.21         2.35 o
   7  12   4          4.04          3.74         2.84 o
 -10  13   4          6.19         -0.34         3.23 o
  -9  13   4         28.96         25.98         4.25 o
  -8  13   4        214.81        206.24         6.97 o
  -7  13   4        649.53        580.91        11.22 o
  -6  13   4         36.24         29.26         3.16 o
  -5  13   4        234.99        237.58         5.92 o
  -4  13   4         23.61         23.75         1.88 o
  -3  13   4        204.26        212.41         5.56 o
  -2  13   4        824.94        958.38         9.01 o
  -1  13   4       2118.85       2306.41        17.59 o
   0  13   4        263.69        264.95         4.33 o
   1  13   4        167.00        151.96         3.82 o
   2  13   4        430.79        417.41         7.55 o
   3  13   4         24.02         25.37         2.68 o
   4  13   4         12.34          8.89         2.13 o
   5  13   4          6.28          7.52         2.51 o
   6  13   4        130.80        114.02         5.89 o
   7  13   4          9.21          5.57         2.95 o
 -10  14   4          2.47          3.05         3.17 o
  -9  14   4         13.05         15.78         5.34 o
  -8  14   4        157.71        161.56         6.40 o
  -7  14   4         31.52         30.13         3.25 o
  -6  14   4          7.57          3.10         1.83 o
  -5  14   4        491.31        411.35         7.93 o
  -4  14   4         85.90         94.24         3.07 o
  -3  14   4          6.49          4.25         1.21 o
  -2  14   4         57.12         67.97         2.57 o
  -1  14   4         10.48          7.11         1.11 o
   0  14   4         37.96         57.51         2.17 o
   1  14   4          3.31          2.79         1.16 o
   2  14   4        643.92        597.36         9.74 o
   3  14   4          7.50          3.20         1.73 o
   4  14   4         16.75         28.50         3.63 o
   5  14   4        109.01        104.01         7.69 o
   6  14   4         40.68         35.86         5.82 o
   7  14   4         53.21         53.01         5.28 o
 -10  15   4         29.46         30.35         7.89 o
  -9  15   4         64.49         63.88         8.09 o
  -8  15   4          3.67          1.72         2.27 o
  -7  15   4          3.92          2.04         1.95 o
  -6  15   4         10.94          4.92         1.96 o
  -5  15   4        185.91        210.31         5.40 o
  -4  15   4        526.91        546.60         7.60 o
  -3  15   4          6.46          9.88         1.58 o
  -2  15   4          7.48          7.79         1.33 o
  -1  15   4        324.29        319.36         4.85 o
   0  15   4        217.43        263.74         6.13 o
   1  15   4          7.00          4.32         1.21 o
   2  15   4        439.54        456.47         8.11 o
   3  15   4         79.36         85.73         4.97 o
   4  15   4          2.52          3.17         1.82 o
   5  15   4         61.44         73.69         4.64 o
   6  15   4         32.70         26.78         3.75 o
   7  15   4          0.20         -0.14         3.38 o
 -10  16   4         42.44         48.85         5.77 o
  -9  16   4         65.77         83.50         6.34 o
  -8  16   4          1.68          4.61         2.66 o
  -7  16   4          7.02          8.85         2.43 o
  -6  16   4         60.03         69.47         4.18 o
  -5  16   4        327.66        293.85         7.39 o
  -4  16   4         19.61         19.46         1.97 o
  -3  16   4         62.24         57.34         2.99 o
  -2  16   4        614.28        663.44         9.10 o
  -1  16   4        287.34        339.32         5.71 o
   0  16   4         79.01         78.22         2.59 o
   1  16   4          5.74         11.24         1.75 o
   2  16   4         89.16        106.99         4.09 o
   3  16   4        532.30        563.27         9.76 o
   4  16   4        171.51        200.92         7.76 o
   5  16   4          0.02         -2.00         2.00 o
   6  16   4        308.78        329.48         9.83 o
   7  16   4         33.84         45.61         6.70 o
 -10  17   4          0.80          3.40         2.98 o
  -9  17   4         85.44         88.80         6.36 o
  -8  17   4        297.23        250.98        12.74 o
  -7  17   4         54.51         61.86         4.79 o
  -6  17   4          4.49          5.94         2.21 o
  -5  17   4        892.59        779.72        12.82 o
  -4  17   4        271.07        254.23         6.35 o
  -3  17   4         25.79         34.30         2.48 o
  -2  17   4         34.67         29.84         2.22 o
  -1  17   4          3.95          5.64         1.38 o
   0  17   4        647.94        632.51         8.18 o
   1  17   4        115.58        108.97         5.13 o
   2  17   4         69.44         67.58         3.41 o
   3  17   4        340.59        321.49         9.29 o
   4  17   4          0.95          4.14         1.91 o
   5  17   4        113.75        119.92         5.79 o
   6  17   4         32.53         39.45         5.11 o
   7  17   4         73.81         96.81         7.95 o
 -10  18   4          9.72         11.32         4.62 o
  -9  18   4         32.23         32.14         4.79 o
  -8  18   4         13.90         11.72         3.27 o
  -7  18   4        106.11         85.56         4.85 o
  -6  18   4        223.40        225.49         7.04 o
  -5  18   4        930.84        870.50        13.85 o
  -4  18   4         88.80         85.77         3.69 o
  -3  18   4          0.31         -0.63         1.13 o
  -2  18   4        157.72        185.45         4.38 o
  -1  18   4        208.85        211.97         4.70 o
   0  18   4        104.81        108.31         3.42 o
   1  18   4        490.45        465.03         9.99 o
   2  18   4         19.82         15.54         2.31 o
   3  18   4         20.68         15.07         2.43 o
   4  18   4         14.12          8.28         2.31 o
   5  18   4        318.17        331.52         9.33 o
   6  18   4         58.89         56.06         7.55 o
  -9  19   4          7.59          9.91         3.65 o
  -8  19   4          0.02          1.17         2.54 o
  -7  19   4          9.42          6.24         2.39 o
  -6  19   4        176.39        168.83         6.26 o
  -5  19   4        449.65        421.65         9.43 o
  -4  19   4        311.49        280.16         7.56 o
  -3  19   4          0.34          0.42         1.18 o
  -2  19   4        269.59        258.21         5.44 o
  -1  19   4          2.54          3.45         1.36 o
   0  19   4         83.40         76.95         4.78 o
   1  19   4        478.68        435.72         8.99 o
   2  19   4        860.12        883.55        13.86 o
   3  19   4         75.06         93.67         4.36 o
   4  19   4        232.63        263.43         7.22 o
   5  19   4         55.87         69.20         5.79 o
   6  19   4          0.14          0.05         3.03 o
  -9  20   4         41.49         65.97         6.66 o
  -8  20   4          0.02         -0.77         2.67 o
  -7  20   4         69.65         72.07         4.64 o
  -6  20   4        419.22        387.18         9.52 o
  -5  20   4        665.38        599.67        11.58 o
  -4  20   4        133.85        128.29         4.64 o
  -3  20   4         17.54         17.84         2.04 o
  -2  20   4         81.45         90.12         3.35 o
  -1  20   4         68.41         70.36         3.07 o
   0  20   4        125.30        127.11         3.89 o
   1  20   4        887.19        866.22        13.51 o
   2  20   4        358.44        324.83         7.32 o
   3  20   4         89.39         77.76         4.07 o
   4  20   4          3.97          5.60         2.22 o
   5  20   4        181.48        167.94         9.96 o
   6  20   4          4.41          2.66         3.12 o
  -9  21   4         37.22         29.24         5.15 o
  -8  21   4         31.48         42.17         5.12 o
  -7  21   4          2.21          0.56         2.10 o
  -6  21   4         30.20         30.15         5.42 o
  -5  21   4          5.21          6.93         2.30 o
  -4  21   4        141.25        147.70         5.61 o
  -3  21   4         18.35         12.82         2.09 o
  -2  21   4         97.56         87.09         5.09 o
  -1  21   4        401.92        409.16         7.06 o
   0  21   4        564.78        553.81         9.88 o
   1  21   4          2.21          7.03         2.14 o
   2  21   4         19.71         14.06         2.72 o
   3  21   4         64.79         70.82         4.14 o
   4  21   4          2.48          8.89         2.65 o
   5  21   4          6.61          7.36         3.54 o
   6  21   4         56.09         69.34         6.38 o
  -9  22   4         96.48        121.45        10.81 o
  -8  22   4          1.51         -0.95         2.79 o
  -7  22   4          0.01         -1.46         2.18 o
  -6  22   4         39.30         35.81         3.91 o
  -5  22   4        177.21        176.09         6.63 o
  -4  22   4        161.03        170.22         7.47 o
  -3  22   4        171.31        143.24         4.90 o
  -2  22   4          3.78          7.07         1.75 o
  -1  22   4          0.43          0.44         1.30 o
   0  22   4         34.88         53.34         3.78 o
   1  22   4         58.28         55.06         3.98 o
   2  22   4        112.53        128.38         5.41 o
   3  22   4         65.12         49.17         4.91 o
   4  22   4          5.54          6.53         2.50 o
   5  22   4         16.75          9.84         3.06 o
   6  22   4        137.00        143.82         8.17 o
  -9  23   4          0.21         -2.91         3.92 o
  -8  23   4          9.22          4.62         3.23 o
  -7  23   4         21.86         20.23         3.94 o
  -6  23   4         21.64         10.09         2.87 o
  -5  23   4        780.78        696.55        13.12 o
  -4  23   4         31.35         28.60         3.48 o
  -3  23   4          6.74          6.32         1.93 o
  -2  23   4          7.30          4.20         1.64 o
  -1  23   4          4.30          4.73         1.55 o
   0  23   4          3.81          6.31         2.64 o
   1  23   4         37.51         32.92         3.42 o
   2  23   4         25.49         23.23         3.31 o
   3  23   4        292.51        272.20        13.65 o
   4  23   4         19.22         17.84         3.55 o
   5  23   4         60.03         58.37         5.53 o
   6  23   4          6.63         11.12         5.32 o
  -8  24   4         44.78         49.64         9.57 o
  -7  24   4         31.31         42.56         5.09 o
  -6  24   4          1.73         -1.97         1.97 o
  -5  24   4        632.92        564.36        11.85 o
  -4  24   4        204.63        182.41         7.42 o
  -3  24   4         82.41         86.68         4.14 o
  -2  24   4         14.81          7.33         2.56 o
  -1  24   4         19.46         19.71         2.30 o
   0  24   4         50.30         53.61         3.87 o
   1  24   4        219.67        205.85         6.74 o
   2  24   4        304.95        301.04        10.44 o
   3  24   4         34.09         25.21         4.00 o
   4  24   4          3.46         -0.62         3.79 o
   5  24   4         45.20         48.81         5.18 o
  -8  25   4         47.49         44.78         5.90 o
  -7  25   4          3.18          5.19         2.84 o
  -6  25   4         17.09         14.37         3.19 o
  -5  25   4         16.14         14.00         2.96 o
  -4  25   4         24.86         31.50         3.78 o
  -3  25   4         17.57         19.21         4.27 o
  -2  25   4        159.90        154.96         5.30 o
  -1  25   4        107.76        122.52         7.32 o
   0  25   4        125.36        122.12         6.44 o
   1  25   4         34.65         34.13         4.26 o
   2  25   4          0.60         -0.32         2.16 o
   3  25   4        140.89        155.07         7.95 o
   4  25   4         39.97         35.62         4.81 o
   5  25   4         78.14         88.45         7.39 o
  -8  26   4         15.47         11.79         3.92 o
  -7  26   4         70.13         57.52         6.90 o
  -6  26   4         20.02         17.05         4.49 o
  -5  26   4         11.74         10.81         2.85 o
  -4  26   4          5.72          0.99         2.04 o
  -3  26   4        112.38        128.80         7.28 o
  -2  26   4        145.44        133.22         5.20 o
  -1  26   4          0.40         -0.56         1.65 o
   0  26   4          1.75          1.79         1.89 o
   1  26   4        243.68        250.37         8.85 o
   2  26   4        385.14        387.72        11.40 o
   3  26   4         88.15        104.30         7.95 o
   4  26   4        128.24        134.19         7.68 o
   5  26   4         23.63         19.24         4.70 o
  -8  27   4          5.94          6.31         5.27 o
  -7  27   4         19.58         31.49         5.00 o
  -6  27   4         28.70         47.93         4.67 o
  -5  27   4         22.41         23.16         3.64 o
  -4  27   4         47.94         53.56         5.05 o
  -3  27   4        166.92        151.34         6.52 o
  -2  27   4        163.40        156.89         5.53 o
  -1  27   4         44.18         41.25         3.51 o
   0  27   4         55.08         61.75         5.24 o
   1  27   4         38.70         42.59         4.98 o
   2  27   4          0.41          0.39         2.38 o
   3  27   4          8.77          8.01         3.13 o
   4  27   4          1.56          1.43         2.81 o
   5  27   4         19.93         22.79         7.96 o
  -7  28   4         14.23          9.91         3.98 o
  -6  28   4          1.41         -0.44         2.36 o
  -5  28   4         63.25         68.80         6.83 o
  -4  28   4         10.11          8.02         2.68 o
  -3  28   4         20.90         21.48         3.29 o
  -2  28   4         12.12         10.46         2.55 o
  -1  28   4          1.66          1.96         2.17 o
   0  28   4         36.51         38.10         5.59 o
   1  28   4         14.67         16.99         3.65 o
   2  28   4        125.43        148.43         8.05 o
   3  28   4        130.24        133.98        10.07 o
   4  28   4          8.81          8.29         3.59 o
  -7  29   4         12.65         16.93         4.41 o
  -6  29   4          1.48          2.40         3.36 o
  -5  29   4          2.28          1.52         2.35 o
  -4  29   4        277.64        293.65         8.91 o
  -3  29   4         68.95         72.91         4.92 o
  -2  29   4          1.30          4.40         2.89 o
  -1  29   4         30.13         35.80         6.52 o
   0  29   4          5.41          1.65         2.55 o
   1  29   4         15.21          8.01         3.21 o
   2  29   4         10.45          8.34         3.31 o
   3  29   4         50.66         60.01         6.39 o
   4  29   4         22.75         21.53         4.66 o
  -7  30   4         41.93         61.53         9.56 o
  -6  30   4          1.79         -1.17         2.70 o
  -5  30   4          2.03          3.43         2.93 o
  -4  30   4         20.61         23.89         3.70 o
  -3  30   4        252.13        275.21         8.64 o
  -2  30   4        160.68        181.25         9.42 o
  -1  30   4         10.36          8.29         3.41 o
   0  30   4         40.50         38.03         4.60 o
   1  30   4        235.86        252.14        10.81 o
   2  30   4        201.54        213.90         9.30 o
   3  30   4        283.11        339.55        11.87 o
  -6  31   4         18.87         32.15         5.15 o
  -5  31   4          5.13          3.51         2.70 o
  -4  31   4        128.40        125.02         6.42 o
  -3  31   4         88.20        106.06        10.55 o
  -2  31   4         76.64         49.73         6.45 o
  -1  31   4          6.55          7.72         3.64 o
   0  31   4         50.17         59.88         5.75 o
   1  31   4         19.50         16.55         3.83 o
   2  31   4        140.65        153.84        10.69 o
   3  31   4          4.43         10.25         3.89 o
  -6  32   4          3.14          1.42         3.68 o
  -5  32   4         68.51         75.23         5.90 o
  -4  32   4          0.33         -0.71         2.93 o
  -3  32   4        182.69        215.01        10.77 o
  -2  32   4          2.09         -2.31         3.06 o
  -1  32   4         36.36         33.87         6.98 o
   0  32   4          0.96         -0.42         3.21 o
   1  32   4         49.85         42.08         5.19 o
   2  32   4         93.58        107.20         7.22 o
   3  32   4         23.40         16.54         4.96 o
  -5  33   4          0.27         -2.16         3.12 o
  -4  33   4          1.57          2.70         2.97 o
  -3  33   4          9.01         14.61         4.64 o
  -2  33   4         65.71         65.09         7.53 o
  -1  33   4         48.82         39.43        15.07 o
   0  33   4         10.25          8.72         4.47 o
   1  33   4          4.05          0.80         3.37 o
   2  33   4         39.16         38.94         5.50 o
  -4  34   4         42.50         55.55         9.57 o
  -3  34   4        113.76        131.98         9.18 o
  -2  34   4         31.03         37.33         6.02 o
  -1  34   4          7.93          4.55         4.65 o
   0  34   4          3.59          5.56         5.27 o
   1  34   4         36.25         29.60         4.98 o
  -4  35   4         10.01         23.67        13.34 o
  -3  35   4         16.09         16.57         4.78 o
  -2  35   4          1.22         -0.53         3.83 o
  -1  35   4         14.92         10.92         5.48 o
   0  35   4         23.16         18.76         6.20 o
   1  35   4         20.92         13.78         9.04 o
  -2  36   4          5.44          1.29         7.75 o
 -10   1   5         15.59          8.27         3.20 o
  -9   1   5        164.88        157.01         6.92 o
  -8   1   5        117.57        105.73         4.30 o
  -7   1   5          2.77          3.00         1.58 o
  -6   1   5        164.58        196.16         5.45 o
  -5   1   5        176.77        221.49         4.26 o
  -4   1   5        639.71        727.20         8.37 o
  -3   1   5        195.50        227.82         3.74 o
  -2   1   5         10.60          8.25         0.96 o
  -1   1   5        328.92        310.53         4.24 o
   0   1   5       1418.41       1460.92        12.87 o
   1   1   5        988.42        999.84        11.45 o
   2   1   5          0.25         -0.46         1.10 o
   3   1   5        206.40        205.26         5.40 o
   4   1   5         48.31         51.38         3.48 o
   5   1   5        138.90        147.63         6.16 o
   6   1   5          0.60         -0.60         2.38 o
   7   1   5          6.44          5.19         3.25 o
 -11   2   5          0.40          4.74         6.03 o
 -10   2   5        162.84        174.64         8.90 o
  -9   2   5         19.88         21.21         3.15 o
  -8   2   5        400.17        379.06         7.82 o
  -7   2   5        158.71        162.77         4.82 o
  -6   2   5         11.79         11.19         1.82 o
  -5   2   5        100.90         86.45         2.77 o
  -4   2   5        189.96        184.01         3.86 o
  -3   2   5       1048.77       1168.11        10.89 o
  -2   2   5         11.66         16.03         1.25 o
  -1   2   5       2608.50       2655.11        20.49 o
   0   2   5        131.41        148.79         3.03 o
   1   2   5        154.89        174.21         3.42 o
   2   2   5          7.58          5.17         1.54 o
   3   2   5        485.94        498.26         8.52 o
   4   2   5        571.36        567.34         9.77 o
   5   2   5        291.37        262.71         8.66 o
   6   2   5        215.33        205.62         8.65 o
   7   2   5         14.28          4.19         3.35 o
 -11   3   5          3.23          7.75         7.75 o
 -10   3   5          3.23          5.93         3.31 o
  -9   3   5        234.24        219.90        10.67 o
  -8   3   5        479.41        478.55         9.88 o
  -7   3   5         30.40         35.25         3.31 o
  -6   3   5         89.55         93.11         3.08 o
  -5   3   5         49.20         46.22         2.13 o
  -4   3   5          5.61         10.53         1.39 o
  -3   3   5        677.07        774.82         8.79 o
  -2   3   5       2398.63       2605.53        18.46 o
  -1   3   5       1357.74       1506.61        12.20 o
   0   3   5         74.41        100.71         2.50 o
   1   3   5         38.80         40.13         1.83 o
   2   3   5        359.96        361.19         6.00 o
   3   3   5        497.01        540.62         8.96 o
   4   3   5        856.73        800.72        11.87 o
   5   3   5         59.02         59.53         4.43 o
   6   3   5         95.13         95.10         6.31 o
   7   3   5         23.68         12.23         5.90 o
 -11   4   5         67.90         71.89        13.34 o
 -10   4   5         57.75         65.05        12.70 o
  -9   4   5         17.14         17.92         3.67 o
  -8   4   5         90.85         81.36         4.39 o
  -7   4   5        225.57        203.10         5.80 o
  -6   4   5         28.46         17.59         2.04 o
  -5   4   5        261.95        256.20         5.02 o
  -4   4   5        440.99        516.84         7.54 o
  -3   4   5        112.99        140.62         3.11 o
  -2   4   5        530.27        555.56         5.80 o
  -1   4   5        238.07        287.75         4.45 o
   0   4   5        437.39        407.10         5.29 o
   1   4   5          2.57          0.71         0.91 o
   2   4   5          1.40          7.30         3.81 o
   3   4   5        736.33        732.17        10.68 o
   4   4   5        220.17        244.19         7.31 o
   5   4   5         18.98         20.67         3.15 o
   6   4   5        122.83        107.28         6.50 o
   7   4   5         68.80         70.90         7.02 o
 -11   5   5         13.91         12.91         7.75 o
 -10   5   5         49.68         53.84         7.61 o
  -9   5   5        134.44        125.37         6.29 o
  -8   5   5         34.15         37.64         4.16 o
  -7   5   5        293.72        278.00         6.30 o
  -6   5   5         68.79         89.11         3.11 o
  -5   5   5       1378.00       1364.22        14.13 o
  -4   5   5        137.82        114.79         3.19 o
  -3   5   5        217.70        267.15         4.49 o
  -2   5   5       2477.78       2640.15        18.82 o
  -1   5   5         12.53         14.82         1.25 o
   0   5   5          0.42         -0.69         0.69 o
   1   5   5         52.95         64.37         4.59 o
   2   5   5        941.79        931.35        10.65 o
   3   5   5         32.80         35.22         2.89 o
   4   5   5         13.52         11.35         2.45 o
   5   5   5         13.83         11.68         2.71 o
   6   5   5         41.81         41.52         6.31 o
   7   5   5         65.25         52.52         6.17 o
 -11   6   5         12.03          6.03         7.32 o
 -10   6   5          0.29          0.75         2.71 o
  -9   6   5          1.92          2.88         2.54 o
  -8   6   5        124.42        109.19         5.75 o
  -7   6   5       1309.11       1228.06        13.55 o
  -6   6   5         89.59         87.59         3.58 o
  -5   6   5        253.45        277.09         5.03 o
  -4   6   5        495.16        504.93         6.71 o
  -3   6   5        140.75        146.66         3.31 o
  -2   6   5        374.19        477.46         7.59 o
  -1   6   5        634.09        648.33         6.88 o
   0   6   5          3.86          1.57         0.89 o
   1   6   5         92.36         89.91         3.14 o
   2   6   5        805.77        805.57         9.78 o
   3   6   5         23.74         28.62         2.66 o
   4   6   5         49.67         49.45         4.06 o
   5   6   5         90.75         94.88         5.10 o
   6   6   5         20.26         15.23         4.97 o
   7   6   5         85.96         86.30         8.14 o
 -11   7   5          6.30          1.50         4.10 o
 -10   7   5          0.17          2.31         2.96 o
  -9   7   5          0.27          0.43         2.35 o
  -8   7   5          1.27         -1.96         1.96 o
  -7   7   5         25.75         26.56         3.05 o
  -6   7   5        293.85        270.95         5.31 o
  -5   7   5         78.20         75.22         2.95 o
  -4   7   5        316.42        345.55         6.03 o
  -3   7   5        854.86        815.87         8.87 o
  -2   7   5        428.70        482.33         6.52 o
  -1   7   5         18.60         25.37         1.57 o
   0   7   5        228.26        228.91         3.94 o
   1   7   5          4.29          6.27         1.26 o
   2   7   5        724.45        734.55         9.34 o
   3   7   5        684.56        705.16        10.54 o
   4   7   5       1291.23       1281.44        21.58 o
   5   7   5          0.54         -1.83         1.83 o
   6   7   5         70.41         69.60         5.01 o
   7   7   5         46.61         51.21         5.90 o
 -11   8   5          4.90          5.60         4.87 o
 -10   8   5          1.76         -2.57         3.04 o
  -9   8   5          1.62          2.67         2.40 o
  -8   8   5        985.48        929.95        19.54 o
  -7   8   5        844.81        756.79        12.43 o
  -6   8   5        222.49        235.54         6.00 o
  -5   8   5        153.67        152.97         3.75 o
  -4   8   5          0.12          1.41         0.92 o
  -3   8   5        202.91        200.22         3.95 o
  -2   8   5         78.22         63.02         1.99 o
  -1   8   5        184.22        179.17         3.63 o
   0   8   5        156.26        167.84         3.37 o
   1   8   5        463.26        462.53         9.50 o
   2   8   5        105.60        104.06         3.66 o
   3   8   5        202.45        188.54         6.00 o
   4   8   5        433.39        415.29         9.58 o
   5   8   5        243.74        211.36         7.22 o
   6   8   5         93.70         92.87         7.95 o
   7   8   5         19.20         22.53         4.51 o
 -11   9   5          0.49          8.81         5.15 o
 -10   9   5          0.18         -2.85         2.85 o
  -9   9   5          0.23          0.82         2.32 o
  -8   9   5        221.97        199.41         8.20 o
  -7   9   5         53.98         34.91         3.41 o
  -6   9   5         99.07         83.73         3.46 o
  -5   9   5        310.74        280.35         5.78 o
  -4   9   5          5.09          8.03         1.52 o
  -3   9   5          7.55          4.39         1.08 o
  -2   9   5       1009.76       1172.17        10.38 o
  -1   9   5          0.04          0.06         0.82 o
   0   9   5        458.53        492.53         6.21 o
   1   9   5          9.38          7.27         1.56 o
   2   9   5         27.05         17.58         2.02 o
   3   9   5        257.79        267.02         9.46 o
   4   9   5        367.47        338.35         8.70 o
   5   9   5          0.37          1.68         2.09 o
   6   9   5          0.01         -2.17         2.17 o
   7   9   5         99.68        113.90         8.26 o
 -10  10   5          0.19         -1.12         3.12 o
  -9  10   5          5.84         10.19         3.06 o
  -8  10   5         28.82         14.92         2.78 o
  -7  10   5         47.90         45.78         3.67 o
  -6  10   5          1.29          1.29         1.36 o
  -5  10   5        227.42        215.82         5.57 o
  -4  10   5          8.57          5.77         1.36 o
  -3  10   5        129.41        101.86         3.37 o
  -2  10   5       1203.95       1164.54        10.45 o
  -1  10   5        196.13        222.71         3.91 o
   0  10   5        181.10        177.77         3.58 o
   1  10   5          2.22          1.38         1.18 o
   2  10   5          0.74          1.45         1.27 o
   3  10   5        450.21        407.65         9.01 o
   4  10   5         16.11          8.57         2.57 o
   5  10   5        160.33        147.29         6.85 o
   6  10   5         12.80          2.15         2.88 o
   7  10   5          3.14          0.96         2.76 o
 -10  11   5         63.13         55.28         6.95 o
  -9  11   5         46.49         49.04         8.26 o
  -8  11   5         23.89         24.53         3.29 o
  -7  11   5        920.17        878.20        15.59 o
  -6  11   5        451.22        469.73         9.37 o
  -5  11   5        773.56        777.01        10.54 o
  -4  11   5        107.55        121.04         4.49 o
  -3  11   5         10.91         17.60         1.56 o
  -2  11   5        346.94        369.38         5.98 o
  -1  11   5         31.45         26.35         1.71 o
   0  11   5        267.37        293.24         5.04 o
   1  11   5        200.58        208.18         4.60 o
   2  11   5        458.58        490.91         8.45 o
   3  11   5          8.51          3.61         1.88 o
   4  11   5          4.31          4.99         2.21 o
   5  11   5         16.01         18.07         3.22 o
   6  11   5         42.04         48.22         6.50 o
   7  11   5        275.24        320.37        11.77 o
 -10  12   5          0.04         -2.80         3.18 o
  -9  12   5          0.32          1.32         2.62 o
  -8  12   5          9.52          7.39         2.40 o
  -7  12   5          2.86          4.64         2.00 o
  -6  12   5         53.42         50.72         3.60 o
  -5  12   5        134.73        130.74         4.16 o
  -4  12   5         10.75          4.46         1.51 o
  -3  12   5         34.27         39.82         2.36 o
  -2  12   5         40.34         36.76         1.74 o
  -1  12   5          0.53          1.32         0.96 o
   0  12   5         53.32         63.00         2.36 o
   1  12   5        524.10        556.55         7.93 o
   2  12   5        459.37        428.69         7.98 o
   3  12   5        609.52        553.18        11.97 o
   4  12   5         20.94         28.45         3.55 o
   5  12   5        179.42        179.51         7.00 o
   6  12   5         21.74         27.69         4.07 o
   7  12   5          0.84         10.45         5.60 o
 -10  13   5         51.63         45.23         6.54 o
  -9  13   5          5.74          5.38         5.53 o
  -8  13   5        212.04        207.64         7.07 o
  -7  13   5         77.60         75.30         4.29 o
  -6  13   5        276.76        232.61         6.67 o
  -5  13   5        564.17        543.35         9.35 o
  -4  13   5        388.18        356.04         6.72 o
  -3  13   5        233.42        207.39         4.96 o
  -2  13   5         43.05         40.45         2.15 o
  -1  13   5        335.46        365.85         5.40 o
   0  13   5         84.74         80.57         2.61 o
   1  13   5        104.11        136.04         3.86 o
   2  13   5          9.85          4.51         1.78 o
   3  13   5        112.27        121.94         5.07 o
   4  13   5         79.19         77.65         5.49 o
   5  13   5          5.90         11.59         5.00 o
   6  13   5         43.68         61.23         5.47 o
 -10  14   5          5.75         -0.20         3.27 o
  -9  14   5        250.43        253.08        11.78 o
  -8  14   5         31.59         34.06         3.81 o
  -7  14   5          0.09          1.92         2.26 o
  -6  14   5          1.46          6.26         2.04 o
  -5  14   5         51.25         46.41         2.98 o
  -4  14   5        246.32        248.37         7.35 o
  -3  14   5         63.51         57.24         2.80 o
  -2  14   5         93.89        108.84         3.25 o
  -1  14   5        712.62        730.36         8.19 o
   0  14   5        676.43        721.81         9.15 o
   1  14   5         54.88         50.55         2.67 o
   2  14   5         11.42         14.00         2.23 o
   3  14   5         32.07         48.78         3.67 o
   4  14   5         80.78         88.21         5.00 o
   5  14   5        323.27        306.95        10.26 o
   6  14   5          3.64          2.57         2.68 o
 -10  15   5         38.63         44.35         6.84 o
  -9  15   5         31.35         26.54         5.03 o
  -8  15   5          1.00          6.45         2.49 o
  -7  15   5          6.75          8.01         2.39 o
  -6  15   5          1.55         -1.44         1.65 o
  -5  15   5        442.08        388.56         9.59 o
  -4  15   5         46.84         47.32         2.90 o
  -3  15   5        439.01        430.68         7.55 o
  -2  15   5          0.30         -0.98         0.98 o
  -1  15   5        639.22        646.34         8.45 o
   0  15   5       1390.13       1384.51        14.03 o
   1  15   5         32.89         27.53         2.35 o
   2  15   5          0.07          2.53         1.65 o
   3  15   5         86.52         76.93         4.09 o
   4  15   5        124.09        120.75         5.54 o
   5  15   5         41.25         46.93         4.63 o
   6  15   5          2.54          5.08         3.13 o
 -10  16   5          4.33          3.81         3.96 o
  -9  16   5         67.17         90.90         6.77 o
  -8  16   5         17.25          9.34         2.55 o
  -7  16   5         33.40         47.90         4.13 o
  -6  16   5         33.58         61.87         5.84 o
  -5  16   5         94.74         97.92         4.64 o
  -4  16   5        248.83        246.93         6.71 o
  -3  16   5        424.37        427.18         7.64 o
  -2  16   5         11.17          8.89         1.53 o
  -1  16   5        110.73        110.88         4.00 o
   0  16   5         73.54         88.86         3.42 o
   1  16   5        342.40        333.77         8.98 o
   2  16   5        457.21        416.12         8.31 o
   3  16   5          6.07          7.33         2.04 o
   4  16   5         37.58         30.93         4.47 o
   5  16   5          4.67          3.12         2.45 o
   6  16   5         51.61         52.93         5.29 o
 -10  17   5         28.03         48.01         6.75 o
  -9  17   5         51.39         60.10         5.98 o
  -8  17   5         10.77         16.18         3.10 o
  -7  17   5        344.58        288.77         8.26 o
  -6  17   5        333.49        314.62         8.27 o
  -5  17   5        723.03        685.07        12.07 o
  -4  17   5          3.09          7.56         1.75 o
  -3  17   5         77.95         79.07         3.47 o
  -2  17   5        124.86        105.23         3.88 o
  -1  17   5         38.34         37.75         2.51 o
   0  17   5        294.25        292.11         6.31 o
   1  17   5        213.10        219.15         5.74 o
   2  17   5         33.96         26.22         2.81 o
   3  17   5        267.38        281.90         8.53 o
   4  17   5         30.36         24.43         3.85 o
   5  17   5         15.08         21.18         3.57 o
   6  17   5          0.00         -1.67         2.65 o
 -10  18   5          9.34          4.18         5.60 o
  -9  18   5         42.00         35.36         5.03 o
  -8  18   5        348.45        344.90         9.62 o
  -7  18   5         26.04         18.72         5.10 o
  -6  18   5        131.84        105.68         5.11 o
  -5  18   5        222.78        213.91         6.67 o
  -4  18   5         55.67         57.67         3.27 o
  -3  18   5          0.06          0.60         1.31 o
  -2  18   5        111.43        127.27         4.30 o
  -1  18   5        858.41        847.38        11.23 o
   0  18   5         23.15         25.08         2.56 o
   1  18   5         36.35         33.90         3.78 o
   2  18   5        271.39        249.40         6.58 o
   3  18   5          1.95          4.13         2.02 o
   4  18   5         24.16         22.42         3.76 o
   5  18   5         28.17         24.88         3.83 o
   6  18   5          1.08         -2.93         2.93 o
  -9  19   5         94.15         98.48         7.27 o
  -8  19   5         23.74         27.80         4.11 o
  -7  19   5          0.05          0.93         2.01 o
  -6  19   5        123.95        113.62         5.35 o
  -5  19   5         25.88         26.23         4.70 o
  -4  19   5        939.80        967.38        14.74 o
  -3  19   5        362.90        387.04         7.66 o
  -2  19   5         27.04         40.11         3.00 o
  -1  19   5        183.49        155.65         4.34 o
   0  19   5        184.81        174.00         5.18 o
   1  19   5        816.01        773.61        12.98 o
   2  19   5         13.30          9.82         2.20 o
   3  19   5          1.29         -0.43         1.82 o
   4  19   5         15.55         13.42         2.90 o
   5  19   5        423.52        474.87        11.82 o
   6  19   5          0.31         -2.11         3.35 o
  -9  20   5          0.03          1.38         3.05 o
  -8  20   5         11.63         11.95         3.03 o
  -7  20   5          2.22          0.77         2.04 o
  -6  20   5         16.52          9.32         2.59 o
  -5  20   5         10.57          7.80         2.46 o
  -4  20   5         40.86         51.55         3.97 o
  -3  20   5          0.01         -0.72         1.50 o
  -2  20   5        269.98        249.86         6.10 o
  -1  20   5        187.15        202.17         5.62 o
   0  20   5         16.45         17.47         3.99 o
   1  20   5        253.53        247.17         7.18 o
   2  20   5         62.93         55.20         4.14 o
   3  20   5         17.11         20.51         2.88 o
   4  20   5         90.89         75.67         4.65 o
   5  20   5         71.06         69.62         6.28 o
  -9  21   5         25.99         27.83         4.78 o
  -8  21   5          3.70          6.30         3.98 o
  -7  21   5         52.48         48.95         4.62 o
  -6  21   5         13.90         16.62         2.97 o
  -5  21   5        431.45        395.74         9.54 o
  -4  21   5        443.17        388.64        10.27 o
  -3  21   5        219.96        227.45         6.06 o
  -2  21   5        576.31        554.45         9.48 o
  -1  21   5        875.81        864.71        11.14 o
   0  21   5          0.35         -1.53         1.53 o
   1  21   5          5.01         10.41         3.19 o
   2  21   5          1.39          1.51         2.17 o
   3  21   5        112.24        117.63         6.81 o
   4  21   5          8.07          9.19         2.56 o
   5  21   5        162.81        166.26         8.44 o
  -9  22   5         45.92         41.71         6.32 o
  -8  22   5          3.52          2.98         3.01 o
  -7  22   5          3.37          0.36         2.32 o
  -6  22   5         31.01         18.16         3.18 o
  -5  22   5         80.41         73.81         4.63 o
  -4  22   5        386.44        375.75        14.58 o
  -3  22   5         84.76         80.39         3.89 o
  -2  22   5         97.31         93.38         4.59 o
  -1  22   5         10.08          6.53         1.90 o
   0  22   5        108.15        100.55         4.77 o
   1  22   5        263.69        263.24         7.70 o
   2  22   5        272.84        292.73         8.35 o
   3  22   5        131.31        143.43         6.37 o
   4  22   5         44.54         31.93         4.52 o
   5  22   5         47.08         51.20         5.90 o
  -9  23   5          8.93         10.76         7.75 o
  -8  23   5         39.09         52.73         5.87 o
  -7  23   5          0.15         -1.17         2.19 o
  -6  23   5          0.35         -0.86         1.89 o
  -5  23   5         48.11         45.97         4.33 o
  -4  23   5          1.17          1.48         2.05 o
  -3  23   5          5.58          5.84         2.17 o
  -2  23   5        332.86        323.98         7.93 o
  -1  23   5          0.02         -0.72         2.05 o
   0  23   5        197.49        183.30         6.37 o
   1  23   5        140.48        145.60         7.05 o
   2  23   5         18.74         14.81         2.91 o
   3  23   5          3.89          2.15         2.67 o
   4  23   5         41.24         36.29         5.03 o
   5  23   5          0.16          4.20         4.95 o
  -8  24   5         55.98         58.31         6.31 o
  -7  24   5         14.38         25.25         3.77 o
  -6  24   5         27.93         15.64         3.54 o
  -5  24   5        390.76        379.39         9.85 o
  -4  24   5        206.80        209.15        10.72 o
  -3  24   5        105.95         97.16         5.04 o
  -2  24   5         77.27         84.79         5.20 o
  -1  24   5          3.43          2.41         2.03 o
   0  24   5         37.86         31.77         3.54 o
   1  24   5         48.54         53.71         4.62 o
   2  24   5        169.52        177.48         6.77 o
   3  24   5         97.21         98.96         6.49 o
   4  24   5         16.90         25.38         5.47 o
   5  24   5          3.39         -4.74         4.74 o
  -8  25   5         20.44         25.02         4.79 o
  -7  25   5         17.31          5.36         3.60 o
  -6  25   5          7.13          4.19         2.57 o
  -5  25   5         32.05         24.57         3.54 o
  -4  25   5         14.89         10.13         2.57 o
  -3  25   5         53.43         49.66         4.27 o
  -2  25   5        138.24        149.42         5.31 o
  -1  25   5         34.10         31.38         3.93 o
   0  25   5         27.55         28.25         3.48 o
   1  25   5        104.65        116.46         5.59 o
   2  25   5         67.66         72.26         5.75 o
   3  25   5          2.97          8.35         3.35 o
   4  25   5         62.95         58.89         6.08 o
  -8  26   5          0.15         -2.83         2.83 o
  -7  26   5         60.93         84.94         7.43 o
  -6  26   5         11.28          9.50         2.80 o
  -5  26   5        141.83        150.86         6.57 o
  -4  26   5        140.07        117.46         5.68 o
  -3  26   5         13.43          9.52         4.85 o
  -2  26   5         12.62         24.23         3.33 o
  -1  26   5        241.27        257.74         9.29 o
   0  26   5          8.97          9.40         2.84 o
   1  26   5         58.16         60.43         5.20 o
   2  26   5          1.09         -1.47         2.47 o
   3  26   5         10.72          7.58         5.72 o
   4  26   5         50.75         77.52         6.77 o
  -7  27   5          9.54          3.13         2.73 o
  -6  27   5         10.29          4.53         2.54 o
  -5  27   5          4.66          6.96         2.78 o
  -4  27   5          0.83         -1.06         1.93 o
  -3  27   5        164.28        174.36         8.44 o
  -2  27   5         21.55         13.79         3.22 o
  -1  27   5          1.44          2.42         2.40 o
   0  27   5        343.25        332.82        10.27 o
   1  27   5        114.32        123.00         6.87 o
   2  27   5          6.08          3.51         3.04 o
   3  27   5         99.67        113.00        10.75 o
   4  27   5          0.25          0.60         4.54 o
  -7  28   5         13.53         12.48         4.41 o
  -6  28   5          0.11         -1.21         2.50 o
  -5  28   5         11.74          8.11         2.74 o
  -4  28   5          0.14         -1.61         2.37 o
  -3  28   5          0.23          0.41         2.14 o
  -2  28   5         13.12          9.45         3.11 o
  -1  28   5          9.94          4.70         2.66 o
   0  28   5        388.39        404.75        24.63 o
   1  28   5        113.47        113.10        10.66 o
   2  28   5        288.02        350.26        14.17 o
   3  28   5         48.09         66.67         6.28 o
  -7  29   5         90.98         86.52         8.17 o
  -6  29   5         13.91         10.97         3.14 o
  -5  29   5         18.91         20.56         3.91 o
  -4  29   5          1.45          8.32         2.63 o
  -3  29   5         11.89         15.41         3.19 o
  -2  29   5          0.05          1.18         2.62 o
  -1  29   5         22.92         23.26         4.49 o
   0  29   5          0.08          2.11         3.02 o
   1  29   5         19.59         29.82         5.38 o
   2  29   5         24.08         23.50         4.58 o
   3  29   5         32.76         27.82         5.06 o
  -6  30   5         16.67         14.59         4.03 o
  -5  30   5          1.01          1.48         3.11 o
  -4  30   5        156.17        166.91         7.18 o
  -3  30   5          1.18          5.17         3.02 o
  -2  30   5          1.01          6.03         4.57 o
  -1  30   5          0.50          0.43         3.65 o
   0  30   5        240.00        255.86        11.39 o
   1  30   5          0.37         -0.08         3.46 o
   2  30   5         21.58         18.46         4.11 o
   3  30   5         31.95         43.91        11.62 o
  -6  31   5         61.06         55.46         6.30 o
  -5  31   5          1.49          2.64         2.69 o
  -4  31   5          0.09         -1.11         2.52 o
  -3  31   5         27.09         39.82         5.04 o
  -2  31   5         11.45          2.80         4.26 o
  -1  31   5        164.52        155.15        12.91 o
   0  31   5          5.70          2.00         3.60 o
   1  31   5         30.81         37.84        11.46 o
   2  31   5        194.39        225.55        11.56 o
  -5  32   5          0.05          3.50         2.80 o
  -4  32   5          1.74         -2.47         2.47 o
  -3  32   5         31.01         36.22         5.97 o
  -2  32   5         15.76         17.97         5.93 o
  -1  32   5          0.35          0.65         4.26 o
   0  32   5          3.55          7.92         4.05 o
   1  32   5          0.89          0.88         3.77 o
  -5  33   5         29.32         23.86         4.26 o
  -4  33   5          2.69          3.06         4.08 o
  -3  33   5         10.12          8.09         4.28 o
  -2  33   5         25.14         38.84         7.54 o
  -1  33   5          0.09         -1.03         4.54 o
   0  33   5          1.62          1.89         4.41 o
   1  33   5         18.41         20.74         5.59 o
  -4  34   5         82.97        101.14        13.20 o
  -3  34   5          1.76          4.79         4.04 o
  -2  34   5         57.74         74.38        17.00 o
  -1  34   5         19.92         23.33         6.50 o
   0  34   5          9.51         -6.46         6.46 o
  -2  35   5        147.18        177.36        21.09 o
 -11   0   6         23.34         42.62        10.33 o
 -10   0   6         35.56         28.84         9.47 o
  -9   0   6        859.84        848.28        18.71 o
  -8   0   6        108.50        111.73         6.27 o
  -7   0   6         48.36         48.13         4.65 o
  -6   0   6         30.86         49.95         3.98 o
  -5   0   6          2.39          3.81         2.75 o
  -4   0   6        107.06        146.20         5.71 o
  -3   0   6       1562.57       1671.15        23.61 o
  -2   0   6          0.06          0.19         1.43 o
  -1   0   6         10.59         13.49         1.99 o
   0   0   6        261.28        290.37         6.67 o
   1   0   6          0.66          1.73         1.96 o
   2   0   6       1329.86       1315.88        21.84 o
   3   0   6        325.62        324.01        10.21 o
   4   0   6         96.14        102.88         6.45 o
   5   0   6        167.52        171.76        11.11 o
   6   0   6          4.48          7.98         4.65 o
 -11   1   6         95.35         95.46        28.84 o
 -10   1   6          4.51         -1.42         2.96 o
  -9   1   6         20.84         19.75         3.17 o
  -8   1   6        155.57        151.98         5.10 o
  -7   1   6         35.08         29.71         2.78 o
  -6   1   6        135.89        125.96         4.17 o
  -5   1   6         59.79         64.70         4.97 o
  -4   1   6        160.46        156.31         4.61 o
  -3   1   6          1.12         -0.01         1.02 o
  -2   1   6        381.62        396.16         5.42 o
  -1   1   6        115.06        130.41         3.23 o
   0   1   6        697.82        676.88         7.64 o
   1   1   6        470.94        420.89         8.78 o
   2   1   6        197.02        207.52         8.50 o
   3   1   6        812.82        779.24        11.90 o
   4   1   6         52.95         49.24         3.78 o
   5   1   6          0.05          1.16         2.53 o
   6   1   6          4.88          4.24         3.25 o
 -11   2   6          4.42          3.87         6.46 o
 -10   2   6          2.43         -1.05         2.81 o
  -9   2   6         25.21         20.84         3.58 o
  -8   2   6         56.10         54.46         4.59 o
  -7   2   6         87.19         99.01         4.00 o
  -6   2   6        453.74        463.45         9.55 o
  -5   2   6        201.56        210.98         5.11 o
  -4   2   6         19.55         26.34         2.23 o
  -3   2   6         48.50         58.11         2.66 o
  -2   2   6        747.10        770.51         9.78 o
  -1   2   6        127.77        137.28         3.05 o
   0   2   6         16.65         23.76         1.87 o
   1   2   6        150.31        133.76         7.41 o
   2   2   6        265.01        239.78         5.84 o
   3   2   6         13.54         10.87         2.18 o
   4   2   6         67.05         63.14         7.00 o
   5   2   6         60.55         58.95         8.82 o
   6   2   6          9.46         12.22         3.74 o
 -11   3   6         44.00         55.08        15.07 o
 -10   3   6          0.00          0.46         2.94 o
  -9   3   6          2.87          2.00         2.28 o
  -8   3   6        624.17        570.10         9.99 o
  -7   3   6        119.69        111.94         4.23 o
  -6   3   6        121.00        131.98         4.21 o
  -5   3   6         28.80         30.29         2.44 o
  -4   3   6        126.07        145.71         4.14 o
  -3   3   6        254.71        282.28         4.85 o
  -2   3   6          5.62          5.56         1.15 o
  -1   3   6        457.53        480.66         6.00 o
   0   3   6          2.58          1.26         0.94 o
   1   3   6          9.21          7.04         1.56 o
   2   3   6          6.50          7.22         1.77 o
   3   3   6       1451.57       1387.87        16.78 o
   4   3   6        287.72        262.02         7.77 o
   5   3   6          0.99          3.92         2.44 o
   6   3   6          5.32          2.11         3.13 o
 -11   4   6          8.66          3.01         4.71 o
 -10   4   6          5.59         10.26         3.76 o
  -9   4   6        218.90        217.35         8.23 o
  -8   4   6         12.96         13.99         2.62 o
  -7   4   6        605.48        544.85         9.34 o
  -6   4   6        211.80        194.44         5.13 o
  -5   4   6         85.05         93.79         5.30 o
  -4   4   6         24.35         18.39         1.98 o
  -3   4   6        421.76        433.15         6.57 o
  -2   4   6        181.70        180.02         3.87 o
  -1   4   6         82.60         69.25         2.33 o
   0   4   6        140.40        145.76         3.31 o
   1   4   6          7.02          4.89         1.34 o
   2   4   6        449.55        411.06         7.82 o
   3   4   6        616.35        618.87        10.33 o
   4   4   6        599.97        569.40        20.55 o
   5   4   6        229.91        222.81         7.70 o
   6   4   6          0.02          2.92         3.12 o
 -11   5   6          0.35          0.98         4.54 o
 -10   5   6          0.06         -2.55         2.55 o
  -9   5   6         20.96         19.02         3.62 o
  -8   5   6          1.02         -0.88         2.04 o
  -7   5   6          2.79         -0.40         1.48 o
  -6   5   6         39.99         41.25         2.86 o
  -5   5   6        331.22        357.21         6.67 o
  -4   5   6        424.72        392.41         6.82 o
  -3   5   6       1031.51       1060.65        11.68 o
  -2   5   6        585.85        583.54         8.85 o
  -1   5   6        813.91        833.12         9.15 o
   0   5   6        448.72        443.57         6.04 o
   1   5   6         28.42         19.87         2.00 o
   2   5   6        158.48        152.54         5.81 o
   3   5   6         24.48         31.09         2.94 o
   4   5   6         77.46         73.16         4.46 o
   5   5   6         49.85         39.31         4.34 o
   6   5   6          4.95          6.83         3.41 o
 -11   6   6         43.76         61.41         9.25 o
 -10   6   6        116.56        113.32         7.58 o
  -9   6   6          0.06          0.58         2.37 o
  -8   6   6         57.99         66.56         4.78 o
  -7   6   6        125.19        106.98         4.67 o
  -6   6   6        383.94        360.46        10.65 o
  -5   6   6        170.82        158.50         4.84 o
  -4   6   6        614.01        671.52         8.36 o
  -3   6   6         16.59         12.29         1.46 o
  -2   6   6         13.02          9.91         1.35 o
  -1   6   6         12.61         10.93         1.29 o
   0   6   6        147.12        157.38         3.90 o
   1   6   6        134.96        130.88         5.40 o
   2   6   6        762.42        750.56        11.89 o
   3   6   6        132.54        136.76         5.61 o
   4   6   6         29.54         31.59         3.74 o
   5   6   6          0.02          0.84         2.26 o
   6   6   6        202.11        218.88         9.49 o
 -11   7   6         91.20         93.14         9.58 o
 -10   7   6        100.38        108.31         6.60 o
  -9   7   6        219.29        198.31         9.07 o
  -8   7   6         68.89         67.86         4.84 o
  -7   7   6         11.63         11.44         2.48 o
  -6   7   6        180.57        168.79         5.52 o
  -5   7   6        845.17        839.08        11.04 o
  -4   7   6        176.44        182.19         4.79 o
  -3   7   6         12.02         10.97         1.47 o
  -2   7   6          5.64          3.75         1.12 o
  -1   7   6        158.53        162.94         3.45 o
   0   7   6        425.01        423.06         6.59 o
   1   7   6         22.82         23.47         2.17 o
   2   7   6        236.67        216.03         5.63 o
   3   7   6        877.82        838.53        13.95 o
   4   7   6         17.92         11.87         2.71 o
   5   7   6        238.59        213.34         7.76 o
   6   7   6          0.33          3.59         2.98 o
 -11   8   6          2.60          6.18         4.94 o
 -10   8   6         75.48         78.29         5.95 o
  -9   8   6         45.94         43.09         4.98 o
  -8   8   6         44.50         32.17         4.18 o
  -7   8   6         14.28          7.93         2.48 o
  -6   8   6        154.73        161.93         5.45 o
  -5   8   6        646.65        635.00        11.32 o
  -4   8   6        229.70        234.30         4.69 o
  -3   8   6        153.03        156.68         3.74 o
  -2   8   6        291.26        358.14         5.76 o
  -1   8   6         72.22         62.45         2.28 o
   0   8   6        177.95        176.72         4.26 o
   1   8   6          1.04          1.11         1.38 o
   2   8   6        251.35        276.81         8.21 o
   3   8   6         17.05         18.77         3.13 o
   4   8   6         90.86         88.53         5.00 o
   5   8   6          8.58          1.96         2.51 o
   6   8   6         16.03         11.35         3.31 o
 -11   9   6         22.32         12.43        14.64 o
 -10   9   6         36.97         29.70         4.54 o
  -9   9   6        104.93        125.75         6.67 o
  -8   9   6         70.06         59.14         5.07 o
  -7   9   6        228.31        212.33         7.77 o
  -6   9   6        224.47        187.50         9.32 o
  -5   9   6          6.07          5.28         1.58 o
  -4   9   6        316.31        312.15         5.47 o
  -3   9   6        186.21        201.43         4.29 o
  -2   9   6         47.48         56.79         2.43 o
  -1   9   6         21.17         18.89         1.85 o
   0   9   6        232.96        251.36         5.07 o
   1   9   6        647.61        657.16         9.83 o
   2   9   6        571.80        524.05         9.05 o
   3   9   6        226.21        208.76        10.00 o
   4   9   6         82.83         79.27         5.93 o
   5   9   6         61.11         59.17         4.93 o
   6   9   6         20.77         31.66         4.18 o
 -10  10   6         43.49         39.58         5.14 o
  -9  10   6          2.28         -0.95         2.55 o
  -8  10   6          9.47         16.34         4.23 o
  -7  10   6         79.30         76.26         4.94 o
  -6  10   6        220.29        239.80         6.65 o
  -5  10   6        238.98        216.84         8.73 o
  -4  10   6        157.10        140.59         5.45 o
  -3  10   6        195.34        225.24         4.60 o
  -2  10   6       1326.42       1344.61        13.38 o
  -1  10   6        206.28        202.42         4.77 o
   0  10   6         15.48         13.75         2.13 o
   1  10   6         14.66         23.66         2.48 o
   2  10   6          8.58          3.49         2.06 o
   3  10   6         11.85         17.35         2.79 o
   4  10   6        131.83        129.00         5.92 o
   5  10   6         25.53         20.63         3.53 o
   6  10   6        111.90        110.21         6.53 o
 -10  11   6         56.83         57.14         6.96 o
  -9  11   6          2.70          0.33         2.52 o
  -8  11   6        136.76        113.28         6.22 o
  -7  11   6          1.54         -0.30         2.02 o
  -6  11   6        648.04        645.19        13.13 o
  -5  11   6       1060.39        987.87        12.64 o
  -4  11   6        138.85        118.12         3.90 o
  -3  11   6         74.26         76.35         3.69 o
  -2  11   6         10.74          7.30         1.40 o
  -1  11   6        325.54        354.85         7.67 o
   0  11   6         17.65         14.16         1.80 o
   1  11   6       1115.64       1121.55        12.76 o
   2  11   6         86.89         77.81         4.90 o
   3  11   6         64.53         60.41         4.25 o
   4  11   6         14.35         17.29         3.41 o
   5  11   6         70.88         67.33         5.07 o
   6  11   6          4.66          1.49         3.03 o
 -10  12   6         17.95         14.98         4.39 o
  -9  12   6         15.17         13.03         3.49 o
  -8  12   6         87.68         81.29         8.51 o
  -7  12   6        289.21        262.60         8.72 o
  -6  12   6        199.06        180.77        10.14 o
  -5  12   6         60.84         63.04         3.22 o
  -4  12   6        586.10        546.95         8.80 o
  -3  12   6       1447.33       1484.64        25.64 o
  -2  12   6        818.87        844.57        10.24 o
  -1  12   6        162.13        171.94         4.78 o
   0  12   6         74.90         77.18         3.95 o
   1  12   6        262.61        274.67         5.82 o
   2  12   6        127.11        111.93         5.20 o
   3  12   6        480.07        500.76        10.69 o
   4  12   6         42.93         38.06         4.19 o
   5  12   6         24.67         24.46         4.19 o
   6  12   6          6.67          5.30         3.12 o
 -10  13   6          0.54          0.35         3.43 o
  -9  13   6        102.05         96.41         6.29 o
  -8  13   6         71.59         70.88         6.42 o
  -7  13   6         14.43          7.86         2.67 o
  -6  13   6        826.29        860.75        13.80 o
  -5  13   6        401.06        429.12         8.02 o
  -4  13   6        209.77        208.04         9.53 o
  -3  13   6        163.38        168.05         4.73 o
  -2  13   6          0.36          1.23         1.32 o
  -1  13   6        233.10        207.51         5.12 o
   0  13   6          0.53          2.49         1.25 o
   1  13   6        567.56        569.12        12.83 o
   2  13   6        584.15        599.15        10.26 o
   3  13   6          0.07          0.39         1.89 o
   4  13   6        129.88        115.40         5.76 o
   5  13   6        253.02        256.66         8.78 o
   6  13   6          4.06          1.98         3.16 o
 -10  14   6          4.50         -1.55         3.10 o
  -9  14   6         15.71         12.43         3.48 o
  -8  14   6        127.60        141.06         6.97 o
  -7  14   6         48.05         38.18         4.28 o
  -6  14   6          0.46          0.41         1.64 o
  -5  14   6         54.77         43.91         3.22 o
  -4  14   6          1.07          2.58         1.70 o
  -3  14   6         53.52         48.40         2.93 o
  -2  14   6        203.57        192.28         5.05 o
  -1  14   6          0.17         -0.59         1.20 o
   0  14   6         41.73         42.04         2.85 o
   1  14   6          2.21          2.51         1.57 o
   2  14   6         18.46         20.13         3.34 o
   3  14   6         55.15         45.78         4.20 o
   4  14   6         49.67         59.02         4.72 o
   5  14   6          5.48          9.98         3.06 o
 -10  15   6         16.38         22.67         5.18 o
  -9  15   6          7.95         17.60         3.75 o
  -8  15   6         12.83         16.49         3.56 o
  -7  15   6          5.98          0.62         2.31 o
  -6  15   6        339.55        311.67         8.07 o
  -5  15   6          3.49          0.78         1.49 o
  -4  15   6          0.43          0.57         1.44 o
  -3  15   6        787.06        803.08        11.24 o
  -2  15   6          5.36          4.99         1.58 o
  -1  15   6        213.38        233.83         5.66 o
   0  15   6        349.96        368.81         7.29 o
   1  15   6         93.56         76.64         3.88 o
   2  15   6        151.58        126.01         4.85 o
   3  15   6          2.86          9.37         3.73 o
   4  15   6         14.16         11.22         2.85 o
   5  15   6         32.43         30.77         4.26 o
 -10  16   6          4.61          2.43         6.63 o
  -9  16   6        131.35        114.77        11.82 o
  -8  16   6          0.30          1.26         2.61 o
  -7  16   6        127.53        100.50         6.34 o
  -6  16   6          2.16          1.73         2.19 o
  -5  16   6        109.51        106.26         4.84 o
  -4  16   6        247.19        276.55         6.48 o
  -3  16   6        180.85        174.90         5.03 o
  -2  16   6          0.03         -1.25         1.28 o
  -1  16   6         21.93         22.40         2.70 o
   0  16   6        168.11        177.15         6.39 o
   1  16   6         66.17         43.66         3.32 o
   2  16   6         87.68         85.12         4.28 o
   3  16   6          0.01          1.15         2.25 o
   4  16   6         59.32         56.14         4.91 o
   5  16   6          0.47          1.03         2.56 o
 -10  17   6         54.45         52.94        13.13 o
  -9  17   6         11.69         15.96         4.16 o
  -8  17   6          1.06          2.16         2.44 o
  -7  17   6         19.39         16.33         3.58 o
  -6  17   6         74.59         92.21         6.47 o
  -5  17   6        117.18        128.64         5.29 o
  -4  17   6        338.96        330.85         7.22 o
  -3  17   6          6.20          5.69         1.77 o
  -2  17   6         32.80         31.25         2.74 o
  -1  17   6         81.81         72.24         3.97 o
   0  17   6         37.48         37.21         3.49 o
   1  17   6        128.91        113.83         5.04 o
   2  17   6         32.52         30.57         3.20 o
   3  17   6        113.80        121.63         5.79 o
   4  17   6        354.91        379.12        10.19 o
   5  17   6          5.61          2.90         2.77 o
  -9  18   6          2.64         -0.21         2.93 o
  -8  18   6          0.40         -0.72         2.31 o
  -7  18   6         36.08         28.83         5.21 o
  -6  18   6        211.53        211.09         8.58 o
  -5  18   6        304.71        314.23         8.26 o
  -4  18   6       1191.15       1097.05        14.36 o
  -3  18   6        159.01        124.32         4.88 o
  -2  18   6         16.72         18.41         2.36 o
  -1  18   6        154.27        141.40         6.69 o
   0  18   6        337.77        314.26         8.98 o
   1  18   6         47.19         56.63         6.01 o
   2  18   6          0.25         -1.56         1.56 o
   3  18   6        156.34        158.89         6.51 o
   4  18   6         35.42         34.14         4.32 o
   5  18   6          3.50          3.58         2.73 o
  -9  19   6         24.14         30.91         7.59 o
  -8  19   6          9.77          4.09         3.98 o
  -7  19   6        105.46        113.03         6.35 o
  -6  19   6         60.06         60.40         4.37 o
  -5  19   6        151.83        142.06         7.19 o
  -4  19   6         39.24         34.29         3.23 o
  -3  19   6         19.02         22.65         2.69 o
  -2  19   6         57.67         46.77         3.24 o
  -1  19   6        152.28        154.21         6.53 o
   0  19   6         64.89         61.71         6.13 o
   1  19   6        142.48        134.18         6.90 o
   2  19   6         74.08         62.27         4.45 o
   3  19   6         24.71         25.79         3.28 o
   4  19   6         43.14         43.95         4.61 o
   5  19   6        117.73        124.35         6.79 o
  -9  20   6          1.32          0.49         3.56 o
  -8  20   6        106.22        152.46         7.84 o
  -7  20   6         45.97         60.45         4.76 o
  -6  20   6          1.32          1.07         1.97 o
  -5  20   6          0.60          2.73         2.04 o
  -4  20   6        375.98        378.59         9.12 o
  -3  20   6        221.00        205.95         6.49 o
  -2  20   6        330.35        307.55         7.11 o
  -1  20   6         79.07         79.47         4.38 o
   0  20   6          0.01          3.12         2.40 o
   1  20   6         41.58         54.01         5.16 o
   2  20   6         72.00         60.44         4.47 o
   3  20   6        334.90        334.20         9.50 o
   4  20   6         35.81         32.56         4.39 o
   5  20   6         50.77         78.05         9.50 o
  -9  21   6          6.77         21.19         7.02 o
  -8  21   6         16.84         10.27         3.45 o
  -7  21   6         15.33          9.02         2.81 o
  -6  21   6          0.02         -1.21         1.95 o
  -5  21   6         76.63         83.72         4.93 o
  -4  21   6         52.87         49.65         4.41 o
  -3  21   6          0.00         -1.48         1.48 o
  -2  21   6        101.14        106.73         4.44 o
  -1  21   6         26.03         19.84         3.28 o
   0  21   6         47.99         45.09         4.71 o
   1  21   6          2.81          3.91         2.42 o
   2  21   6         83.25         86.04         5.79 o
   3  21   6          0.30          1.33         2.32 o
   4  21   6          0.15          0.76         3.31 o
  -8  22   6         48.88         71.84         6.50 o
  -7  22   6        106.39        106.99         5.75 o
  -6  22   6         34.19         48.88         4.66 o
  -5  22   6         82.91         70.06         4.69 o
  -4  22   6         32.16         35.84         4.01 o
  -3  22   6          3.24          0.61         2.34 o
  -2  22   6        156.01        168.71         6.90 o
  -1  22   6        296.50        319.45         9.52 o
   0  22   6         71.96         85.66         5.48 o
   1  22   6          0.01          1.52         2.86 o
   2  22   6         43.29         45.78         5.47 o
   3  22   6          0.01          2.76         2.67 o
   4  22   6          3.91          0.43         4.13 o
  -8  23   6          1.23          1.48         3.09 o
  -7  23   6          3.14          6.23         2.67 o
  -6  23   6        131.54        118.26         5.92 o
  -5  23   6          1.35          2.52         2.16 o
  -4  23   6         99.47         93.41         5.03 o
  -3  23   6          2.86          6.31         2.08 o
  -2  23   6        422.57        428.40         8.82 o
  -1  23   6        425.31        417.19        11.13 o
   0  23   6         38.43         40.48         4.61 o
   1  23   6         40.36         37.55         4.54 o
   2  23   6          2.06          5.17         2.93 o
   3  23   6          0.13          0.05         2.60 o
   4  23   6         14.31         12.61         5.35 o
  -8  24   6         85.90         94.69         6.89 o
  -7  24   6          7.53          2.10         2.61 o
  -6  24   6          9.80         11.03         3.14 o
  -5  24   6        144.16        123.60         6.88 o
  -4  24   6         91.49         78.66         4.78 o
  -3  24   6         13.17         21.22         3.22 o
  -2  24   6        467.40        441.50        11.06 o
  -1  24   6         68.61         56.70         6.40 o
   0  24   6         69.49         57.11         5.24 o
   1  24   6          0.99          0.72         2.29 o
   2  24   6        332.64        304.71        10.26 o
   3  24   6         38.45         21.89         5.12 o
   4  24   6        241.47        275.93        21.52 o
  -8  25   6          4.66          8.95         3.56 o
  -7  25   6          1.69          0.26         2.45 o
  -6  25   6         28.50         40.85         4.56 o
  -5  25   6         16.69         19.03         4.23 o
  -4  25   6         39.43         35.63         4.02 o
  -3  25   6         12.63         16.28         3.10 o
  -2  25   6          0.00          0.87         1.97 o
  -1  25   6        207.12        210.80        10.44 o
   0  25   6          3.65          6.50         3.91 o
   1  25   6        135.87        135.30         7.17 o
   2  25   6          0.04          0.62         2.98 o
   3  25   6         45.89         42.07         6.38 o
  -7  26   6        140.31        155.04         7.35 o
  -6  26   6         27.55         19.50         4.64 o
  -5  26   6         20.01         23.70         3.68 o
  -4  26   6        189.73        190.99         7.65 o
  -3  26   6        249.74        267.16        12.47 o
  -2  26   6         60.97         68.34         5.38 o
  -1  26   6         89.92         79.76         5.62 o
   0  26   6          8.00          9.36         3.16 o
   1  26   6        133.36        147.63         7.56 o
   2  26   6         33.77         38.07         5.95 o
   3  26   6        142.55        144.37         9.35 o
  -7  27   6         30.37         30.99         4.45 o
  -6  27   6          3.04          3.39         2.62 o
  -5  27   6          2.72          3.67         2.51 o
  -4  27   6          0.04          0.54         2.06 o
  -3  27   6        117.32        133.51         6.83 o
  -2  27   6        177.59        171.16        12.61 o
  -1  27   6        118.59        126.10         6.85 o
   0  27   6         45.85         37.33         4.77 o
   1  27   6          0.84          4.00         3.46 o
   2  27   6          2.69          4.99         3.73 o
   3  27   6          0.03          2.18         5.38 o
  -7  28   6          3.69          0.53         2.78 o
  -6  28   6          3.51          7.20         3.04 o
  -5  28   6         91.97        104.68         5.96 o
  -4  28   6         10.50          5.91         2.56 o
  -3  28   6         30.94         23.32         3.64 o
  -2  28   6         15.83         13.59         3.99 o
  -1  28   6        250.53        269.56        11.10 o
   0  28   6        108.21        102.98         6.69 o
   1  28   6         38.97         35.87         6.73 o
   2  28   6          8.45          9.10         4.36 o
  -6  29   6         10.06         12.50         4.13 o
  -5  29   6          4.93          5.88         2.89 o
  -4  29   6         17.06         28.25         4.41 o
  -3  29   6          2.59          1.46         2.96 o
  -2  29   6        313.43        329.77        14.52 o
  -1  29   6          1.48          0.27         2.48 o
   0  29   6         55.48         68.60         7.35 o
   1  29   6         15.40         26.59         5.37 o
   2  29   6         38.65         45.93         6.71 o
  -6  30   6         44.10         58.36         5.72 o
  -5  30   6          0.06          3.40         3.11 o
  -4  30   6          5.39          8.39         3.11 o
  -3  30   6         13.44         15.70         3.66 o
  -2  30   6        137.92        162.20        12.40 o
  -1  30   6        164.00        175.12         9.77 o
   0  30   6         46.74         59.87         7.30 o
   1  30   6         23.60         13.60         4.46 o
  -5  31   6         31.24         32.10         5.57 o
  -4  31   6         62.12         66.15         5.83 o
  -3  31   6          0.00         -0.68         3.31 o
  -2  31   6          8.69         19.82         6.07 o
  -1  31   6         14.40          9.45         5.32 o
   0  31   6         10.48          8.65         3.96 o
   1  31   6          8.70          3.95         7.83 o
  -5  32   6         11.23         10.33         7.32 o
  -4  32   6         10.36          6.52         3.65 o
  -3  32   6          0.77         -0.62         3.20 o
  -2  32   6          3.35          4.22         5.81 o
  -1  32   6         28.91         24.23        10.55 o
   0  32   6         37.18         35.75         6.18 o
  -3  33   6          3.41          7.26         4.84 o
  -2  33   6          0.67         -0.33         4.65 o
  -1  33   6         49.25         38.31        11.62 o
 -11   1   7         12.92         11.57         5.15 o
 -10   1   7          0.12          5.77         6.46 o
  -9   1   7         37.77         40.69         4.37 o
  -8   1   7         56.39         60.03         3.72 o
  -7   1   7         54.45         47.85         3.47 o
  -6   1   7         87.58         65.71         3.52 o
  -5   1   7         11.87          7.44         1.70 o
  -4   1   7         78.20         79.51         3.36 o
  -3   1   7         54.88         51.11         4.89 o
  -2   1   7         73.09         77.65         3.23 o
  -1   1   7        980.15        979.92        12.13 o
   0   1   7          0.77          2.30         1.27 o
   1   1   7         51.52         42.97         3.05 o
   2   1   7        161.35        167.92         5.40 o
   3   1   7         43.99         45.61         4.33 o
   4   1   7         72.26         74.50         4.91 o
   5   1   7          2.53         -2.37         2.73 o
 -11   2   7         12.58          7.27         7.75 o
 -10   2   7         70.78         69.30         6.82 o
  -9   2   7         41.10         29.22         4.05 o
  -8   2   7        114.87        103.94         4.51 o
  -7   2   7        860.64        795.60        11.92 o
  -6   2   7        182.45        157.07         4.88 o
  -5   2   7        256.64        261.64         7.52 o
  -4   2   7        258.08        263.38         5.87 o
  -3   2   7        429.18        435.20         7.52 o
  -2   2   7        125.42        122.66         4.65 o
  -1   2   7         29.97         32.03         2.93 o
   0   2   7         44.91         39.29         2.51 o
   1   2   7         87.22         79.46         3.62 o
   2   2   7        322.67        331.61         7.42 o
   3   2   7        109.26         99.94         4.62 o
   4   2   7        314.03        294.16         8.68 o
   5   2   7         33.34         39.87         5.07 o
 -11   3   7         43.74         75.33         9.89 o
 -10   3   7         35.59         29.78         5.57 o
  -9   3   7         47.48         54.16         5.24 o
  -8   3   7          7.61          7.06         2.38 o
  -7   3   7        128.94        117.80         4.55 o
  -6   3   7        851.49        888.29        12.21 o
  -5   3   7         46.81         52.89         3.00 o
  -4   3   7         50.77         47.48         2.75 o
  -3   3   7        100.46         99.76         3.66 o
  -2   3   7        904.79        940.13        11.80 o
  -1   3   7        449.87        450.55         6.87 o
   0   3   7        122.71         94.11         3.64 o
   1   3   7        287.08        303.96         6.70 o
   2   3   7        176.41        165.84         5.79 o
   3   3   7         13.24         14.82         2.51 o
   4   3   7         39.17         33.23         5.72 o
   5   3   7         97.16        106.01         6.87 o
 -11   4   7          2.26         -0.09         3.60 o
 -10   4   7         36.35         22.46         7.15 o
  -9   4   7          2.72         -1.66         2.35 o
  -8   4   7         83.78         87.73         4.75 o
  -7   4   7        511.62        507.82        10.39 o
  -6   4   7          0.05          3.92         1.69 o
  -5   4   7        520.63        569.59        10.02 o
  -4   4   7         26.83         29.39         2.56 o
  -3   4   7         15.24          6.48         1.61 o
  -2   4   7        357.10        364.55         6.81 o
  -1   4   7        263.74        265.98         5.20 o
   0   4   7        577.45        577.72         9.91 o
   1   4   7        156.85        157.86         8.82 o
   2   4   7        248.52        266.73        10.69 o
   3   4   7        534.94        455.94         9.30 o
   4   4   7        142.03        125.31         6.28 o
   5   4   7         50.38         52.48         5.77 o
 -11   5   7          0.37          2.28         3.62 o
 -10   5   7        120.64        125.35         8.70 o
  -9   5   7          0.02          3.89         2.70 o
  -8   5   7         75.45         75.35         5.08 o
  -7   5   7        512.85        492.36        10.21 o
  -6   5   7        177.79        174.04         6.22 o
  -5   5   7        279.55        285.20         6.33 o
  -4   5   7        236.35        239.73         5.60 o
  -3   5   7        107.22         97.27         3.55 o
  -2   5   7          6.07         12.16         1.89 o
  -1   5   7        133.36        151.69         3.95 o
   0   5   7        229.58        206.68         5.75 o
   1   5   7       1036.30        990.40        13.05 o
   2   5   7         33.88         31.60         4.27 o
   3   5   7          2.54          6.41         2.30 o
   4   5   7         51.61         44.05         4.62 o
   5   5   7         28.54         35.32         5.77 o
 -11   6   7         42.14         59.87        11.27 o
 -10   6   7          7.71          7.12         3.11 o
  -9   6   7          6.27         14.23         3.45 o
  -8   6   7         63.86         79.55         5.22 o
  -7   6   7        284.40        265.60         7.37 o
  -6   6   7        813.46        734.71        12.34 o
  -5   6   7         48.13         18.46         2.23 o
  -4   6   7        278.66        282.53         6.10 o
  -3   6   7         19.44         19.96         2.34 o
  -2   6   7        935.60        929.23        14.79 o
  -1   6   7         72.48         66.15         2.83 o
   0   6   7        931.95        882.55        18.62 o
   1   6   7        138.04        137.77         4.71 o
   2   6   7         38.04         32.04         3.06 o
   3   6   7          4.24          0.94         2.25 o
   4   6   7         15.73         20.39         3.50 o
   5   6   7        149.81        146.65         6.92 o
 -11   7   7        106.44        112.16        13.34 o
 -10   7   7         13.82         12.03         3.62 o
  -9   7   7          5.85          8.00         2.99 o
  -8   7   7         95.48        101.12         6.90 o
  -7   7   7        547.41        534.14        10.78 o
  -6   7   7         28.96         29.52         4.20 o
  -5   7   7        405.16        384.36         8.43 o
  -4   7   7          0.42         -0.42         1.27 o
  -3   7   7         13.61         15.52         2.05 o
  -2   7   7         29.63         29.27         2.27 o
  -1   7   7         13.77         14.78         1.86 o
   0   7   7        107.18        105.15         3.99 o
   1   7   7        194.56        173.64         5.17 o
   2   7   7         88.94        100.09         4.30 o
   3   7   7         81.61         94.96         5.62 o
   4   7   7        644.67        641.89        13.43 o
   5   7   7         48.62         45.28         4.89 o
 -10   8   7         69.44         72.38         6.16 o
  -9   8   7         20.03         21.43         3.92 o
  -8   8   7         80.66         78.03         8.08 o
  -7   8   7         38.57         24.30         3.11 o
  -6   8   7        343.71        337.51        11.37 o
  -5   8   7          5.42          8.23         2.03 o
  -4   8   7        157.78        131.92         4.24 o
  -3   8   7         18.60         16.75         2.05 o
  -2   8   7        764.44        735.46         9.99 o
  -1   8   7          5.47          0.55         1.31 o
   0   8   7        929.01        898.22        13.42 o
   1   8   7         12.49          8.60         2.12 o
   2   8   7         76.06         63.45         3.61 o
   3   8   7        214.90        194.02         7.03 o
   4   8   7        223.35        234.06        10.38 o
   5   8   7          0.04         -0.48         2.58 o
 -10   9   7         78.99         86.28         7.63 o
  -9   9   7          1.91          1.92         2.58 o
  -8   9   7         71.85        100.43         6.09 o
  -7   9   7          0.03          2.63         1.95 o
  -6   9   7        356.25        328.79         8.12 o
  -5   9   7          0.59          3.03         1.78 o
  -4   9   7        600.23        555.46        10.19 o
  -3   9   7         70.79         92.16         3.98 o
  -2   9   7         63.42         65.04         3.32 o
  -1   9   7         57.31         54.20         3.33 o
   0   9   7        634.99        604.15         9.79 o
   1   9   7        511.69        454.33         9.40 o
   2   9   7          4.81          1.53         2.09 o
   3   9   7        250.90        250.62         7.84 o
   4   9   7        148.07        144.98        13.21 o
   5   9   7        166.48        176.08         8.74 o
 -10  10   7         60.36         77.62         6.44 o
  -9  10   7          1.80         -0.62         2.54 o
  -8  10   7          0.42          3.00         2.29 o
  -7  10   7         11.64         12.58         3.54 o
  -6  10   7          3.52          2.92         1.99 o
  -5  10   7         43.42         42.74         3.52 o
  -4  10   7         16.40         23.67         2.84 o
  -3  10   7        156.79        139.88         4.96 o
  -2  10   7         76.44         66.90         2.90 o
  -1  10   7        415.50        423.31         7.73 o
   0  10   7        173.13        160.71         4.99 o
   1  10   7          9.23          9.10         2.02 o
   2  10   7         37.98         32.07         3.65 o
   3  10   7         14.23         10.78         2.76 o
   4  10   7         31.13         24.73         3.68 o
   5  10   7          0.01          3.63         3.27 o
 -10  11   7          7.19          8.73         3.45 o
  -9  11   7          2.58         -0.74         2.34 o
  -8  11   7         17.10         18.40         3.59 o
  -7  11   7          2.94          2.32         2.25 o
  -6  11   7        776.25        772.87        13.12 o
  -5  11   7         19.97         12.59         2.42 o
  -4  11   7       2043.20       1953.21        22.62 o
  -3  11   7         20.35         36.57         3.40 o
  -2  11   7        145.65        169.18         4.37 o
  -1  11   7        409.04        402.60         8.35 o
   0  11   7         16.77         18.91         2.44 o
   1  11   7        182.15        187.34         6.03 o
   2  11   7        236.26        235.55         7.29 o
   3  11   7        117.24        113.62         5.68 o
   4  11   7         12.68          6.50         3.45 o
   5  11   7         22.31         18.62         3.71 o
 -10  12   7         20.15         14.21         3.98 o
  -9  12   7         14.51          8.21         3.23 o
  -8  12   7          6.07         17.13         3.72 o
  -7  12   7        167.50        178.98         7.58 o
  -6  12   7        244.92        237.09         7.12 o
  -5  12   7          0.32          0.70         1.68 o
  -4  12   7        512.76        519.02        11.19 o
  -3  12   7         37.05         34.10         2.90 o
  -2  12   7          7.05          7.42         1.79 o
  -1  12   7          0.80         -0.24         1.40 o
   0  12   7         19.89         15.89         2.21 o
   1  12   7        199.45        175.24         5.46 o
   2  12   7          5.43          8.26         2.66 o
   3  12   7         26.72         26.09         3.64 o
   4  12   7          0.01          0.22         2.36 o
   5  12   7        176.12        210.29         8.49 o
 -10  13   7          0.42          4.71         3.28 o
  -9  13   7        133.17        114.27         6.87 o
  -8  13   7          8.34          5.34         2.89 o
  -7  13   7        101.16        104.27         5.97 o
  -6  13   7         79.35         67.30         4.79 o
  -5  13   7        323.63        295.98         7.72 o
  -4  13   7         86.04         92.74         4.49 o
  -3  13   7         37.70         29.21         2.77 o
  -2  13   7        235.14        232.71         6.22 o
  -1  13   7         66.42         59.24         3.68 o
   0  13   7         73.19         82.46         4.04 o
   1  13   7        179.18        162.17         5.92 o
   2  13   7         71.04         65.26         4.82 o
   3  13   7          5.82          2.44         2.20 o
   4  13   7          6.61          7.25         2.86 o
   5  13   7          2.15          1.91         2.70 o
 -10  14   7          1.02         -2.18         2.63 o
  -9  14   7         11.70          6.62         3.03 o
  -8  14   7         32.27         27.59         4.24 o
  -7  14   7          0.02         -1.26         2.17 o
  -6  14   7         13.29          7.83         2.79 o
  -5  14   7        147.60        142.12         9.61 o
  -4  14   7         70.91         69.71         4.04 o
  -3  14   7         24.12         22.16         2.56 o
  -2  14   7        122.57        120.74         4.34 o
  -1  14   7         41.15         36.69         3.50 o
   0  14   7         42.19         45.59         3.50 o
   1  14   7         45.16         42.77         3.75 o
   2  14   7          0.02          5.01         2.85 o
   3  14   7         18.02         17.96         3.21 o
   4  14   7          0.93          2.31         2.50 o
   5  14   7          0.03          4.26         2.98 o
 -10  15   7         10.80          6.04         3.33 o
  -9  15   7          0.16         -2.08         2.61 o
  -8  15   7         32.00         25.76         4.22 o
  -7  15   7        144.71        154.64         7.25 o
  -6  15   7          2.33         -0.17         2.03 o
  -5  15   7          0.55          1.31         1.75 o
  -4  15   7       1047.49       1006.06        14.86 o
  -3  15   7       1325.34       1233.39        15.30 o
  -2  15   7         68.10         58.78         3.36 o
  -1  15   7          2.21          3.91         1.98 o
   0  15   7        502.02        478.00        10.57 o
   1  15   7         42.19         44.75         4.02 o
   2  15   7          1.30          2.35         2.81 o
   3  15   7         29.31         25.91         4.07 o
   4  15   7         12.03         13.27         3.75 o
 -10  16   7          1.14          1.00         4.65 o
  -9  16   7         54.23         76.30         6.50 o
  -8  16   7         16.43         14.48         3.62 o
  -7  16   7        217.26        242.15         9.04 o
  -6  16   7        206.01        242.50         8.72 o
  -5  16   7         87.31        100.94         4.88 o
  -4  16   7         27.74         25.97         2.87 o
  -3  16   7        333.59        330.41         7.30 o
  -2  16   7          1.58          1.07         1.70 o
  -1  16   7        115.73        117.55         5.01 o
   0  16   7         35.74         36.57         8.12 o
   1  16   7         64.25         66.83         5.05 o
   2  16   7         12.20         11.81         3.21 o
   3  16   7          3.59          1.87         2.73 o
   4  16   7         14.23         11.94         3.29 o
  -9  17   7          7.74         12.30         3.70 o
  -8  17   7          3.31          0.92         3.48 o
  -7  17   7          0.28         -1.33         2.57 o
  -6  17   7          0.72          4.06         2.52 o
  -5  17   7          8.50          1.52         1.83 o
  -4  17   7       1446.54       1376.06        16.96 o
  -3  17   7          2.83          6.90         1.98 o
  -2  17   7        194.82        205.53         6.52 o
  -1  17   7        229.95        236.30         7.06 o
   0  17   7        487.64        471.09        17.01 o
   1  17   7        548.50        534.70        12.81 o
   2  17   7          3.16          2.08         2.96 o
   3  17   7         43.83         33.95         4.66 o
   4  17   7         13.05         14.04         3.87 o
  -9  18   7         29.64         34.69         6.82 o
  -8  18   7         22.93         20.95         4.06 o
  -7  18   7         10.47          6.76         2.92 o
  -6  18   7         18.45         15.33         3.44 o
  -5  18   7          2.07         -1.56         2.14 o
  -4  18   7         20.32         21.67         2.75 o
  -3  18   7         21.40         22.41         3.21 o
  -2  18   7        516.76        502.55        10.34 o
  -1  18   7         53.88         53.63         4.45 o
   0  18   7         79.07         84.16         5.32 o
   1  18   7         39.78         44.22         4.69 o
   2  18   7          0.20         -1.94         2.39 o
   3  18   7          0.00         -0.90         3.15 o
   4  18   7         74.44         81.06         6.61 o
  -9  19   7          1.39          3.94         3.15 o
  -8  19   7         28.57         14.75         4.91 o
  -7  19   7         41.92         23.08         4.29 o
  -6  19   7          1.74          5.15         2.75 o
  -5  19   7         22.54         27.96         5.15 o
  -4  19   7         27.61         20.82         3.33 o
  -3  19   7       1403.59       1395.90        17.30 o
  -2  19   7        187.70        167.82         6.03 o
  -1  19   7        286.24        309.00         8.25 o
   0  19   7          0.13          1.70         2.39 o
   1  19   7         43.28         51.18         5.17 o
   2  19   7          5.89         -1.47         2.54 o
   3  19   7         47.14         44.60        13.13 o
   4  19   7          0.09         -3.14         3.14 o
  -9  20   7         23.72         30.21         5.14 o
  -8  20   7         12.77         14.60         4.02 o
  -7  20   7          0.17         -0.24         2.37 o
  -6  20   7         42.89         45.19         7.20 o
  -5  20   7          8.32          1.39         3.11 o
  -4  20   7         78.67         81.61         4.18 o
  -3  20   7         65.27         59.94         4.06 o
  -2  20   7        725.78        746.08        13.20 o
  -1  20   7        513.00        533.44        12.68 o
   0  20   7         32.23         19.53         5.73 o
   1  20   7          0.74          1.98         2.48 o
   2  20   7          2.80         -0.91         3.04 o
   3  20   7         21.87          7.96         4.41 o
   4  20   7          0.18         13.78         6.89 o
  -9  21   7          9.69         11.62         7.32 o
  -8  21   7          2.39          0.40         2.91 o
  -7  21   7         10.32          5.70         3.22 o
  -6  21   7         17.63          9.73         3.31 o
  -5  21   7          0.17          1.38         2.05 o
  -4  21   7         12.51          7.21         2.17 o
  -3  21   7         80.52         78.18         4.71 o
  -2  21   7        110.41        145.59         5.98 o
  -1  21   7         27.58         34.08         4.88 o
   0  21   7          2.16          0.30         2.22 o
   1  21   7        162.09        169.08         7.64 o
   2  21   7          0.86         -2.04         2.47 o
   3  21   7          4.49          6.94         4.08 o
  -8  22   7         17.25          5.53         3.48 o
  -7  22   7         45.97         68.65         6.11 o
  -6  22   7          0.27          0.01         2.76 o
  -5  22   7         13.61         18.02         3.25 o
  -4  22   7          5.03          5.15         2.27 o
  -3  22   7         41.74         51.56         4.96 o
  -2  22   7        280.62        288.49         8.18 o
  -1  22   7         34.39         42.04         4.82 o
   0  22   7         22.26         16.51         3.36 o
   1  22   7         41.95         36.91         4.59 o
   2  22   7          2.19          0.59         2.79 o
   3  22   7        157.43        175.66         9.94 o
  -8  23   7          1.83          2.02         2.98 o
  -7  23   7         28.30         31.64         4.89 o
  -6  23   7         36.02         25.53         4.16 o
  -5  23   7          0.51          2.06         2.32 o
  -4  23   7          4.58          3.14         2.14 o
  -3  23   7          1.95          2.51         1.99 o
  -2  23   7          1.53          0.67         1.95 o
  -1  23   7         33.36         36.97         5.96 o
   0  23   7          0.03          0.39         2.46 o
   1  23   7          0.04         -2.40         2.40 o
   2  23   7          2.24          6.75         3.36 o
   3  23   7         23.98         25.74         5.95 o
  -8  24   7          7.41          2.38         3.52 o
  -7  24   7         91.17        100.07         6.96 o
  -6  24   7         16.40         11.96         3.28 o
  -5  24   7          4.87          6.34         2.71 o
  -4  24   7         24.65         25.33         3.66 o
  -3  24   7        667.48        677.61        14.70 o
  -2  24   7          9.47          9.83         3.64 o
  -1  24   7         22.69         13.96         3.35 o
   0  24   7        172.49        174.29         8.64 o
   1  24   7         67.77         72.86         6.50 o
   2  24   7        103.19        118.57         7.14 o
  -7  25   7          6.09          7.07         3.71 o
  -6  25   7          0.00          0.21         2.68 o
  -5  25   7          6.85          4.63         2.53 o
  -4  25   7         24.48         27.15         4.74 o
  -3  25   7        102.23        114.54         6.56 o
  -2  25   7          0.04          1.82         2.57 o
  -1  25   7        116.80        115.90         6.72 o
   0  25   7          5.28          7.07         3.00 o
   1  25   7        146.60        172.32         8.33 o
   2  25   7         78.38         88.39         6.56 o
  -7  26   7         18.95         25.55         4.92 o
  -6  26   7         14.64         18.23         4.34 o
  -5  26   7          4.23          4.75         2.51 o
  -4  26   7        111.43        124.01         8.91 o
  -3  26   7         54.24         58.45         5.57 o
  -2  26   7        107.30        119.93         6.79 o
  -1  26   7         42.53         47.68         6.93 o
   0  26   7         68.44         58.21         5.91 o
   1  26   7        175.04        189.48        13.59 o
   2  26   7          1.40         -0.83         3.46 o
  -7  27   7          0.21          1.07         3.10 o
  -6  27   7         19.04         13.35         3.97 o
  -5  27   7         93.95        109.48         6.01 o
  -4  27   7         60.30         66.26         5.25 o
  -3  27   7         22.56         21.31         5.78 o
  -2  27   7          8.75          9.75         3.23 o
  -1  27   7        165.32        193.13         8.59 o
   0  27   7         16.50         19.99         4.01 o
   1  27   7        116.05        119.60         7.40 o
  -6  28   7         39.82         48.78         5.90 o
  -5  28   7         27.01         25.51         4.02 o
  -4  28   7          6.92         10.51         3.25 o
  -3  28   7        119.09        107.93        11.03 o
  -2  28   7        119.16        111.62         8.86 o
  -1  28   7         22.16         23.36         4.75 o
   0  28   7        102.96        115.20         9.07 o
   1  28   7         85.23         90.94         8.11 o
  -6  29   7         21.33         20.66         4.16 o
  -5  29   7          6.66          9.24         3.23 o
  -4  29   7         19.51         22.38         4.18 o
  -3  29   7         31.91         35.22         5.73 o
  -2  29   7          8.86          4.95         3.87 o
  -1  29   7         10.94         11.32         3.36 o
   0  29   7        213.67        231.36        11.35 o
  -5  30   7         35.35         43.16         4.98 o
  -4  30   7          5.94          3.96         3.00 o
  -3  30   7          0.35          0.59         3.58 o
  -2  30   7         60.35         54.91         6.92 o
  -1  30   7         35.45         24.94         5.53 o
   0  30   7         13.45          7.47         4.04 o
  -4  31   7          8.92         -2.09         5.17 o
  -3  31   7          0.21          0.66         3.64 o
  -2  31   7          4.00         -0.17         3.41 o
  -1  31   7         20.46         14.08         5.79 o
 -10   0   8        104.40        126.99        14.64 o
  -9   0   8          0.24          1.74         3.49 o
  -8   0   8         15.34         21.70         4.11 o
  -7   0   8          3.25         11.88         3.14 o
  -6   0   8       1063.84        993.40        23.91 o
  -5   0   8        338.19        295.85        11.69 o
  -4   0   8          6.57          9.63         3.51 o
  -3   0   8        145.15        152.48         6.82 o
  -2   0   8         75.22         83.43        10.84 o
  -1   0   8       1064.28       1046.68        19.00 o
   0   0   8        686.82        690.86        21.74 o
   1   0   8          5.01          5.36         3.31 o
   2   0   8        117.01        110.20        11.62 o
   3   0   8        301.51        313.58        11.56 o
   4   0   8         58.87         59.30         9.26 o
 -10   1   8         54.42         50.30         7.84 o
  -9   1   8         76.04         79.24         5.46 o
  -8   1   8         54.98         58.88         3.97 o
  -7   1   8        572.89        567.79        10.14 o
  -6   1   8       1575.05       1520.00        17.90 o
  -5   1   8        130.28        113.58         4.31 o
  -4   1   8        310.10        299.51         7.60 o
  -3   1   8        172.38        168.03         4.97 o
  -2   1   8         22.47         17.69         2.34 o
  -1   1   8        133.14        134.79         5.05 o
   0   1   8        147.76        150.49         6.29 o
   1   1   8          9.81          9.34         2.61 o
   2   1   8         83.26         83.11         5.19 o
   3   1   8          4.61          6.97         2.34 o
   4   1   8        110.99         99.73         6.83 o
 -10   2   8          1.25          0.08         3.02 o
  -9   2   8         14.34          4.67         2.55 o
  -8   2   8          1.26          2.63         2.16 o
  -7   2   8        368.91        393.45         8.34 o
  -6   2   8        157.23        157.02         5.26 o
  -5   2   8          0.25          1.15         1.52 o
  -4   2   8         92.89        101.89         4.01 o
  -3   2   8        102.71        108.81         5.12 o
  -2   2   8         51.85         38.22         3.00 o
  -1   2   8         29.72         39.06         4.23 o
   0   2   8        174.92        164.43         6.45 o
   1   2   8         41.87         47.51         4.62 o
   2   2   8          3.54          0.17         2.03 o
   3   2   8         50.82         57.36         4.32 o
   4   2   8          6.99          7.09         3.10 o
 -10   3   8         11.79          6.57         3.23 o
  -9   3   8          4.72         12.94         3.42 o
  -8   3   8          5.74          2.95         3.01 o
  -7   3   8         54.88         38.57         3.91 o
  -6   3   8         47.22         45.39         3.47 o
  -5   3   8        458.82        430.62         8.30 o
  -4   3   8         18.57         14.27         2.25 o
  -3   3   8          0.11          0.99         1.46 o
  -2   3   8         75.93         80.08         3.63 o
  -1   3   8        483.83        450.02         9.19 o
   0   3   8          4.94          6.69         2.42 o
   1   3   8          1.35          2.12         2.53 o
   2   3   8         14.03         12.01         2.79 o
   3   3   8          0.38          4.19         3.29 o
   4   3   8        319.04        311.60        10.50 o
 -10   4   8         16.18          7.36         3.36 o
  -9   4   8         24.92         22.87         4.15 o
  -8   4   8          0.12          0.53         2.36 o
  -7   4   8         83.02         67.34         4.24 o
  -6   4   8        535.05        493.35         9.21 o
  -5   4   8        602.45        560.68         9.64 o
  -4   4   8          0.39          1.45         1.51 o
  -3   4   8         30.78         37.66         2.97 o
  -2   4   8        157.43        129.22         4.47 o
  -1   4   8        700.72        632.83        11.16 o
   0   4   8        163.00        152.00         6.59 o
   1   4   8         37.31         35.14         4.63 o
   2   4   8         19.00         18.04         2.97 o
   3   4   8        375.03        336.64        12.06 o
   4   4   8         65.91         53.73         5.26 o
 -10   5   8          4.79          8.88         3.45 o
  -9   5   8          0.16          0.19         2.32 o
  -8   5   8          8.09         10.71         2.82 o
  -7   5   8         61.01         50.66         4.92 o
  -6   5   8          0.12          8.79         2.34 o
  -5   5   8          8.64         11.67         2.11 o
  -4   5   8        168.23        149.91         4.74 o
  -3   5   8       1176.55       1135.20        14.15 o
  -2   5   8        813.66        769.09        11.13 o
  -1   5   8        128.89        126.51         5.95 o
   0   5   8        167.87        161.44         6.53 o
   1   5   8          6.78          3.61         2.06 o
   2   5   8          0.65          3.34         2.12 o
   3   5   8          0.06          2.80         2.53 o
   4   5   8          7.79          4.07         3.28 o
 -10   6   8          9.23          9.89         3.54 o
  -9   6   8         12.95         10.73         3.24 o
  -8   6   8        351.27        339.47         9.17 o
  -7   6   8        249.18        245.29         7.45 o
  -6   6   8        431.75        362.89        13.67 o
  -5   6   8       1002.94        937.39        16.29 o
  -4   6   8        147.57        136.96         4.65 o
  -3   6   8         15.42         13.18         2.15 o
  -2   6   8        104.35        100.03         4.02 o
  -1   6   8         41.43         37.38         4.81 o
   0   6   8          0.45         -0.78         1.92 o
   1   6   8        167.83        171.15         6.12 o
   2   6   8         19.69         14.69         2.96 o
   3   6   8         54.19         51.32         5.36 o
   4   6   8        137.04        119.05         8.19 o
 -10   7   8         19.03         11.14         3.74 o
  -9   7   8        216.43        229.99        13.57 o
  -8   7   8        225.61        222.32         8.65 o
  -7   7   8         15.51         19.58         3.21 o
  -6   7   8        118.08        139.41         6.21 o
  -5   7   8        476.25        435.08         9.50 o
  -4   7   8          0.17          2.46         1.54 o
  -3   7   8        134.27        140.21         5.05 o
  -2   7   8          2.67          2.20         1.61 o
  -1   7   8         52.75         41.15         3.85 o
   0   7   8        432.99        408.89        10.30 o
   1   7   8         29.41         30.84         3.42 o
   2   7   8          1.96          0.45         2.36 o
   3   7   8         10.14         11.14         3.48 o
   4   7   8         53.23         60.42         5.79 o
 -10   8   8          3.58          2.42         3.15 o
  -9   8   8          3.74          7.58         3.08 o
  -8   8   8         36.56         69.05         5.42 o
  -7   8   8        233.09        272.43         7.94 o
  -6   8   8         21.80         12.64         2.57 o
  -5   8   8         17.52         14.56         2.69 o
  -4   8   8        305.54        341.72         8.22 o
  -3   8   8        227.17        230.69         5.83 o
  -2   8   8          0.01          0.66         1.49 o
  -1   8   8        447.76        403.20         8.82 o
   0   8   8        220.88        182.32         6.05 o
   1   8   8        349.55        343.91         8.61 o
   2   8   8         56.39         59.30         5.31 o
   3   8   8          2.69          5.33         3.11 o
   4   8   8         72.54         86.60         7.08 o
 -10   9   8         17.69         19.61         4.22 o
  -9   9   8          0.82          0.88         2.79 o
  -8   9   8        469.65        483.31        12.85 o
  -7   9   8          9.07         13.29         3.32 o
  -6   9   8          2.75          1.01         1.94 o
  -5   9   8        498.89        488.47        10.23 o
  -4   9   8        482.41        440.80        11.28 o
  -3   9   8       1024.20       1018.37        15.07 o
  -2   9   8        103.51        101.93         5.11 o
  -1   9   8          3.08          6.04         2.20 o
   0   9   8         55.74         42.21         3.20 o
   1   9   8          5.37          4.52         2.06 o
   2   9   8         15.18         11.68         3.00 o
   3   9   8         13.73         19.64         3.86 o
   4   9   8        214.39        236.64         9.62 o
 -10  10   8          0.01          2.75         3.06 o
  -9  10   8          0.91          0.37         2.59 o
  -8  10   8        730.34        787.00        16.73 o
  -7  10   8          0.14          0.58         1.89 o
  -6  10   8        255.86        233.72         7.34 o
  -5  10   8        275.13        253.85         8.64 o
  -4  10   8        336.93        322.72         8.07 o
  -3  10   8         16.69          7.11         2.28 o
  -2  10   8         49.69         65.44         3.81 o
  -1  10   8        354.13        372.96         8.60 o
   0  10   8         15.15         12.55         2.75 o
   1  10   8          5.52          3.22         2.03 o
   2  10   8          6.03          4.23         2.53 o
   3  10   8         30.70         27.65         4.29 o
   4  10   8         11.97         13.27         3.85 o
 -10  11   8          0.95          3.63         3.36 o
  -9  11   8         85.23         93.43         6.60 o
  -8  11   8         25.13         33.51         4.67 o
  -7  11   8          8.73          7.12         2.90 o
  -6  11   8          0.02         -1.76         1.76 o
  -5  11   8        291.01        282.91         7.90 o
  -4  11   8         28.26         26.72         3.25 o
  -3  11   8         88.49         92.40         4.51 o
  -2  11   8         13.84         16.75         3.15 o
  -1  11   8        120.01        115.43         5.55 o
   0  11   8        108.34        117.09         5.79 o
   1  11   8         56.23         59.51         5.09 o
   2  11   8          2.60          0.21         2.46 o
   3  11   8         11.36         11.09         4.47 o
   4  11   8         56.34         54.71         6.02 o
 -10  12   8          2.00          3.29         3.47 o
  -9  12   8         12.98         10.71         3.68 o
  -8  12   8        200.48        198.77         8.61 o
  -7  12   8          2.81          0.81         3.34 o
  -6  12   8         16.96         13.36         3.02 o
  -5  12   8        476.91        456.93        10.13 o
  -4  12   8        196.36        220.32         9.35 o
  -3  12   8         15.67         22.66         3.33 o
  -2  12   8        395.37        368.52         9.79 o
  -1  12   8        795.63        754.76        18.27 o
   0  12   8          0.79         -0.04         1.95 o
   1  12   8         48.01         50.62         4.76 o
   2  12   8         11.88         11.16         3.16 o
   3  12   8         59.53         50.00         5.46 o
   4  12   8          0.04          5.26         3.18 o
 -10  13   8         83.06        106.82         7.31 o
  -9  13   8        159.70        152.26         8.07 o
  -8  13   8         13.69         10.72         3.45 o
  -7  13   8         84.77         93.64         7.46 o
  -6  13   8         28.55         26.32         3.37 o
  -5  13   8         55.62         49.09         5.47 o
  -4  13   8        323.18        321.60        10.67 o
  -3  13   8       1288.16       1274.20        17.69 o
  -2  13   8          3.50          6.09         2.57 o
  -1  13   8          0.05         -0.22         1.95 o
   0  13   8        125.36        134.71         6.34 o
   1  13   8        119.53        111.46         6.10 o
   2  13   8          0.87          1.70         2.40 o
   3  13   8         38.04         43.32         5.24 o
   4  13   8        208.31        264.93        10.54 o
 -10  14   8          6.98         10.29         4.88 o
  -9  14   8        138.62        143.63         7.96 o
  -8  14   8         32.69         18.47         3.97 o
  -7  14   8          7.88         13.02         3.51 o
  -6  14   8        107.83         98.50         5.09 o
  -5  14   8          1.60         -0.10         1.80 o
  -4  14   8          7.87          4.00         2.21 o
  -3  14   8         74.18         75.32         5.12 o
  -2  14   8         23.71         19.98         4.03 o
  -1  14   8        194.58        205.10         6.67 o
   0  14   8          8.66          2.80         2.43 o
   1  14   8          3.29          3.72         2.85 o
   2  14   8          0.18          1.99         2.92 o
   3  14   8          8.35         10.86         4.23 o
  -9  15   8         13.39          7.92         3.69 o
  -8  15   8         42.84         37.91         4.94 o
  -7  15   8        262.48        320.00        10.49 o
  -6  15   8         10.97          3.03         2.53 o
  -5  15   8         58.58         47.88         4.20 o
  -4  15   8        146.71        127.16         7.00 o
  -3  15   8        540.52        509.49        10.63 o
  -2  15   8          9.75         14.33         3.13 o
  -1  15   8         99.46        101.70         5.04 o
   0  15   8          4.30          7.06         4.20 o
   1  15   8        102.48         95.79         7.00 o
   2  15   8          0.06          0.70         2.40 o
   3  15   8         67.22         78.80         6.02 o
  -9  16   8          9.32          4.40         3.53 o
  -8  16   8         18.60         16.92         3.80 o
  -7  16   8         64.21         70.66         8.57 o
  -6  16   8          0.29         -0.33         2.22 o
  -5  16   8         16.48         23.80         3.33 o
  -4  16   8         71.71         73.35         4.93 o
  -3  16   8        133.56        147.19         5.81 o
  -2  16   8          0.56         -0.58         1.93 o
  -1  16   8         81.46         81.33         4.67 o
   0  16   8          1.09         -0.75         2.13 o
   1  16   8        102.77        102.80         7.12 o
   2  16   8         97.93        114.96         8.03 o
   3  16   8         20.13         20.97         4.35 o
  -9  17   8         58.56         56.95         6.32 o
  -8  17   8          5.79          8.39         3.43 o
  -7  17   8        168.82        164.70         7.95 o
  -6  17   8         14.25         16.73         3.46 o
  -5  17   8        228.84        236.90         7.61 o
  -4  17   8        184.95        192.71         6.74 o
  -3  17   8          4.95          1.01         2.18 o
  -2  17   8        138.63        157.81        12.24 o
  -1  17   8        193.28        191.44         6.73 o
   0  17   8         42.23         43.55         4.87 o
   1  17   8         18.66         18.19         4.69 o
   2  17   8         21.05         21.01         4.78 o
   3  17   8        135.02        155.50         9.60 o
  -9  18   8         12.65         21.36         4.68 o
  -8  18   8         26.48         43.05         5.41 o
  -7  18   8          0.59          2.16         2.67 o
  -6  18   8        171.40        180.34         7.95 o
  -5  18   8         23.85         18.04         3.19 o
  -4  18   8         77.97         89.32         5.62 o
  -3  18   8        345.96        335.83         9.99 o
  -2  18   8          1.11          3.08         2.52 o
  -1  18   8          6.21          4.85         3.13 o
   0  18   8        498.70        472.05        12.32 o
   1  18   8        309.75        314.44        10.33 o
   2  18   8         58.89         78.07         8.51 o
   3  18   8         82.95        106.68         8.34 o
  -9  19   8         33.67         20.23         9.04 o
  -8  19   8         45.81         57.17         6.13 o
  -7  19   8         58.08         60.04         5.86 o
  -6  19   8         83.55         80.92         5.76 o
  -5  19   8          2.32          1.48         2.31 o
  -4  19   8          4.67          4.55         2.39 o
  -3  19   8        268.33        243.85         8.60 o
  -2  19   8          2.63          1.26         2.13 o
  -1  19   8          0.33          1.50         2.66 o
   0  19   8          2.94          0.62         2.25 o
   1  19   8        129.16        132.68         7.19 o
   2  19   8         24.74         12.56         5.15 o
   3  19   8         29.55         24.77         6.68 o
  -8  20   8         44.60         42.80         9.87 o
  -7  20   8        121.59        151.53         8.01 o
  -6  20   8        126.65        160.40         8.33 o
  -5  20   8          0.11         -2.14         2.21 o
  -4  20   8          1.20          2.45         2.35 o
  -3  20   8          2.68          3.56         2.73 o
  -2  20   8         14.30          8.93         2.62 o
  -1  20   8         34.55         32.53         6.86 o
   0  20   8         99.70        116.48         6.61 o
   1  20   8         24.04         26.15         4.31 o
   2  20   8         13.67         11.57         5.29 o
  -8  21   8         15.84          9.67         3.75 o
  -7  21   8          0.03          0.22         3.54 o
  -6  21   8         37.43         37.68         6.52 o
  -5  21   8         55.78         53.27         8.95 o
  -4  21   8         41.22         45.40         7.51 o
  -3  21   8         16.03         12.45         3.17 o
  -2  21   8         41.63         44.93         4.62 o
  -1  21   8          7.55          2.41         4.53 o
   0  21   8          3.09          0.04         2.63 o
   1  21   8        201.61        232.17        13.67 o
   2  21   8         77.69         76.73         7.70 o
  -8  22   8          2.97         -2.82         3.06 o
  -7  22   8        141.26        164.03        10.81 o
  -6  22   8         45.46         50.76         5.48 o
  -5  22   8          8.52          3.12         2.76 o
  -4  22   8         10.19          5.28         2.45 o
  -3  22   8         14.37         16.87         4.50 o
  -2  22   8        541.69        566.24        13.85 o
  -1  22   8          1.28          3.44         2.71 o
   0  22   8        101.96        106.93         6.70 o
   1  22   8         51.77         48.71         5.51 o
   2  22   8         76.52         74.48        10.04 o
  -7  23   8         16.98         18.29         4.19 o
  -6  23   8          9.96         13.66         3.89 o
  -5  23   8         44.61         26.43         4.19 o
  -4  23   8         65.98         78.03         5.90 o
  -3  23   8         37.65         38.60         4.76 o
  -2  23   8         33.64         37.83         4.76 o
  -1  23   8          2.13          5.93         2.98 o
   0  23   8          3.48          5.53         3.10 o
   1  23   8          1.82          2.04         2.86 o
  -7  24   8          5.48          6.95         3.55 o
  -6  24   8         22.84         17.77         5.65 o
  -5  24   8          4.01          2.71         3.04 o
  -4  24   8         63.49         49.48         5.46 o
  -3  24   8         12.65         11.67         3.37 o
  -2  24   8         71.55         70.82         6.79 o
  -1  24   8         52.74         70.04         9.26 o
   0  24   8         45.52         42.81         5.16 o
   1  24   8         43.82         41.26         5.40 o
  -7  25   8          9.30         14.76         4.30 o
  -6  25   8         14.73         17.15         4.18 o
  -5  25   8          6.32          9.95         3.65 o
  -4  25   8         26.62         29.33         7.93 o
  -3  25   8          5.13          6.00         2.57 o
  -2  25   8          0.12         -0.07         2.49 o
  -1  25   8        141.08        128.15        15.16 o
   0  25   8         57.36         70.23         6.71 o
   1  25   8          2.73          3.51         3.19 o
  -6  26   8        131.68        153.84         8.37 o
  -5  26   8         12.44          6.73         3.33 o
  -4  26   8          0.05         -2.87         2.87 o
  -3  26   8        483.46        511.59        16.15 o
  -2  26   8         90.64         99.85         6.90 o
  -1  26   8         15.78         12.38         3.74 o
   0  26   8          6.03          5.52         3.31 o
  -6  27   8          0.51          0.48         3.31 o
  -5  27   8          7.19         13.12         3.91 o
  -4  27   8         70.95         79.56         9.42 o
  -3  27   8          3.94          0.56         4.74 o
  -2  27   8          8.55          0.85         2.98 o
  -1  27   8          2.81          4.56         3.06 o
   0  27   8         29.56         23.97         4.56 o
  -5  28   8         37.14         51.83         9.38 o
  -4  28   8         94.00         95.54        11.97 o
  -3  28   8          7.18          8.12         4.17 o
  -2  28   8         37.84         32.31         5.71 o
  -1  28   8         16.16         16.49         4.18 o
  -4  29   8          3.43         21.52         9.47 o
  -3  29   8          1.98          5.67         5.15 o
  -2  29   8         13.18          5.02         4.54 o
 -10   1   9         96.28        104.04         8.02 o
  -9   1   9         67.72         57.65         5.58 o
  -8   1   9         45.49         36.83         7.16 o
  -7   1   9          1.81          0.54         1.80 o
  -6   1   9         65.59         74.26         4.02 o
  -5   1   9        119.54        108.99         5.02 o
  -4   1   9        288.25        277.66         6.92 o
  -3   1   9         24.43         38.39         3.68 o
  -2   1   9         73.24         82.54         5.18 o
  -1   1   9          3.71         -1.36         1.99 o
   0   1   9         42.07         62.87         4.84 o
   1   1   9          2.85          7.60         2.98 o
   2   1   9          9.76          8.44         3.00 o
   3   1   9          0.13         -1.20         4.95 o
 -10   2   9         91.59        116.10         8.28 o
  -9   2   9          2.47          1.27         2.62 o
  -8   2   9          0.54          3.04         2.22 o
  -7   2   9          9.44          8.98         2.66 o
  -6   2   9        125.90        120.26         4.93 o
  -5   2   9         81.52         80.21         4.12 o
  -4   2   9          4.99          7.93         2.01 o
  -3   2   9        564.03        544.59        11.88 o
  -2   2   9        886.42        818.44        13.59 o
  -1   2   9          9.91          2.39         2.25 o
   0   2   9        183.99        207.67         8.50 o
   1   2   9          5.36          5.68         3.98 o
   2   2   9          1.89         -0.16         2.42 o
   3   2   9        108.81        120.20         9.05 o
 -10   3   9        228.55        306.94        16.13 o
  -9   3   9         41.00         46.89         4.55 o
  -8   3   9         17.89         22.51         3.30 o
  -7   3   9         88.14         89.89         5.91 o
  -6   3   9         66.01         54.22         4.20 o
  -5   3   9        147.28        145.17         5.19 o
  -4   3   9          2.35          4.84         1.90 o
  -3   3   9        507.58        468.14         8.95 o
  -2   3   9        249.66        215.02         8.85 o
  -1   3   9         34.42         23.57         3.55 o
   0   3   9         50.80         52.69         5.10 o
   1   3   9          5.39          3.26         2.18 o
   2   3   9         37.96         50.26         6.00 o
   3   3   9          0.34          0.02         3.27 o
 -10   4   9          2.79          4.20         3.96 o
  -9   4   9         45.59         25.97         3.70 o
  -8   4   9          0.05          0.45         2.10 o
  -7   4   9        320.36        315.63         8.87 o
  -6   4   9         15.40         13.35         3.36 o
  -5   4   9         82.44         61.98         3.67 o
  -4   4   9          7.91          6.10         2.03 o
  -3   4   9        110.50        115.29         6.61 o
  -2   4   9        207.77        177.60         6.25 o
  -1   4   9         11.71          4.52         2.47 o
   0   4   9          8.34         11.51         3.11 o
   1   4   9          8.31         14.84         3.35 o
   2   4   9         20.81         24.80         4.71 o
   3   4   9          0.15         -3.10         3.10 o
 -10   5   9          0.87          3.31         3.16 o
  -9   5   9         15.27          8.93         3.22 o
  -8   5   9         10.47          5.97         3.02 o
  -7   5   9          8.22          8.72         2.56 o
  -6   5   9         19.53         12.04         3.85 o
  -5   5   9          0.63          2.06         1.89 o
  -4   5   9         81.20         81.20         3.98 o
  -3   5   9        322.66        278.97         6.89 o
  -2   5   9         98.30         75.85         4.34 o
  -1   5   9         18.07         12.38         2.95 o
   0   5   9        116.01        128.97         6.34 o
   1   5   9          8.82          7.18         2.69 o
   2   5   9        169.26        165.09        11.26 o
   3   5   9         92.75        104.18         8.93 o
 -10   6   9         80.80         92.94         6.66 o
  -9   6   9          2.88         -0.30         2.52 o
  -8   6   9         25.83         40.37         4.14 o
  -7   6   9         74.85         52.71         4.53 o
  -6   6   9         55.22         55.70         4.33 o
  -5   6   9          0.89          0.00         1.84 o
  -4   6   9        108.93         98.77         4.33 o
  -3   6   9         77.14         78.28         3.99 o
  -2   6   9          0.43          1.55         1.87 o
  -1   6   9         31.09         28.47         4.85 o
   0   6   9        148.57        130.46         6.45 o
   1   6   9         25.42         20.89         3.70 o
   2   6   9         48.98         51.51         9.30 o
   3   6   9          1.23          1.06         3.37 o
 -10   7   9         53.61         90.57         6.93 o
  -9   7   9         25.56         36.07         4.93 o
  -8   7   9        201.46        199.83         7.43 o
  -7   7   9         43.99         43.22         5.97 o
  -6   7   9         73.34         85.04         5.15 o
  -5   7   9         36.21         49.65         5.45 o
  -4   7   9         67.60         68.45         4.32 o
  -3   7   9          5.38          2.35         1.98 o
  -2   7   9         16.55          6.91         3.23 o
  -1   7   9        177.49        153.24         5.90 o
   0   7   9        237.67        227.06         8.33 o
   1   7   9          4.28          6.17         3.06 o
   2   7   9          0.78          3.19         3.06 o
   3   7   9          3.56          4.11         3.91 o
 -10   8   9        138.22        177.79         8.79 o
  -9   8   9          1.67         -0.65         2.52 o
  -8   8   9         51.45         55.35         4.80 o
  -7   8   9         12.41         13.97         3.03 o
  -6   8   9         93.67         84.28         4.99 o
  -5   8   9         86.29         82.06         4.60 o
  -4   8   9        225.81        234.40         7.64 o
  -3   8   9        204.78        211.20         6.95 o
  -2   8   9         18.30         10.20         2.43 o
  -1   8   9         20.63         23.43         3.68 o
   0   8   9         48.96         53.65         4.78 o
   1   8   9          1.44          4.68         3.32 o
   2   8   9         34.32         24.12         5.88 o
   3   8   9          4.35          6.52         3.79 o
 -10   9   9          2.17          1.24         3.19 o
  -9   9   9          5.13          7.59         3.48 o
  -8   9   9        117.16        134.97         7.37 o
  -7   9   9          1.76          2.59         2.19 o
  -6   9   9         43.98         46.01         4.44 o
  -5   9   9         61.14         56.11         4.22 o
  -4   9   9        166.94        144.12         5.83 o
  -3   9   9        371.82        304.99         8.10 o
  -2   9   9        244.62        201.70         7.57 o
  -1   9   9         13.23          7.89         2.73 o
   0   9   9          1.36          1.69         2.16 o
   1   9   9          0.17         -0.22         3.65 o
   2   9   9          6.56          3.52         3.21 o
   3   9   9         52.00         75.20         7.78 o
 -10  10   9         40.94         45.09         6.77 o
  -9  10   9         48.01         55.17         6.83 o
  -8  10   9        197.10        180.56         8.44 o
  -7  10   9          0.95          1.22         2.14 o
  -6  10   9         10.74          5.00         2.46 o
  -5  10   9          4.19          6.58         2.47 o
  -4  10   9          0.51          1.21         1.98 o
  -3  10   9          2.36          3.92         2.37 o
  -2  10   9          3.61          2.91         2.71 o
  -1  10   9         45.16         52.12         4.20 o
   0  10   9          3.31          2.28         2.44 o
   1  10   9         49.85         49.92         7.76 o
   2  10   9          9.78          6.57         3.46 o
   3  10   9          1.76         -1.99         3.29 o
  -9  11   9        105.32        130.99         7.69 o
  -8  11   9          0.71          2.68         2.67 o
  -7  11   9         21.24         21.85         4.02 o
  -6  11   9        106.03         98.24         5.35 o
  -5  11   9        528.83        523.74        11.35 o
  -4  11   9         50.88         37.33         3.89 o
  -3  11   9        374.00        387.16        10.65 o
  -2  11   9          5.14          3.82         2.57 o
  -1  11   9         31.56         37.84         5.36 o
   0  11   9        150.76        142.16        10.25 o
   1  11   9          7.11         -1.97         3.19 o
   2  11   9        269.08        304.46        12.34 o
   3  11   9          0.13         -1.09         4.54 o
  -9  12   9          0.47          0.55         2.64 o
  -8  12   9         11.23          9.44         3.45 o
  -7  12   9        137.10        151.99         7.58 o
  -6  12   9          0.61         -0.96         1.84 o
  -5  12   9         73.35         85.20         4.95 o
  -4  12   9         50.08         45.43         4.14 o
  -3  12   9         16.80         20.09         3.53 o
  -2  12   9        400.91        418.26        13.73 o
  -1  12   9          9.01          7.00         2.92 o
   0  12   9          8.46         17.59         4.18 o
   1  12   9         37.11         41.48         5.56 o
   2  12   9         61.66         64.43         7.38 o
   3  12   9          0.52          9.04         7.75 o
  -9  13   9          0.08          1.67         3.04 o
  -8  13   9         21.97         22.37         4.32 o
  -7  13   9         51.28         45.29         5.84 o
  -6  13   9          2.72          4.65         2.42 o
  -5  13   9        116.53        103.07         5.84 o
  -4  13   9        101.70        103.38         5.29 o
  -3  13   9         17.77         11.68         2.99 o
  -2  13   9         72.78         74.59         5.20 o
  -1  13   9         22.77         22.43         3.74 o
   0  13   9        157.19        141.76        10.19 o
   1  13   9          0.94          2.49         5.17 o
   2  13   9         34.50         33.86         6.04 o
  -9  14   9        173.47        206.87         9.62 o
  -8  14   9        146.88        175.69         8.43 o
  -7  14   9          0.18          0.17         2.53 o
  -6  14   9          0.00          0.79         2.01 o
  -5  14   9         77.15         80.50         4.80 o
  -4  14   9         16.65         27.04         3.56 o
  -3  14   9          3.78          1.64         2.40 o
  -2  14   9          1.29          2.04         2.40 o
  -1  14   9         74.83         80.66         5.41 o
   0  14   9         65.55         76.09        20.66 o
   1  14   9          0.04          0.66         5.81 o
   2  14   9          9.26         16.36         5.93 o
  -9  15   9        278.69        361.71        14.82 o
  -8  15   9         20.85         19.40         4.12 o
  -7  15   9        113.89        121.49         7.10 o
  -6  15   9          0.57          1.89         2.11 o
  -5  15   9         23.29         15.17         4.38 o
  -4  15   9        148.38        150.99         6.21 o
  -3  15   9        332.86        344.87        10.36 o
  -2  15   9        252.22        253.68        11.06 o
  -1  15   9          6.09          3.24         2.60 o
   0  15   9         31.28         29.47         9.47 o
   1  15   9         18.51         11.47         5.15 o
   2  15   9         50.54         68.84         9.68 o
  -9  16   9          5.71          5.15         4.71 o
  -8  16   9          6.16          0.31         3.73 o
  -7  16   9         30.39         35.74         4.94 o
  -6  16   9        100.74        127.90        10.07 o
  -5  16   9          5.79          3.38         2.25 o
  -4  16   9         12.14         13.14         3.90 o
  -3  16   9          7.58          1.99         2.61 o
  -2  16   9         21.98         22.29         5.16 o
  -1  16   9          2.03          4.33         3.17 o
   0  16   9         82.83         91.84         8.67 o
   1  16   9         17.84         15.07         5.48 o
   2  16   9         36.16         40.03         8.03 o
  -8  17   9          7.64         14.61         4.22 o
  -7  17   9          0.33          3.32         2.88 o
  -6  17   9          3.72          1.65         2.92 o
  -5  17   9         84.88         96.68         5.41 o
  -4  17   9          0.01          1.25         2.05 o
  -3  17   9        153.33        133.47         6.88 o
  -2  17   9         56.40         44.49         5.90 o
  -1  17   9         58.54         58.68         7.88 o
   0  17   9        198.38        210.59        10.26 o
   1  17   9          0.21          3.08         3.92 o
   2  17   9         46.73         33.58        12.05 o
  -8  18   9         20.24         20.51         4.60 o
  -7  18   9          5.04          4.63         3.26 o
  -6  18   9        317.28        364.68        11.62 o
  -5  18   9         92.08        101.10         5.55 o
  -4  18   9         22.52         19.84         6.09 o
  -3  18   9          6.54          3.07         3.36 o
  -2  18   9          3.97          3.46         2.67 o
  -1  18   9         36.70         45.65         7.21 o
   0  18   9         11.44          5.29         3.64 o
   1  18   9          0.14         -3.92         3.92 o
  -8  19   9          9.77          7.13         3.58 o
  -7  19   9         51.94         52.46         6.45 o
  -6  19   9         31.55         30.40         4.76 o
  -5  19   9         61.67         60.11         5.20 o
  -4  19   9         54.67         73.33         6.05 o
  -3  19   9        143.96        139.82         7.04 o
  -2  19   9          0.81          3.72         2.64 o
  -1  19   9          7.37          7.96         4.41 o
   0  19   9         36.37         32.52         6.54 o
   1  19   9          1.00          3.10         4.41 o
  -8  20   9          0.72         -3.11         4.03 o
  -7  20   9         13.86         12.50         3.74 o
  -6  20   9         30.49         34.61         8.08 o
  -5  20   9          3.04         -1.18         2.71 o
  -4  20   9          7.36          3.84         3.60 o
  -3  20   9          1.83          2.99         3.04 o
  -2  20   9        114.16        112.39         7.83 o
  -1  20   9        101.60         95.31        11.84 o
   0  20   9         64.99         76.20         7.10 o
   1  20   9         22.92         33.02        13.56 o
  -7  21   9         51.76         55.85         6.23 o
  -6  21   9         71.13         68.70         7.10 o
  -5  21   9         98.55        110.63         7.58 o
  -4  21   9         98.75        116.57         6.91 o
  -3  21   9          0.85          2.66         2.61 o
  -2  21   9         16.87         21.10         4.68 o
  -1  21   9        102.30        128.95         8.67 o
   0  21   9         79.99         91.32         8.12 o
  -7  22   9          3.41          4.56         3.47 o
  -6  22   9        116.85        106.44         7.25 o
  -5  22   9        124.70        128.49        10.81 o
  -4  22   9         43.14         28.26         4.37 o
  -3  22   9          2.86          3.57         2.84 o
  -2  22   9        186.39        221.06        12.73 o
  -1  22   9        224.26        245.75        11.42 o
   0  22   9        154.68        195.41        18.05 o
  -7  23   9         26.77         20.23         9.90 o
  -6  23   9         73.79         68.62         6.76 o
  -5  23   9          9.10          8.65         3.48 o
  -4  23   9          3.71         -2.35         2.35 o
  -3  23   9          0.61          2.56         2.92 o
  -2  23   9         25.58         28.50         5.28 o
  -1  23   9          0.00          2.19         3.20 o
   0  23   9         14.16         13.15         4.42 o
  -6  24   9        105.63        119.64         7.63 o
  -5  24   9         33.49         37.49         7.32 o
  -4  24   9          3.35          4.71         3.48 o
  -3  24   9          2.83          2.82         3.37 o
  -2  24   9         57.32         58.90         8.33 o
  -1  24   9          1.02         -0.01         5.48 o
  -5  25   9        170.70        172.45        10.27 o
  -4  25   9         25.40         10.61         4.36 o
  -3  25   9         17.32         18.93         4.88 o
  -2  25   9         22.80         26.43         8.05 o
  -1  25   9         40.35         40.79         6.36 o
  -4  26   9          2.90         -2.14         4.10 o
  -3  26   9          8.85          6.70         4.01 o
  -2  26   9         36.43         29.35         5.56 o
 -10   0  10         46.90         49.07        12.05 o
  -9   0  10          2.68          2.63         4.52 o
  -8   0  10         15.60         17.48         7.96 o
  -7   0  10         87.50         84.07         6.75 o
  -6   0  10          0.44         -0.72         2.42 o
  -5   0  10        330.24        311.72        11.09 o
  -4   0  10          6.68          5.84         3.17 o
  -3   0  10         20.99         21.86         4.05 o
  -2   0  10          0.06          1.18         3.49 o
  -1   0  10         79.50         47.36         7.15 o
   0   0  10          3.88          6.49         4.34 o
   1   0  10        289.40        342.10        15.52 o
   2   0  10         12.75         11.38         4.84 o
  -9   1  10        107.91         93.17         9.20 o
  -8   1  10         10.00          6.88         3.92 o
  -7   1  10         12.45          9.01         2.69 o
  -6   1  10         17.15         15.70         2.70 o
  -5   1  10        456.82        443.24        10.19 o
  -4   1  10        350.77        363.34         8.37 o
  -3   1  10         60.29         67.42         3.92 o
  -2   1  10         34.85         27.56         4.03 o
  -1   1  10          0.00          1.27         2.39 o
   0   1  10         45.32         38.23         4.68 o
   1   1  10         51.88         60.29         5.58 o
   2   1  10         14.70          9.06         3.61 o
  -9   2  10         69.13         81.41        11.37 o
  -8   2  10          2.08          9.15         2.79 o
  -7   2  10          3.00         -1.23         2.10 o
  -6   2  10         93.90         82.85         4.87 o
  -5   2  10          0.24          3.61         2.08 o
  -4   2  10         39.92         34.40         3.45 o
  -3   2  10         76.98         64.10         4.69 o
  -2   2  10         56.22         57.38         5.02 o
  -1   2  10        236.45        251.61         9.03 o
   0   2  10         28.09         40.57         5.03 o
   1   2  10          9.68          5.89         3.05 o
   2   2  10          0.03          2.29         2.90 o
  -9   3  10          6.11         13.27         3.49 o
  -8   3  10         57.31         76.06         8.77 o
  -7   3  10        105.81         95.67         5.42 o
  -6   3  10         36.46         31.19         4.54 o
  -5   3  10         31.65         28.62         3.20 o
  -4   3  10         44.72         36.68         3.56 o
  -3   3  10          0.37         -0.12         2.01 o
  -2   3  10         54.79         52.80         4.81 o
  -1   3  10         46.27         63.59         8.14 o
   0   3  10         11.11         11.52         5.78 o
   1   3  10         14.21         14.17         3.57 o
   2   3  10         43.93         47.96         6.52 o
  -9   4  10         20.48         24.13         4.69 o
  -8   4  10          0.34         -1.67         2.17 o
  -7   4  10          7.89          3.39         2.33 o
  -6   4  10          1.09         -2.13         2.13 o
  -5   4  10         48.35         36.44         3.93 o
  -4   4  10         33.92         28.63         3.24 o
  -3   4  10          2.69          0.50         2.03 o
  -2   4  10         24.66         29.22         4.06 o
  -1   4  10         14.14          6.15         2.87 o
   0   4  10         57.37         64.30         5.81 o
   1   4  10         11.95          3.87         3.17 o
   2   4  10          0.05         -1.94         3.12 o
  -9   5  10          3.74          9.85         3.53 o
  -8   5  10          8.69         10.54         2.79 o
  -7   5  10         13.56         10.41         2.86 o
  -6   5  10        182.48        201.21         9.92 o
  -5   5  10          1.25         -0.75         2.07 o
  -4   5  10          0.38          3.81         2.33 o
  -3   5  10          5.60          1.21         1.93 o
  -2   5  10          0.08         -1.71         2.20 o
  -1   5  10          2.90          3.92         2.58 o
   0   5  10          0.33         -1.49         2.34 o
   1   5  10          0.29          1.73         2.63 o
   2   5  10          7.02          4.83         3.79 o
  -9   6  10          9.78          6.55         3.31 o
  -8   6  10          2.51          0.49         2.47 o
  -7   6  10         18.57         14.19         3.44 o
  -6   6  10          0.00          0.31         2.08 o
  -5   6  10        118.96         86.22         5.12 o
  -4   6  10          2.25          4.54         2.36 o
  -3   6  10          0.85         -0.08         1.87 o
  -2   6  10        120.01        127.85         6.90 o
  -1   6  10        208.99        224.36         8.53 o
   0   6  10          0.05          1.42         2.61 o
   1   6  10         46.65         48.11         5.41 o
   2   6  10          0.68          4.74         4.12 o
  -9   7  10          8.46          0.99         3.09 o
  -8   7  10          1.37          1.26         2.44 o
  -7   7  10         21.92         18.76         3.25 o
  -6   7  10         85.51         99.88         7.32 o
  -5   7  10          9.01          9.91         2.72 o
  -4   7  10        171.40        161.17         6.46 o
  -3   7  10         67.89         51.53         5.87 o
  -2   7  10        218.36        211.45         7.27 o
  -1   7  10          0.74          2.14         2.48 o
   0   7  10          2.59         -0.12         2.36 o
   1   7  10         21.25         23.98         4.62 o
   2   7  10         66.63         93.57         9.42 o
  -9   8  10          0.01          0.99         2.79 o
  -8   8  10         73.09         75.25         5.30 o
  -7   8  10         12.88         18.19         3.42 o
  -6   8  10          0.05          1.03         2.26 o
  -5   8  10         68.43         60.86         4.71 o
  -4   8  10        161.23        174.94         6.66 o
  -3   8  10         33.95         42.20         4.77 o
  -2   8  10         70.04         61.83         5.56 o
  -1   8  10          6.12          4.70         4.16 o
   0   8  10         25.97         19.96         3.96 o
   1   8  10          0.84          3.49         3.46 o
   2   8  10         38.12         42.06         7.91 o
  -9   9  10         18.89         22.17         4.85 o
  -8   9  10         52.19         51.84         6.00 o
  -7   9  10          5.82          1.20         2.51 o
  -6   9  10         28.54         33.27         5.71 o
  -5   9  10         41.21         40.94         4.24 o
  -4   9  10        291.22        301.53         8.68 o
  -3   9  10         18.41         24.90         4.66 o
  -2   9  10         77.83         69.02         5.52 o
  -1   9  10         66.72         58.87         6.61 o
   0   9  10         80.68         74.87         6.19 o
   1   9  10          0.70          1.41         3.14 o
  -9  10  10          2.78          2.91         3.20 o
  -8  10  10          3.38          5.16         3.19 o
  -7  10  10          1.66          2.48         3.32 o
  -6  10  10          6.89          8.42         2.85 o
  -5  10  10         37.41         39.69         4.17 o
  -4  10  10         11.24          6.73         3.24 o
  -3  10  10          1.25         -0.73         2.51 o
  -2  10  10         27.94         37.02         7.91 o
  -1  10  10         21.32         16.90         4.28 o
   0  10  10        149.13        212.34         8.86 o
   1  10  10         57.69         73.46         9.60 o
  -9  11  10          1.81          1.60         3.22 o
  -8  11  10         27.70         27.33         4.72 o
  -7  11  10          3.92          4.76         3.36 o
  -6  11  10         10.79          7.84         2.60 o
  -5  11  10         31.12         36.41         3.98 o
  -4  11  10          4.20          4.95         3.42 o
  -3  11  10        277.72        271.89        10.69 o
  -2  11  10         60.97         50.72         5.18 o
  -1  11  10         31.01         13.27         5.02 o
   0  11  10         17.73         14.85         5.45 o
   1  11  10          0.60          2.98         3.53 o
  -9  12  10          5.78          8.38         5.27 o
  -8  12  10          1.53          4.54         3.19 o
  -7  12  10          0.90          5.43         2.61 o
  -6  12  10          0.68          1.23         2.16 o
  -5  12  10         42.81         30.89         3.89 o
  -4  12  10        112.44        147.58         7.29 o
  -3  12  10         58.96         60.44         5.42 o
  -2  12  10          0.21         -2.41         2.42 o
  -1  12  10         81.36         71.77         6.99 o
   0  12  10         40.38         22.38         6.09 o
   1  12  10          7.47          8.05         7.32 o
  -8  13  10         17.40         21.30         4.36 o
  -7  13  10         10.34         10.65         3.19 o
  -6  13  10         32.60         27.18         3.84 o
  -5  13  10         29.18         21.96         3.50 o
  -4  13  10        205.66        219.31         8.71 o
  -3  13  10          4.01          8.25         3.17 o
  -2  13  10        174.51        182.84        13.45 o
  -1  13  10          2.74          2.97         3.14 o
   0  13  10         10.64         11.39         7.75 o
   1  13  10          1.00          0.22         4.57 o
  -8  14  10          4.33          2.38         2.94 o
  -7  14  10          5.72          5.57         3.36 o
  -6  14  10         26.20         21.85         3.60 o
  -5  14  10         24.20         16.38         4.48 o
  -4  14  10         69.21         67.06         7.46 o
  -3  14  10        216.23        205.36         8.59 o
  -2  14  10         19.43         20.82         3.98 o
  -1  14  10        165.44        174.20         9.40 o
   0  14  10         32.39         38.12         7.91 o
  -8  15  10          0.22         -0.32         3.00 o
  -7  15  10          2.12         -2.60         2.76 o
  -6  15  10        108.28        121.80         8.83 o
  -5  15  10         52.58         62.90         5.25 o
  -4  15  10        128.09        118.81         6.71 o
  -3  15  10          0.96          0.28         2.71 o
  -2  15  10        236.27        239.00        12.80 o
  -1  15  10          4.47          6.07         4.71 o
   0  15  10          2.08          4.60         4.34 o
  -8  16  10          0.35          2.57         3.16 o
  -7  16  10         51.10         59.61         6.27 o
  -6  16  10         43.14         56.37         5.01 o
  -5  16  10         10.40         24.76         3.74 o
  -4  16  10        136.88        168.83         7.96 o
  -3  16  10          0.42         -1.99         2.37 o
  -2  16  10         79.25        100.11         6.65 o
  -1  16  10         24.39         40.68         7.61 o
   0  16  10          0.07          4.89         4.71 o
  -7  17  10         61.53         63.05         6.51 o
  -6  17  10          0.39         -1.94         2.71 o
  -5  17  10          3.59          8.00         2.91 o
  -4  17  10         46.42         43.23         5.15 o
  -3  17  10          3.58          1.74         2.70 o
  -2  17  10         15.99         16.34         3.82 o
  -1  17  10          0.67          0.15         3.31 o
   0  17  10         26.30         17.54         5.76 o
  -7  18  10          9.55          9.59         3.62 o
  -6  18  10          0.36         -2.70         2.70 o
  -5  18  10         10.06         11.76         3.45 o
  -4  18  10         26.02         34.66         4.98 o
  -3  18  10         92.55        105.15         8.14 o
  -2  18  10         23.32         25.54         4.32 o
  -1  18  10         47.47         59.68         8.94 o
  -7  19  10          2.41          4.34        10.98 o
  -6  19  10        117.55        111.10         7.25 o
  -5  19  10         21.90         23.58         4.22 o
  -4  19  10          0.00          1.54         2.92 o
  -3  19  10         58.89         64.30         5.94 o
  -2  19  10         83.97        106.02         8.07 o
  -1  19  10          3.91          5.56         4.84 o
  -6  20  10        225.03        248.80        10.16 o
  -5  20  10        293.55        291.02        10.78 o
  -4  20  10         56.67         40.64         5.20 o
  -3  20  10         18.21         12.01         3.64 o
  -2  20  10          0.27          2.55         3.37 o
  -1  20  10         13.93         22.57         5.12 o
  -6  21  10          0.22          6.42         4.65 o
  -5  21  10         14.21          8.87         4.22 o
  -4  21  10          0.01          1.37         2.97 o
  -3  21  10          8.18          9.24         3.49 o
  -2  21  10          2.39          3.23         3.99 o
  -5  22  10          2.04         -4.30         4.30 o
  -4  22  10         12.35         10.60         3.58 o
  -3  22  10         30.36         37.27         6.11 o
  -2  22  10          4.58          0.65         4.57 o
  -4  23  10          4.63          0.86         6.03 o
  -9   1  11          5.51          2.76         4.54 o
  -8   1  11         24.16         24.79         4.65 o
  -7   1  11         19.29         20.51         3.92 o
  -6   1  11          0.80          3.15         2.39 o
  -5   1  11         22.47         15.41         3.01 o
  -4   1  11          8.28         11.02         2.54 o
  -3   1  11         45.32         64.89         5.41 o
  -2   1  11        118.60        146.57         7.41 o
  -1   1  11         14.64         27.93         4.63 o
   0   1  11         26.19         26.33         4.74 o
  -9   2  11          0.34          3.49         4.71 o
  -8   2  11          4.32          3.37         2.90 o
  -7   2  11          5.85          4.85         2.57 o
  -6   2  11          6.12         11.47         2.95 o
  -5   2  11          7.37         14.85         3.55 o
  -4   2  11          0.23          1.09         2.05 o
  -3   2  11          4.61          1.43         2.61 o
  -2   2  11         47.85         52.81         5.55 o
  -1   2  11         21.44          7.43         3.43 o
   0   2  11          1.25         -2.40         2.66 o
  -9   3  11         68.34        101.00         9.81 o
  -8   3  11         48.14         47.09         5.67 o
  -7   3  11          8.73          8.34         2.92 o
  -6   3  11         18.33         20.32         4.29 o
  -5   3  11          6.91         11.65         3.00 o
  -4   3  11         14.85          9.57         2.86 o
  -3   3  11         41.48         50.73         6.96 o
  -2   3  11          0.40          3.04         2.79 o
  -1   3  11          5.38          3.99         2.89 o
   0   3  11         25.96         24.20         4.56 o
  -8   4  11          0.13          1.75         2.76 o
  -7   4  11         15.41          9.34         3.52 o
  -6   4  11        296.41        303.41         9.19 o
  -5   4  11         52.28         58.49         5.21 o
  -4   4  11          0.09          0.17         2.32 o
  -3   4  11          4.12         -0.47         2.58 o
  -2   4  11         24.50         32.73         4.71 o
  -1   4  11          0.19         -1.67         2.66 o
   0   4  11         14.91         11.42         3.61 o
  -8   5  11          1.90         -1.18         2.52 o
  -7   5  11         34.95         43.41         4.77 o
  -6   5  11         24.70         35.37         5.16 o
  -5   5  11          7.10          1.01         2.45 o
  -4   5  11        108.64        123.85         7.87 o
  -3   5  11        256.11        260.78        11.09 o
  -2   5  11        300.65        327.45        17.27 o
  -1   5  11          0.02         -2.42         2.42 o
   0   5  11         24.97         33.63         5.65 o
  -8   6  11         11.49          5.02         3.08 o
  -7   6  11         14.38         22.01         3.78 o
  -6   6  11          2.08         -0.21         2.35 o
  -5   6  11          2.29          2.43         2.96 o
  -4   6  11         69.40         72.21         5.90 o
  -3   6  11          0.16          3.93         3.17 o
  -2   6  11          6.99          6.66         3.21 o
  -1   6  11         40.16         59.57         6.15 o
   0   6  11         11.46          8.74         3.52 o
  -8   7  11          0.70          1.72         2.60 o
  -7   7  11          0.23          0.07         2.48 o
  -6   7  11          3.22         -0.78         2.37 o
  -5   7  11         48.03         60.42         5.09 o
  -4   7  11         49.11         42.11         5.08 o
  -3   7  11          0.37          1.55         2.90 o
  -2   7  11          4.07          2.64         3.27 o
  -1   7  11          5.21          2.10         3.03 o
   0   7  11         11.28         12.03         5.22 o
  -8   8  11          0.72          3.25         2.72 o
  -7   8  11        122.38        119.69         8.08 o
  -6   8  11         15.33         15.49         3.30 o
  -5   8  11         51.78         69.98         5.50 o
  -4   8  11          0.37         -2.44         2.44 o
  -3   8  11          7.04          6.23         3.23 o
  -2   8  11          4.92          3.65         4.11 o
  -1   8  11         20.77         24.94         5.44 o
   0   8  11        158.90        188.70         9.13 o
  -8   9  11          0.07          3.44         2.65 o
  -7   9  11          0.59          2.50         2.96 o
  -6   9  11         13.46          2.99         2.69 o
  -5   9  11         73.13         79.03         5.47 o
  -4   9  11         38.45         45.78         5.35 o
  -3   9  11          0.78          0.26         2.79 o
  -2   9  11        190.58        165.45        11.55 o
  -1   9  11        184.13        183.10        12.21 o
  -8  10  11          6.43          0.99         3.29 o
  -7  10  11         50.82         70.23         6.72 o
  -6  10  11          9.27         11.70         3.15 o
  -5  10  11          6.13          1.54         2.48 o
  -4  10  11         21.54         33.64         5.72 o
  -3  10  11        103.36        107.80         6.77 o
  -2  10  11        128.68        141.87        13.96 o
  -1  10  11         27.04         27.71         7.75 o
  -8  11  11          3.61          5.20         6.67 o
  -7  11  11          2.97          4.42         2.74 o
  -6  11  11         21.37         21.84         3.73 o
  -5  11  11         31.31         33.33         5.05 o
  -4  11  11         54.47         50.90         5.67 o
  -3  11  11         11.36          8.10         3.67 o
  -2  11  11         85.48         94.84         7.83 o
  -1  11  11         35.61         42.16         8.15 o
  -7  12  11         36.04         47.33         5.29 o
  -6  12  11          3.57          1.68         2.47 o
  -5  12  11         63.24         74.89         6.29 o
  -4  12  11          5.40          3.47         3.07 o
  -3  12  11        123.12        115.21         7.39 o
  -2  12  11          3.68          5.74         3.73 o
  -1  12  11         31.78         30.25         5.31 o
  -7  13  11          3.28          2.96         2.78 o
  -6  13  11          0.07          3.82         2.79 o
  -5  13  11         15.13         16.58         4.29 o
  -4  13  11          0.28          2.02         3.05 o
  -3  13  11          3.49          3.57         3.19 o
  -2  13  11         58.42         73.92         7.49 o
  -7  14  11         19.50         21.09         6.37 o
  -6  14  11         33.48         42.68         4.83 o
  -5  14  11         13.91          1.06         3.23 o
  -4  14  11         79.25         62.41         6.05 o
  -3  14  11         13.38         12.02         3.69 o
  -2  14  11          4.28          4.43         5.04 o
  -7  15  11         64.72         86.96        12.91 o
  -6  15  11          1.46          1.88         2.71 o
  -5  15  11          0.34          3.68         3.19 o
  -4  15  11         24.42         23.30         6.20 o
  -3  15  11         57.89         70.43         6.21 o
  -2  15  11         80.51         79.81         8.14 o
  -6  16  11         11.22          8.95         3.25 o
  -5  16  11         11.69         11.12         5.07 o
  -4  16  11         21.76         14.98         4.22 o
  -3  16  11         25.26         25.70         4.60 o
  -2  16  11          7.71         12.91         8.18 o
  -6  17  11          9.45         10.33         7.75 o
  -5  17  11         13.28         14.54         4.26 o
  -4  17  11         19.24         14.39         6.03 o
  -3  17  11          8.98          8.98         3.86 o
  -5  18  11         14.62         16.59         4.86 o
  -4  18  11         15.54         15.00         4.49 o
  -7   0  12        103.10        123.74        11.11 o
  -6   0  12         38.49         36.10         7.42 o
  -5   0  12        391.63        460.16        15.32 o
  -4   0  12        660.19        712.08        23.38 o
  -3   0  12        189.16        216.44        22.82 o
  -2   0  12          6.97          2.05         8.82 o
  -7   1  12          1.73          0.30         3.03 o
  -6   1  12          4.01         -0.25         2.90 o
  -5   1  12         14.14         15.71         3.81 o
  -4   1  12        151.94        178.21        11.87 o
  -3   1  12         90.41         96.01         6.72 o
  -2   1  12         59.45         68.53         6.65 o
  -7   2  12          0.70          0.83         2.94 o
  -6   2  12         14.54         22.34         4.44 o
  -5   2  12         17.77          7.88         3.60 o
  -4   2  12          6.97          4.17         3.62 o
  -3   2  12          0.56         12.05         3.98 o
  -2   2  12          6.97          9.37         3.63 o
  -7   3  12         10.21          5.80         4.66 o
  -6   3  12         27.19         20.39         5.28 o
  -5   3  12         11.31          5.25         3.29 o
  -4   3  12         30.39         37.95         6.00 o
  -3   3  12          5.01          4.19         4.03 o
  -2   3  12         19.13         23.49         4.65 o
  -7   4  12         19.18         24.63         4.68 o
  -6   4  12         34.96         37.73         4.59 o
  -5   4  12         66.64         55.59         6.17 o
  -4   4  12        137.49        161.71        12.05 o
  -3   4  12         27.77         33.93         6.00 o
  -2   4  12         92.90        136.35         9.08 o
  -7   5  12          2.63          0.46         3.02 o
  -6   5  12          0.15          3.97         2.72 o
  -5   5  12          0.22          1.92         2.96 o
  -4   5  12         15.82         27.16         5.30 o
  -3   5  12         11.04         23.76         6.47 o
  -2   5  12          0.69         -2.40         4.13 o
  -7   6  12         21.66         20.99         4.47 o
  -6   6  12         63.97         80.50         8.14 o
  -5   6  12          1.46          5.95         3.17 o
  -4   6  12          7.06         14.13         5.36 o
  -3   6  12          4.78         10.16         4.36 o
  -6   7  12          1.66          2.61         2.79 o
  -5   7  12         15.39         15.15         3.94 o
  -4   7  12          3.48          4.39         3.11 o
  -3   7  12          0.16         -1.29         6.46 o
  -6   8  12         13.95         15.80         5.68 o
  -5   8  12          3.12          0.12         2.79 o
  -4   8  12         11.02          8.24         3.44 o
  -3   8  12          9.52         16.57         6.54 o
  -6   9  12          0.70          3.15         3.28 o
  -5   9  12          5.89          2.28         3.31 o
  -4   9  12          0.01         -2.29         2.81 o
  -3   9  12         63.61         77.46         9.73 o
  -5  10  12         23.79         14.14         4.23 o
  -4  10  12         19.49         26.07         9.70 o
                                                
