# Supplementary material for: Crystal structure of rac-(3a’R,9a’R)-3a’-(indol-3-yl)-1′,2′,3′,3a’,4′,9a’-hexa­hydro­spiro­[cyclo­pentane-1,9′-penta­leno[1,2-b]indole] p-xylene hemisolvate
Source: Acta Crystallogr E Crystallogr Commun. 2015 Apr 18;71(Pt 5):516–9. doi: 10.1107/S2056989015007422 (PMC4420065; doi:10.1107/S2056989015007422)
Supplement: Supplementary file 3 [file e-71-00516-Isup3.cml]

<?xml version="1.0"?>
<cml xmlns="http://www.xml-cml.org/schema">
<molecule>
<atomArray>
<atom elementType="C" id="a910" x2="20.8247" y2="-15.4284"/>
<atom elementType="C" id="a912" x2="20.8247" y2="-16.5902"/>
<atom elementType="C" id="a914" x2="21.8309" y2="-17.1712"/>
<atom elementType="C" id="a916" x2="22.837" y2="-16.5902"/>
<atom elementType="C" id="a918" x2="22.837" y2="-15.4284"/>
<atom elementType="C" id="a920" x2="21.8309" y2="-14.8475"/>
<atom elementType="R" id="a928" x2="21.8309" y2="-13.6857"/>
<atom elementType="R" id="a930" x2="21.8309" y2="-18.333"/>
</atomArray>
<bondArray>
<bond atomRefs2="a910 a912" id="b922" order="2"/>
<bond atomRefs2="a912 a914" id="b923" order="1"/>
<bond atomRefs2="a914 a916" id="b924" order="2"/>
<bond atomRefs2="a916 a918" id="b925" order="1"/>
<bond atomRefs2="a918 a920" id="b926" order="2"/>
<bond atomRefs2="a920 a910" id="b927" order="1"/>
<bond atomRefs2="a920 a928" id="b929" order="1"/>
<bond atomRefs2="a914 a930" id="b931" order="1"/>
</bondArray>
</molecule>
<molecule>
<atomArray>
<atom elementType="C" id="a1083" x2="6.18743" y2="-15.6743"/>
<atom elementType="C" id="a1085" x2="6.23057" y2="-17.1967"/>
<atom elementType="C" id="a1087" x2="7.57056" y2="-17.9206"/>
<atom elementType="C" id="a1089" x2="8.86742" y2="-17.122"/>
<atom elementType="C" id="a1091" x2="8.82429" y2="-15.5996"/>
<atom elementType="C" id="a1093" x2="7.4843" y2="-14.8758"/>
<atom elementType="N" hydrogenCount="1" id="a1101" x2="10.3286" y2="-17.5514"/>
<atom elementType="C" id="a1103" x2="11.1886" y2="-16.2944"/>
<atom elementType="C" id="a1105" x2="10.2588" y2="-15.0881"/>
<atom elementType="C" id="a1111" x2="12.6231" y2="-15.783"/>
<atom elementType="C" id="a1113" x2="12.58" y2="-14.2606"/>
<atom elementType="C" id="a1115" x2="11.1188" y2="-13.8312"/>
<atom elementType="C" id="a1121" x2="14.0843" y2="-16.2124"/>
<atom elementType="C" id="a1123" x2="14.9443" y2="-14.9554"/>
<atom elementType="C" id="a1125" x2="14.0145" y2="-13.7491"/>
<atom elementType="C" id="a1131" x2="11.5647" y2="-12.6216"/>
<atom elementType="C" id="a1133" x2="10.6181" y2="-11.4699"/>
<atom elementType="C" id="a1135" x2="9.59249" y2="-11.966"/>
<atom elementType="C" id="a1137" x2="9.89862" y2="-13.4264"/>
<atom elementType="C" id="a1144" x2="13.0588" y2="-17.2423"/>
<atom elementType="C" id="a1146" x2="12.1343" y2="-18.4526"/>
<atom elementType="N" hydrogenCount="1" id="a1148" x2="12.9996" y2="-19.7059"/>
<atom elementType="C" id="a1150" x2="14.4589" y2="-19.2702"/>
<atom elementType="C" id="a1152" x2="14.4955" y2="-17.7476"/>
<atom elementType="C" id="a1159" x2="15.7592" y2="-20.0632"/>
<atom elementType="C" id="a1161" x2="17.0961" y2="-19.3336"/>
<atom elementType="C" id="a1163" x2="17.1327" y2="-17.811"/>
<atom elementType="C" id="a1165" x2="15.8324" y2="-17.018"/>
</atomArray>
<bondArray>
<bond atomRefs2="a1083 a1085" id="b1095" order="1"/>
<bond atomRefs2="a1085 a1087" id="b1096" order="2"/>
<bond atomRefs2="a1087 a1089" id="b1097" order="1"/>
<bond atomRefs2="a1089 a1091" id="b1098" order="2"/>
<bond atomRefs2="a1091 a1093" id="b1099" order="1"/>
<bond atomRefs2="a1093 a1083" id="b1100" order="2"/>
<bond atomRefs2="a1089 a1101" id="b1107" order="1"/>
<bond atomRefs2="a1101 a1103" id="b1108" order="1"/>
<bond atomRefs2="a1103 a1105" id="b1109" order="2"/>
<bond atomRefs2="a1105 a1091" id="b1110" order="1"/>
<bond atomRefs2="a1103 a1111" id="b1117" order="1"/>
<bond atomRefs2="a1111 a1113" id="b1118" order="1"/>
<bond atomRefs2="a1113 a1115" id="b1119" order="1"/>
<bond atomRefs2="a1115 a1105" id="b1120" order="1"/>
<bond atomRefs2="a1111 a1121" bondStereo="W" id="b1127" order="1"/>
<bond atomRefs2="a1121 a1123" id="b1128" order="1"/>
<bond atomRefs2="a1123 a1125" id="b1129" order="1"/>
<bond atomRefs2="a1125 a1113" bondStereo="W" id="b1130" order="1"/>
<bond atomRefs2="a1115 a1131" id="b1139" order="1"/>
<bond atomRefs2="a1131 a1133" id="b1140" order="1"/>
<bond atomRefs2="a1133 a1135" id="b1141" order="1"/>
<bond atomRefs2="a1135 a1137" id="b1142" order="1"/>
<bond atomRefs2="a1137 a1115" id="b1143" order="1"/>
<bond atomRefs2="a1111 a1144" id="b1145" order="1"/>
<bond atomRefs2="a1144 a1146" id="b1154" order="2"/>
<bond atomRefs2="a1146 a1148" id="b1155" order="1"/>
<bond atomRefs2="a1148 a1150" id="b1156" order="1"/>
<bond atomRefs2="a1150 a1152" id="b1157" order="2"/>
<bond atomRefs2="a1152 a1144" id="b1158" order="1"/>
<bond atomRefs2="a1150 a1159" id="b1167" order="1"/>
<bond atomRefs2="a1159 a1161" id="b1168" order="2"/>
<bond atomRefs2="a1161 a1163" id="b1169" order="1"/>
<bond atomRefs2="a1163 a1165" id="b1170" order="2"/>
<bond atomRefs2="a1165 a1152" id="b1171" order="1"/>
</bondArray>
</molecule>
</cml>
